# Supplementary material for: Existing evidence on the effects of photovoltaic panels on biodiversity: a systematic map with critical appraisal of study validity
Source: Environ Evid. 2023 Nov 18;12:25. doi: 10.1186/s13750-023-00318-x (PMC11378773; doi:10.1186/s13750-023-00318-x)
Supplement: Supplementary file 2 — Additional file 2. Search results and citation title and full-text screening. [file 13750_2023_318_MOESM2_ESM.xlsx]

## Sheet: READ ME
Document Name	Additional File 2. Search results and citation title and full-text screening.xlsx
Author	Alix Lafitte
Date	2023-05-26
Tables
README	Basic information to understand and use this document
Search results	Search results for each source of literature
Citation screening	Title and full-text screening of all citations extracted from the literature search and from the call for grey literature
Irretrievable full-texts	Citations irretrievable at full-texts
Excluded full-texts	Citations excluded at full-texts with reasons for exclusion
Legend of attributes 'Search results' sheet
Date	Date of the search
Literature database	Source of literature: 'WOSCC' Web of Science Core Collection
Search string	Search string used to retrieve literature from each source of literature
Volume	Volume of citations retrieved from each source of literature
Comprehensiveness	Comprehensiveness of the search: number of citations from the test list retrieved by search string/number of citations from the test list indexed in each database
Comments	Additional information
Legend of attributes 'Citation screening' sheet
Article_ID	article's unique ID within our review
Source	article's source: 'WOSCC' Web of Science Core Collection; 'BA' Biological Abstracts; 'ZR' Zoological Records
Author	Author of citation
Title	Title of citation
Year	Year of publication of citation
Journal	Publication journal
Volume	Volume number of citation
Issue	Issue number of citation
Start_page	Page at which citation starts
End_page	Page at which citation ends
DOI	DOI of citation
Abstract	Abstract of citation
Key	Key of citation in academic databases
Duplicate	Is the citation a duplicate?
Kappa Title	Is the citation assessed during screener agreement assessment at title screening?
Title decision RS	Title screening decision for RS
Justification RS	Justification of title screening decision for RS
Title decision AL	Title screening decision for AL
Justification AL	Justification of title screening decision for AL
Title decision CT	Title screening decision for CT
Justification CT	Justification of title screening decision for CT
Title decision FINAL	Final title screening decision
Justification FINAL	Justification of final title screening decision
Date	Date of title screening
Screener	Name of screener
Going to full-text screening	Is the citation accepted after title screening and therefore will go through full-text screening?
Available PDFs?	Is the full-text available for this citaton?
Reason for unavailability	If the full-text is unavailable, give the reason for unavailability.
Kappa Full-text	Is the citation assessed during screener agreement assessment at full-text screening?
Language	Is the full-text language accepted?
Document_type	Is the full-text document type accepted?
Document_content	Is the full-text document content accepted?
Population	Is the full-text population accepted?
Exposure	Is the full-text exposure accepted?
Comparator	Is the full-text comparator accepted?
Outcome	Is the full-text outcome accepted?
Full-text decision FINAL	Final full-text screening decision
Date	Date of full-text screening
Screener	Name of screener
Comments	Additional information
Legend of attributes 'Irretrievable full-texts' sheet
Article_ID	article's unique ID within our review
Source	article's source: 'WOSCC' Web of Science Core Collection; 'BA' Biological Abstracts; 'ZR' Zoological Records
Author	Author of citation
Title	Title of citation
Year	Year of publication of citation
Journal	Publication journal
Volume	Volume number of citation
Issue	Issue number of citation
Start_page	Page at which citation starts
End_page	Page at which citation ends
DOI	DOI of citation
Abstract	Abstract of citation
Key	Key of citation in academic databases
Legend of attributes 'Excluded full-texts' sheet
Article_ID	article's unique ID within our review
Source	article's source: 'WOSCC' Web of Science Core Collection; 'BA' Biological Abstracts; 'ZR' Zoological Records
Author	Author of citation
Title	Title of citation
Year	Year of publication of citation
Journal	Publication journal
Volume	Volume number of citation
Issue	Issue number of citation
Start_page	Page at which citation starts
End_page	Page at which citation ends
DOI	DOI of citation
Abstract	Abstract of citation
Key	Key of citation in academic databases
Citations excluded because:	Reasons for exclusion of citations at full-text screening. Please see below section 'Full-text screening procedure' for information on how decisions for exclusion were made. In brief: 'Language' refers to full-texts excluded because language criteria were not met; 'Document_type' refers to full-texts excluded because of wrong document types, 'Document_content' refers to full-texts excluded becaus…
General rules for coding
NA	NA is used as a substitute for "not applicable"
\	\ is used to indicate an empty cell
Exposure	for the sake of conciseness, Exposure or Intervention are both referred as 'Exposure' noted as a 'E'
Acronyms
AL	Alix Lafitte
RS	Romain Sordello
CT	Chloé Thierry
DYO	Dakis-Yaoba Ouédraogo
PECO	Population - Exposure - Comparator - Outcome
LCA	Life Cycle Assessment modelling studies
X	Irrelevant
Full-text screening procedure
Language criterion	Procedure			Decision
English	Proceed to next criterion
French	Proceed to next criterion
Other!	Stop			=> Exclude
Document_type criterion	Procedure			Decision
Journal_article	Proceed to next criterion
Book_chapter	Proceed to next criterion
Technical_report	Proceed to next criterion
Conf_proceedings	Proceed to next criterion
Preprint	Proceed to next criterion
PhD_thesis	Proceed to next criterion
MSc_thesis	Proceed to next criterion
BSc_thesis	Proceed to next criterion
Poster!	Stop			=> Exclude
Conf_abstract!	Stop			=> Exclude
Presentation!	Stop			=> Exclude
Editorial_material!	Stop			=> Exclude
News_article!	Stop			=> Exclude
Patent!	Stop			=> Exclude
NA	Not applicable based on prior decisions
Document_content criterion	Procedure			Decision
Study	Proceed to next criterion
Review	Proceed to next criterion
Meta_analysis	Proceed to next criterion
Modelling	Proceed to next criterion
LCA!	Stop			=> Exclude
Discussion!	Stop			=> Exclude
Opinion!	Stop			=> Exclude
Data_paper!	Stop			=> Exclude
NA	Not applicable based on prior decisions
Population criterion	Procedure			Decision
Yes	Proceed to next criterion
Crop!	Stop			=> Exclude
No!	Stop			=> Exclude
NA	Not applicable based on prior decisions
Exposure criterion	Procedure			Decision
Yes	Proceed to next criterion
CSP!	Concentrated Solar Power			=> Exclude
No!	Stop			=> Exclude
NA	Not applicable based on prior decisions
Comparator criterion	Procedure			Decision
Yes	Proceed to next criterion
Management	Proceed to next criterion
Context	Proceed to next criterion
No!	Stop			=> Exclude
NA	Not applicable based on prior decisions
Outcome criterion	Procedure			Decision
Yes	Proceed to next criterion
No!	Stop			=> Exclude
NA	Not applicable based on prior decisions
Full-text decision	Procedure			Decision
Yes	Screening proceeded until the end			Yes
No	Screening stopped when assessing previous criteria			=> Exclude
Comment
Comment	e.g. Chapter number of book, thesis...

## Sheet: Search results
	Date	Literature source	Search string	Volume	Comprehensiveness	Comments
	2022-06-17	WOSCC	TS = ((photovoltaic$ OR “solar panel$” OR “solar array$” OR “solar development$” OR “solar power” OR “solar park$” OR “solar installation$” OR “solar facilit*” OR “solar plant$” OR “utility-scale solar energ*” OR “utility scale solar energ*” OR biosolar OR “float* solar” OR floatovoltaic$) AND (biodiversity OR ecolog* OR ecosystem$ OR wildlife OR “natural habitat$” OR species OR flora OR vegetati…	3,797	100 % (25/25 indexed)	NA
	2022-06-17	Biological Abstracts	TS = ((photovoltaic$ OR “solar panel$” OR “solar array$” OR “solar development$” OR “solar power” OR “solar park$” OR “solar installation$” OR “solar facilit*” OR “solar plant$” OR “utility-scale solar energ*” OR “utility scale solar energ*” OR biosolar OR “float* solar” OR floatovoltaic$) AND (biodiversity OR ecolog* OR ecosystem$ OR wildlife OR “natural habitat$” OR species OR flora OR vegetati…	1,012	100 % (18/18 indexed)	NA
	2022-06-17	Zoological Records	TS = ((photovoltaic$ OR “solar panel$” OR “solar array$” OR “solar development$” OR “solar power” OR “solar park$” OR “solar installation$” OR “solar facilit*” OR “solar plant$” OR “utility-scale solar energ*” OR “utility scale solar energ*” OR biosolar OR “float* solar” OR floatovoltaic$) AND (biodiversity OR ecolog* OR ecosystem$ OR wildlife OR “natural habitat$” OR species OR flora OR vegetati…	102	NA	NA
	2022-06-20	Scopus	TITLE-ABS-KEY((photovoltaic OR “solar panel” OR “solar array” OR “solar development” OR “solar power” OR “solar park” OR “solar installation” OR “solar facilit*” OR “solar plant” OR “utility-scale solar energ*” OR “utility scale solar energ*” OR biosolar OR “float* solar” OR floatovoltaic) AND (biodiversity OR ecolog* OR ecosystem OR wildlife OR “natural habitat” OR species OR flora OR vegetation…	6,130	100 % (25/25 indexed)	Cut in 4 date spans (Scopus limitations): - 1956 to 2009 (962 citations) - 2010 to 2015 (1,659 citations) - 2016 to 2019 (1,851 citations) - 2019 to 2022 (1,658 citations)
	28/06/2022	Google scholar	biodiversity AND (photovoltaic OR solar OR floatovoltaic OR floatovoltaics)	59	NA	NA
	2022-06-28	Google scholar	vegetation AND (photovoltaic OR solar OR floatovoltaic OR floatovoltaics)	250	NA	250 first hits out of 348
	2022-06-28	Google scholar	(animal OR animals) AND (photovoltaic OR solar OR floatovoltaic OR floatovoltaics)	250	NA	250 first hits out of 284
	2022-06-28	Google scholar	(microorganism OR microorganisms) AND (photovoltaic OR solar OR floatovoltaic OR floatovoltaics)	118	NA	NA
	2023-09-06	Call for grey literature	NA	234	NA	References collected until the end of the project
	20/10/2022– 21/10/2023	Specialised sites	NA	20	NA	Restricted access rights for OFATE website
	NA	Review team	NA	8	NA	Additional references added by the review team
	Total			11,980

## Sheet: Citation screening
Article_ID	Source	Author	Title	Year	Journal	Volume	Issue	Start_page	End_page	DOI	Abstract	Key	Duplicate	Kappa Title	Title decision RS	Justification RS	Title decision AL	Justification AL	Title decision CT	Justification CT	Title decision FINAL	Justification FINAL	Date	Screener	Going to full-text screening	Available PDFs?	Reason for unavailability	Kappa Full-text	Language	Document_type	Document_content	Population	Exposure	Comparator	Outcome	Full-text decision FINAL	Date	Screener	Comments
2603	WOSCC	Pilogallo, A; Saganeiti, L; Scorza, F; Murgante, B	ECOSYSTEM SERVICES' BASED IMPACT ASSESSMENT FOR LOW CARBON TRANSITION PROCESSES	2019	TEMA-JOURNAL OF LAND USE MOBILITY AND ENVIRONMENT	12	2	127	138	10.6092/1970-9870/6117	Low carbon transition represents one of the main challenges engaging territorial governments in a multi-scale structure of planning and actions. The thematic focus on renewable energies sources (RES) development prevailed on an integrated approach to plan such relevant process in a more integrated and systemic view based on multiple territorial values estimation and the assessment of potential co…	WOS:000504894100003	No	No	\	\	Yes	NA	\	\	Yes	NA	2022-07-11	AL	Yes	Yes	NA	No	English	Journal_article	Study	Yes	Yes	Yes	Yes	Yes	2023-01-16	DYO	\
2889	WOSCC	Sattler, S; Zluwa, I; Osterreicher, D	The PV Rooftop Garden: Providing Recreational Green Roofs and Renewable Energy as a Multifunctional System within One Surface Area	2020	APPLIED SCIENCES-BASEL	10	5	NA	NA	10.3390/app10051791	In urban areas, summer temperatures are continuously increasing, and cities are aiming at implementing measures to mitigate the urban heat island (UHI) effect. Reducing sealed surfaces and adding plants have been shown to be beneficial for urban microclimates. Green roofs are thus a viable alternative to standard roofs made out of materials that completely seal the top layer. However, roofs are, …	WOS:000525298100239	No	No	\	\	Yes	Unclear	\	\	Yes	Unclear	2022-07-12	AL	Yes	Yes	NA	No	English	Journal_article	Study	Yes	Yes	Yes	Yes	Yes	2023-01-16	DYO	\
3106	WOSCC	Stid, JT; Shukla, S; Anctil, A; Kendall, AD; Rapp, J; Hyndman, DW	Solar array placement, electricity generation, and cropland displacement across California's Central Valley	2022	SCIENCE OF THE TOTAL ENVIRONMENT	835	NA	NA	NA	10.1016/j.scitotenv.2022.155240	Understanding agriculturally co-located solar photovoltaic (PV) installation capacity, practices, and preferences is imperative to foster a future where solar power and agriculture co-exist with limited impacts on food production. Crops and PV panels are often co-located as they have similar ideal conditions for maximum yield. The recent boom in solar photovoltaics is displacing a significant amo…	WOS:000797745600004	No	No	\	\	\	\	Yes	Unclear	Yes	Unclear	2022-07-21	CT	Yes	Yes	NA	No	English	Journal_article	Study	Yes	Yes	Yes	Yes	Yes	2023-01-02	CT	or study ? land cover change
3317	WOSCC	Uldrijan, D; Chovancova, S; Winkler, J	SPECIES SPECTRUM OF PLANTS ON SELECTED LAND OF PHOTOVOLTAIC POWER PLANT	2016	PROCEEDINGS OF INTERNATIONAL PHD STUDENTS CONFERENCE, (MENDELNET 2016)	NA	NA	163	167	NA	This paper focuses on the evaluation of weed species diversity on selected land with photovoltaic power plant in 2013, 2014 and 2015. Furthermore, it is aimed on the evaluation of representation of individual species depending on different conditions within the area. The area is located in South Moravia, Brno-venkov district in the village Unin. Evaluation of vegetation was carried out by multiva…	WOS:000392968500027	No	No	\	\	Yes	NA	\	\	Yes	NA	2022-07-20	AL	Yes	Yes	NA	No	English	Conf_proceedings	Study	Yes	Yes	Yes	Yes	Yes	2023-01-12	AL	\
3318	WOSCC	Uldrijan, D; Chovancova, S; Winkler, J	REGULATION OF VEGETATION ON LANDS WITH PHOTOVOLTAIC POWER PLANTS	2015	MENDELNET 2015	NA	NA	88	92	NA	This paper deals with the evaluation of weed species diversity on chosen land with photovoltaic power plant. At the same time, the impact of different regulatory interventions on the species diversity is observed. The area is located in South Moravia, Brno-country district in the village Unin. Evaluation of vegetation was carried out by method of phytocoenology releve. Three different types of ma…	WOS:000366466100015	No	Kappa	Yes	NA	Yes	NA	Yes	NA	Yes	NA	2022-07-01	CT&RS&AL	Yes	Yes	NA	Kappa	English	Conf_proceedings	Study	Yes	Yes	Management	Yes	Yes	2022-12-15	DYO&CT&AL	\
3367	WOSCC	Vespalcova, T; Chovancova, S; Winkler, J	EVALUATION OF VEGETATION ON LANDS WITH PHOTOVOLTAIC POWER PLANTS	2015	MENDELNET 2015	NA	NA	93	98	NA	The aim of this paper is to evaluate species structure of weeds on lands with photovoltaic power plant in Moravsky Krumlov. The observation was carried out on twelve test spots also under photovoltaic panels and between them. Vegetation was evaluated via phytocoenology relev. The evaluation took three months (July, August, September) in 2013. The observation was statistically evaluated using DCA …	WOS:000366466100016	No	No	Yes	NA	\	\	\	\	Yes	NA	2022-07-05	RS	Yes	Yes	NA	No	English	Conf_proceedings	Study	Yes	Yes	Yes	Yes	Yes	2023-01-12	AL	C: abstract relevés under and between panels but not in main text (arable/barren land)
3824	ZR	Black, Theodore, V; Robertson, Bruce A.	How to disguise evolutionary traps created by solar panels.	2020	Journal of Insect Conservation	24	2	241	247	NA	Photovoltaic panels are the most rapidly growing source of sustainable energy, but are also sources of polarized light pollution that can mislead aquatic insects into thinking they represent natural waterbodies. Aquatic insects are commonly attracted away from natural water bodies to lay their eggs upon solar panels where they fail to hatch, a phenomenon called an evolutionary trap. Previous work…	ZOOREC:ZOOR15605037183	No	Kappa	Yes	NA	Yes	NA	Yes	NA	Yes	NA	2022-07-01	CT&RS&AL	Yes	Yes	NA	Kappa	English	Journal_article	Study	Yes	Yes	Yes	Yes	Yes	2022-12-15	DYO&CT&AL	I: simulated solar panels included
3828	ZR	Armstrong, John H.; Kulikowski, Andy J., II; Philpott, Stacy M.	Urban renewable energy and ecosystems: integrating vegetation with ground-mounted solar arrays increases arthropod abundance of key functional groups.	2021	Urban Ecosystems	24	3	621	631	NA	Cities are increasingly developing renewable energy within urban areas, yet the implications for ecosystems have not been explored. This study brings together climate change mitigation policies and ecosystem conservation in urban areas by investigating how ground-mounted solar arrays in parking lots affect arthropod abundance and biodiversity. We assess which arthropods are present under these so…	ZOOREC:ZOOR15707047734	No	No	\	\	\	\	Yes	NA	Yes	NA	2022-07-19	CT	Yes	Yes	NA	Kappa	English	Journal_article	Study	Yes	Yes	Yes	Yes	Yes	2022-12-15	DYO&CT&AL	\
3848	ZR	Collette, Jean	The Impact of an Industrial Project on the Birdlife in the 'Bocage'.	2014	Cormoran	19	4	233	251	NA	During the site works carried out for the installation of a photovoltaic solar farm at Tirepied (Manche), the bird-life on the site was studied for two and a half years. More than 80 species were observed during this study, and the reactions of some of them to the major modifications made to the site were revealed. In particular, the small granivorous species reacted very quickly to the appearanc…	ZOOREC:ZOOR15202014141	No	No	\	\	\	\	Yes	NA	Yes	NA	2022-07-19	CT	Yes	Yes	NA	No	French	Journal_article	Study	Yes	Yes	Yes	Yes	Yes	2023-01-05	DYO	\
3950	BA	Adeh, Elnaz Hassanpour; Selker, John S.; Higgins, Chad W.	Remarkable agrivoltaic influence on soil moisture, micrometeorology and water-use efficiency	2018	PLoS One	13	11	NA	NA	10.1371/journal.pone.0203256	Power demands are set to increase by two-fold within the current century and a high fraction of that demand should be met by carbon free sources. Among the renewable energies, solar energy is among the fastest growing; therefore, a comprehensive and accurate design methodology for solar systems and how they interact with the local environment is vital. This paper addresses the environmental effec…	BIOABS:BACD201900083182	No	Kappa	Yes	NA	No	PECO	No	PECO	Yes	Unclear	2022-07-01	CT&RS&AL	Yes	Yes	NA	No	English	Journal_article	Study	Yes	Yes	Yes	Yes	Yes	2023-01-03	DYO	\
3987	BA	Rudman, Justine; Gauche, Paul; Esler, Karen J.	Direct environmental impacts of solar power in two arid biomes: An initial investigation	2017	South African Journal of Science	113	11-12	93	105	10.17159/sajs.2017/20170113	According to recent national energy plans and policy documents, the number of renewable energy developments is expected to increase in South Africa, thus contributing to the diversification of the country's energy system. Consequently, numerous solar power developments are being deployed in the sunny arid interior - areas generally represented by the Nama-Karoo and Savanna Biomes. These developme…	BIOABS:BACD201800075601	No	No	\	\	Yes	NA	\	\	Yes	NA	2022-08-04	AL	Yes	Yes	NA	No	English	Journal_article	Study	Yes	Yes	Yes	Yes	Yes	2023-01-17	AL	C: Construction and Operation surveys (During/After) but not formally compared => only selected observations of impacts on fauna and flora during both phases (see Table 4, ex: "Rodents and aardvark (Orycteropus afer) were said to have gnawed on cables and wires at Sites 1 and 2.")
4510	BA	Jahanfar, Ali; Drake, Jennifer; Gharabaghi, Bahram; Sleep, Brent	An experimental and modeling study of evapotranspiration from integrated green roof photovoltaic systems	2020	Ecological Engineering	152	NA	NA	NA	10.1016/j.ecoleng.2020.105767	Co-locating green roof (GR) systems with photovoltaic panels (PV) can allow optimal use of roof space for energy production as well as stormwater management. Models for evapotranspiration from integrated Green Roof Photovoltaic Systems (GR-PV) are needed for the design of GR-PV systems. Existing evapotranspiration models can not be used for this purpose due to complex sunlight-shading and wind-sh…	BIOABS:BACD202000411702	No	No	\	\	Yes	NA	\	\	Yes	NA	2022-07-11	AL	Yes	Yes	NA	No	English	Journal_article	Study	Yes	Yes	Yes	Yes	Yes	2023-01-12	DYO	\
6033	Scopus	Blahó M., Egri Á., Barta A., Antoni G., Kriska G., Horváth G.	How can horseflies be captured by solar panels? A new concept of tabanid traps using light polarization and electricity produced by photovoltaics	2012	Veterinary Parasitology	189	2-4	353	365	10.1016/j.vetpar.2012.04.016	Horseflies (Diptera: Tabanidae) can cause severe problems for humans and livestock because of the continuous annoyance performed and the diseases vectored by the haematophagous females. Therefore, effective horsefly traps are in large demand, especially for stock-breeders. To catch horseflies, several kinds of traps have been developed, many of them attracting these insects visually with the aid …	2-s2.0-84866299508	No	No	\	\	\	\	Yes	NA	Yes	NA	2022-07-18	CT	Yes	Yes	NA	No	English	Journal_article	Study	Yes	Yes	Yes	Yes	Yes	2023-01-03	DYO	Solar panel trap
6229	Scopus	DeVault T.L., Seamans T.W., Schmidt J.A., Belant J.L., Blackwell B.F., Mooers N., Tyson L.A., Van Pelt L.	Bird use of solar photovoltaic installations at US airports: Implications for aviation safety	2014	Landscape and Urban Planning	122	NA	122	128	10.1016/j.landurbplan.2013.11.017	Several airports in the US have recently installed large photovoltaic (PV) arrays near air-operations areas to offset energy demands, and the US Federal Aviation Administration has published guidelines for new solar installations on airport properties. Although an increased reliance on solar energy will likely benefit airports from environmental and economic perspectives, bird use of solar instal…	2-s2.0-84892181860	No	No	\	\	Yes	NA	\	\	Yes	NA	2022-08-05	AL	Yes	Yes	NA	Kappa	English	Journal_article	Study	Yes	Yes	Yes	Yes	Yes	2022-12-15	DYO&CT&AL	\
6409	Scopus	Hernandez R.R., Hoffacker M.K., Murphy-Mariscal M.L., Wu G.C., Allen M.F.	Solar energy development impacts on land cover change and protected areas	2015	Proceedings of the National Academy of Sciences of the United States of America	112	44	13579	13584	10.1073/pnas.1517656112	Decisions determining the use of land for energy are of exigent concern as land scarcity, the need for ecosystem services, and demands for energy generation have concomitantly increased globally. Utilityscale solar energy (USSE) [i.e., ≥1 megawatt (MW)] development requires large quantities of space and land; however, studies quantifying the effect of USSE on land cover change and protected areas…	2-s2.0-84946600437	No	No	\	\	\	\	Yes	NA	Yes	NA	2022-07-21	CT	Yes	Yes	NA	Kappa	English	Journal_article	Study	Yes	Yes	Yes	Yes	Yes	2022-12-15	DYO&CT&AL	\
6432	Scopus	Horváth G., Blahó M., Egri Á., Kriska G., Seres I., Robertson B.	Reducing the maladaptive attractiveness of solar panels to polarotactic insects	2010	Conservation Biology	24	6	1644	1653	10.1111/j.1523-1739.2010.01518.x	Human-made objects (e.g., buildings with glass surfaces) can reflect horizontally polarized light so strongly that they appear to aquatic insects to be bodies of water. Insects that lay eggs in water are especially attracted to such structures because these insects use horizontal polarization of light off bodies of water to find egg-laying sites. Thus, these sources of polarized light can become …	2-s2.0-78349252624	No	No	\	\	\	\	Yes	NA	Yes	NA	2022-07-22	CT	Yes	Yes	NA	No	English	Journal_article	Study	Yes	Yes	Yes	Yes	Yes	2023-01-03	DYO	\
6964	Scopus	Pérez-De-Los-Reyes C., Ormeño M.S., Ortíz-Villajos J.A.A., Navarro F.J.G., Gallego J.C., López R.M., Berenguer F.R., De la Rubia Carretero O.	Revegetation in solar photovoltaic farms in Mediterranean areas	2013	Fresenius Environmental Bulletin	22	12 A	3680	3688	NA	In order to ascertain the native species best adapted to different soil and climatic conditions in Mediterranean areas degraded by the installation of solar photovoltaic farms, six shrub species, which would act as a hedge, were planted around the perimeter of a photovoltaic farm (Olea europaea var. sylvestris, Pistacia lentiscus, Pistacia terebinthus, Quercus coccifera, Quercus ilex and Retama s…	2-s2.0-84896535625	No	No	\	\	Yes	NA	\	\	Yes	NA	2022-07-22	AL	Yes	Yes	NA	No	English	Journal_article	Study	Yes	Yes	Yes	Yes	Yes	2023-01-16	AL	\
7626	Scopus	Armstrong A., Ostle N.J., Whitaker J.	Solar park microclimate and vegetation management effects on grassland carbon cycling	2016	Environmental Research Letters	11	7	NA	NA	10.1088/1748-9326/11/7/074016	Increasing energy demands and the drive towards low carbon (C) energy sources has prompted a rapid increase in ground-mounted solar parks across the world. This represents a significant global land use change with implications for the hosting ecosystems that are poorly understood. In order to investigate the effects of a typical solar park on the microclimate and ecosystem processes, we measured …	2-s2.0-84979994152	No	Kappa	Yes	NA	Yes	NA	Yes	NA	Yes	NA	2022-07-01	CT&RS&AL	Yes	Yes	NA	No	English	Journal_article	Study	Yes	Yes	Yes	Yes	Yes	2022-12-21	AL	\
7868	Scopus	Delfanti L., Colantoni A., Recanatesi F., Bencardino M., Sateriano A., Zambon I., Salvati L.	Solar plants, environmental degradation and local socioeconomic contexts: A case study in a Mediterranean country	2016	Environmental Impact Assessment Review	61	NA	88	93	10.1016/j.eiar.2016.07.003	Photovoltaic plants developed on rural land are becoming a common infrastructure in the Mediterranean region and may contribute, at least indirectly, to various forms of environmental degradation including landscape deterioration, land take, soil degradation and loss in traditional cropland and biodiversity. Our study illustrates a procedure estimating (i) the extension of ground-mounted photovol…	2-s2.0-84979499861	No	No	\	\	Yes	Unclear	\	\	Yes	Unclear	2022-07-19	AL	Yes	Yes	NA	No	English	Journal_article	Study	Yes	Yes	Yes	Yes	Yes	2023-01-10	DYO	\
7912	Scopus	Edalat M.M., Stephen H.	Effects of two utility-scale solar energy plants on land-cover patterns using SMA of Thematic Mapper data	2017	Renewable and Sustainable Energy Reviews	67	NA	1139	1152	10.1016/j.rser.2016.09.079	Due to depleting fossil fuels, many nations are adding renewable resources – such as geothermal, wind, and solar energy – to their energy portfolios. The southwestern United States counts as one of the best places in the world to collect solar energy, and already, Nevada is harnessing the sun's energy on a large scale. Depending on the size and type of the installation and location, there can be …	2-s2.0-84988883142	No	No	\	\	Yes	NA	\	\	Yes	NA	2022-07-19	AL	Yes	Yes	NA	No	English	Journal_article	Study	Yes	Yes	Yes	Yes	Yes	2023-01-11	DYO	\
7916	Scopus	Eihorn A., Micheli L., Miller D.C., Simpson L.J., Moutinho H.R., To B., Lanaghan C.L., Muller M.T., Toth S., John J.J., Warade S., Kottantharayil A., Engtrakul C.	Evaluation of soiling and potential mitigation approaches on photovoltaic glass	2019	IEEE Journal of Photovoltaics	9	1	233	239	10.1109/JPHOTOV.2018.2878286	The natural soiling of photovoltaic cover glass has recently been shown to include both an inorganic and organic particulate matter. Under favorable growth conditions, the latter can lead to the growth of dense colonies of filamentous fungi, which potentially leads to measurable performance losses over time. Herein, we report on a field study where glass coupon samples were deployed in soiling-pr…	2-s2.0-85056342048	No	No	\	\	Yes	Unclear	\	\	Yes	Unclear	2022-07-12	AL	Yes	Yes	NA	No	English	Journal_article	Study	Yes	Yes	Yes	Yes	Yes	2023-01-04	AL	E: Different glass coatings of solar panels ((Glass coupons ?); C: also management (cleaning techniques) and context (several locations)
8072	Scopus	Guerin T.	A case study identifying and mitigating the environmental and community impacts from construction of a utility-scale solar photovoltaic power plant in eastern Australia	2017	Solar Energy	146	NA	94	104	10.1016/j.solener.2017.02.020	A case study on the construction of a utility scale solar PV plant is described highlighting how a range of environmental and community risks identified (i.e. predicted) at the planning stage, were not experienced in the field during construction, and those risks that did eventuate, were managed effectively. Logistics, fauna and biodiversity, noise, infrastructure and camp establishment issues, a…	2-s2.0-85013863687	No	No	\	\	Yes	NA	\	\	Yes	NA	2022-08-04	AL	Yes	Yes	NA	No	English	Journal_article	Study	Yes	Yes	Yes	Yes	Yes	2023-01-06	AL	C: pre-construction fauna survey and during impact and appearance of flora species during construction phase (but no statistical comparison) (C = BD)
8073	Scopus	Guerin T.F.	Evaluating expected and comparing with observed risks on a large-scale solar photovoltaic construction project: A case for reducing the regulatory burden	2017	Renewable and Sustainable Energy Reviews	74	NA	333	348	10.1016/j.rser.2017.02.040	The overwhelming benefits of building solar power plants instead of fossil fuel powered sites for new generation capacity outweigh the less significant risks, some of which are identified in this study on the construction stage of a utility-scale solar energy (USSE) project. This project confirmed and clarified the nature of environmental and community risks to be expected on Australian construct…	2-s2.0-85013630718	No	No	\	\	\	\	Yes	NA (ab)	Yes	NA	2022-07-19	CT	Yes	Yes	NA	No	English	Journal_article	Study	Yes	Yes	Yes	Yes	Yes	2023-01-11	DYO	\
8204	Scopus	Jahanfar A., Drake J., Sleep B., Margolis L.	Evaluating the shading effect of photovoltaic panels on green roof discharge reduction and plant growth	2019	Journal of Hydrology	568	NA	919	928	10.1016/j.jhydrol.2018.11.019	The hydrology and stormwater management benefits of green roofs (GRs) when integrated with photovoltaic (PV) arrays are currently not well understood. This study is the first quantitative study of an integrated full-scale GR-PV system in Canada. In this project, two GR-PV systems, with low (0.6 m) and high (1.2 m) differential height (LDH and HDH) between the GR surface and PV panels have been co…	2-s2.0-85057361518	No	No	\	\	Yes	NA	\	\	Yes	NA	2022-08-05	AL	Yes	Yes	NA	No	English	Journal_article	Study	Yes	Yes	Yes	Yes	Yes	2023-01-09	AL	\
8317	Scopus	Kitazawa M., Yamaura Y., Senzaki M., Kawamura K., Hanioka M., Nakamura F.	An Evaluation of Five Agricultural Habitat Types for Openland Birds: Abandoned Farmland Can Have Comparative Values to Undisturbed Wetland	2019	Ornithological Science	18	1	3	16	10.2326/osj.18.3	Populations of birds inhabiting wetlands and grasslands are decreasing globally due to farmland expansion and subsequent agricultural intensification. In addition to conserving natural habitats, managing cultivated farmland and abandoned farmland are likely to be important future conservation measures; however, their relative suitability as avian habitat remains understudied. In this study, we ev…	2-s2.0-85061211891	No	No	\	\	Yes	Unclear	\	\	Yes	Unclear	2022-08-05	AL	Yes	Yes	NA	No	English	Journal_article	Study	Yes	Yes	Yes	Yes	Yes	2023-01-05	DYO	\
8461	Scopus	Liu Y., Zhang R.-Q., Huang Z., Cheng Z., López-Vicente M., Ma X.-R., Wu G.-L.	Solar photovoltaic panels significantly promote vegetation recovery by modifying the soil surface microhabitats in an arid sandy ecosystem	2019	Land Degradation and Development	30	18	2177	2186	10.1002/ldr.3408	The arid sandy areas have great potential for producing solar power, and a large number of solar photovoltaic (PV) power (SPP) stations have been set-up in these regions across the world. Construction of SPP at large scale certainly changes the land surface with consequences on the local ecosystem. However, few studies have focused on these impacts. This study explored the influence of SPP on veg…	2-s2.0-85070754100	No	No	\	\	\	\	Yes	NA	Yes	NA	2022-07-19	CT	Yes	Yes	NA	No	English	Journal_article	Study	Yes	Yes	Yes	Yes	Yes	2023-01-11	AL	\
8523	Scopus	Martin-Sanchez P.M., Gebhardt C., Toepel J., Barry J., Munzke N., Günster J., Gorbushina A.A.	Monitoring microbial soiling in photovoltaic systems: A qPCR-based approach	2018	International Biodeterioration and Biodegradation	129	NA	13	22	10.1016/j.ibiod.2017.12.008	Soiling of photovoltaic (PV) systems compromises their performance causing a significant power loss and demanding periodical cleaning actions. This phenomenon raises great concerns in the solar energy field, thus leading to notable research efforts over the last decades. Soiling is caused by a dual action of dust deposition and biofouling. However, surprisingly, the microbiological contribution t…	2-s2.0-85041126146	No	No	Yes	Unclear	\	\	\	\	Yes	Unclear	2022-07-05	RS	Yes	Yes	NA	No	English	Journal_article	Study	Yes	Yes	Yes	Yes	Yes	2022-12-21	AL	C: microbes collected from two types of installations, arrays or solar park
8639	Scopus	Nash C., Clough J., Gedge D., Lindsay R., Newport D., Ciupala M.A., Connop S.	Initial insights on the biodiversity potential of biosolar roofs: a London Olympic Park green roof case study	2016	Israel Journal of Ecology and Evolution	62	1-2	74	87	10.1080/15659801.2015.1045791	Cities dominated by impervious artificial surfaces can experience a multitude of negative environmental impacts. Restoration of green infrastructure has been identified as a mechanism for increasing urban resilience, enabling cities to transition towards sustainable futures in the face of climate-driven change. Building rooftops represent a viable space for integrating new green infrastructure in…	2-s2.0-84987624108	No	No	\	\	\	\	Yes	NA	Yes	NA	2022-07-22	CT	Yes	Yes	NA	No	English	Journal_article	Study	Yes	Yes	Yes	Yes	Yes	2023-01-04	DYO	\
8725	Scopus	Parker S.S., Cohen B.S., Moore J.	Impact of solar and wind development on conservation values in the Mojave Desert	2018	PLoS ONE	13	12	NA	NA	10.1371/journal.pone.0207678	In 2010, The Nature Conservancy completed the Mojave Desert Ecoregional Assessment, which characterizes conservation values across nearly 130,000 km 2 of the desert Southwest. Since this assessment was completed, several renewable energy facilities have been built in the Mojave Desert, thereby changing the conservation value of these lands. We have completed a new analysis of land use to reassess…	2-s2.0-85058474944	No	No	\	\	Yes	NA	\	\	Yes	NA	2022-07-11	AL	Yes	Yes	NA	No	English	Journal_article	Study	Yes	Yes	Yes	Yes	Yes	2023-01-16	AL	Impacts of USSE facilities on land conservation values in the Mojave desert
8767	Scopus	Porcar M., Louie K.B., Kosina S.M., Van Goethem M.W., Bowen B.P., Tanner K., Northen T.R.	Microbial ecology on solar panels in Berkeley, CA, United States	2018	Frontiers in Microbiology	9	DEC	NA	NA	10.3389/fmicb.2018.03043	Solar panels can be found practically all over the world and represent a standard surface that can be colonized by microbial communities that are resistant to harsh environmental conditions, including high irradiation, temperature fluctuations and desiccation. These properties make them not only ideal sources of stress-resistant bacteria, but also standard devices to study the microbial communiti…	2-s2.0-85058325908	No	No	Yes	NA	\	\	\	\	Yes	NA	2022-07-05	RS	Yes	Yes	NA	No	English	Journal_article	Study	Yes	Yes	Context	Yes	Yes	2023-01-16	AL	Redundant study with Dorado-Morales et al. 2016 ?
8902	Scopus	Schindler B.Y., Blaustein L., Lotan R., Shalom H., Kadas G.J., Seifan M.	Green roof and photovoltaic panel integration: Effects on plant and arthropod diversity and electricity production	2018	Journal of Environmental Management	225	NA	288	299	10.1016/j.jenvman.2018.08.017	The combination of green roofs with photovoltaic (PV) panels has been proposed to provide synergistic benefits as the panel is cooled by the presence of the vegetation, and thus produces more electricity, while the solar panel enhances growing conditions for vegetation, and increases abiotic heterogeneity, resulting in higher plant diversity. We tested these hypotheses in a non-irrigated green ro…	2-s2.0-85053083566	No	No	\	\	\	\	Yes	NA	Yes	NA	2022-07-21	CT	Yes	Yes	NA	No	English	Journal_article	Study	Yes	Yes	Yes	Yes	Yes	2023-01-12	AL	\
8967	Scopus	Silva R., Serra C., Brett M., Kanoun-Boule M., Simoes N., Tadeu A., Matos S., Miranda N.	Conception and design of a sustainable green roof for car parks with integrated solar tracking photovoltaic system	2018	2018 9th International Renewable Energy Congress, IREC 2018	NA	NA	1	4	10.1109/IREC.2018.8362460	This paper presents the development of a novel sustainable green roof for car parks with an integrated solar tracking photovoltaic system. The emphasis in this work is placed on the study of the interaction between the photovoltaic panels, solar tracker, and green roof systems. A solar tracker design is developed based on multiple criteria such as maximum energy yield, optical interaction with th…	2-s2.0-85048460879	No	No	\	\	\	\	Yes	NA	Yes	NA	2022-07-21	CT	Yes	Yes	NA	No	English	Conf_proceedings	Study	Yes	Yes	Yes	Yes	Yes	2023-01-17	AL	C: Full and partial shade from solar panels (depends on different tracking technologies? Not very clear)
8978	Scopus	Sinha P., Hoffman B., Sakers J., Althouse L.	Best practices in responsible land use for improving biodiversity at a utility-scale solar facility	2018	Case Studies in the Environment	2	1	NA	NA	10.1525/cse.2018.001123	Development of a utility-scale solar photovoltaic project involves management of various potential environmental impacts, including impacts on wildlife and habitat. Although solar facility construction activities do involve short-term disturbance, responsibly developed solar power plants can provide shelter, protection, and stable use of land to support biodiversity. Land use practices and their …	2-s2.0-85083807338	No	No	\	\	\	\	Yes	NA	Yes	NA	2022-07-19	CT	Yes	Yes	NA	No	English	Journal_article	Study	Yes	Yes	Yes	Yes	Yes	2023-01-04	DYO	\
9047	Scopus	Suuronen A., Muñoz-Escobar C., Lensu A., Kuitunen M., Guajardo Celis N., Espinoza Astudillo P., Ferrú M., Taucare-Ríos A., Miranda M., Kukkonen J.V.K.	The Influence of Solar Power Plants on Microclimatic Conditions and the Biotic Community in Chilean Desert Environments	2017	Environmental Management	60	4	630	642	10.1007/s00267-017-0906-4	The renewable energy sector is growing at a rapid pace in northern Chile and the solar energy potential is one of the best worldwide. Therefore, many types of solar power plant facilities are being built to take advantage of this renewable energy resource. Solar energy is considered a clean source of energy, but there are potential environmental effects of solar technology, such as landscape frag…	2-s2.0-85021114201	No	No	\	\	\	\	Yes	NA	Yes	NA	2022-07-18	CT	Yes	Yes	NA	No	English	Journal_article	Study	Yes	Yes	Yes	Yes	Yes	2023-01-12	DYO	\
9050	Scopus	Száz D., Mihályi D., Farkas A., Egri Á., Barta A., Kriska G., Robertson B., Horváth G.	Polarized light pollution of matte solar panels: anti-reflective photovoltaics reduce polarized light pollution but benefit only some aquatic insects	2016	Journal of Insect Conservation	20	4	663	675	10.1007/s10841-016-9897-3	Photovoltaic solar panels represent one of the most promising renewable energy sources, but are strong reflectors of horizontally polarized light. Polarized light pollution (PLP) associated with solar panels causes aquatic insects to prefer to oviposit on panels over natural water bodies, with potential to negatively impact their global populations as solar energy expands. We evaluate the hypothe…	2-s2.0-84981492538	No	No	\	\	\	\	Yes	NA	Yes	NA	2022-07-21	CT	Yes	Yes	NA	No	English	Journal_article	Study	Yes	Yes	Yes	Yes	Yes	2023-01-12	AL	\
9068	Scopus	Tanner K., Martí J.M., Belliure J., Fernández-Méndez M., Molina-Menor E., Peretó J., Porcar M.	Polar solar panels: Arctic and Antarctic microbiomes display similar taxonomic profiles	2018	Environmental Microbiology Reports	10	1	75	79	10.1111/1758-2229.12608	Solar panels located on high (Arctic and Antarctic) latitudes combine the harshness of the climate with that of the solar exposure. We report here that these polar solar panels are inhabited by similar microbial communities in taxonomic terms, dominated by Hymenobacter spp., Sphingomonas spp. and Ascomycota. Our results suggest that solar panels, even on high latitudes, can shape a microbial ecos…	2-s2.0-85038004725	No	No	Yes	NA	\	\	\	\	Yes	NA	2022-07-05	RS	Yes	Yes	NA	No	English	Journal_article	Study	Yes	Yes	Yes	Yes	Yes	2023-01-03	DYO	Panels were of different dimension, orientation, and inclinaison between sites (https://www.uv.es/synbio/solpan/)
9149	Scopus	Visser E., Perold V., Ralston-Paton S., Cardenal A.C., Ryan P.G.	Assessing the impacts of a utility-scale photovoltaic solar energy facility on birds in the Northern Cape, South Africa	2019	Renewable Energy	133	NA	1285	1294	10.1016/j.renene.2018.08.106	Solar energy is a promising alternative to reduce South Africa's dependency on electricity generation from fossil fuels, since the country has one of the world's most favourable solar energy regimes. Utility-scale solar energy developments can impact bird communities through habitat loss and collision mortality, but there are few studies of the impacts of utility-scale photovoltaic (PV) facilitie…	2-s2.0-85061334482	No	No	\	\	Yes	NA	\	\	Yes	NA	2022-07-20	AL	Yes	Yes	NA	No	English	Journal_article	Study	Yes	Yes	Yes	Yes	Yes	2023-01-05	DYO	\
9471	Scopus	Andrew A.C., Higgins C.W., Bionaz M., Smallman M.A., Ates S.	Pasture production and lamb growth in agrivoltaic system	2021	AIP Conference Proceedings	2361	NA	NA	NA	10.1063/5.0055889	Grasslands and croplands located in temperate agro-ecologies are ranked to be the best places to install solar panels for maximum energy production. Therefore, agrivoltaic systems (agricultural production under solar panels) are designed to mutually benefit solar energy and agricultural production in the same location for dual-use of land. However, both livestock farmers and energy companies requ…	2-s2.0-85109583265	No	No	\	\	\	\	Yes	NA	Yes	NA	2022-07-18	CT	Yes	Yes	NA	No	English	Conf_proceedings	Study	Yes	Yes	Yes	Yes	Yes	2023-01-03	DYO	\
9596	Scopus	Cagle A.E., Armstrong A., Exley G., Grodsky S.M., Macknick J., Sherwin J., Hernandez R.R.	The land sparing, water surface use efficiency, and water surface transformation of floating photovoltaic solar energy installations	2020	Sustainability (Switzerland)	12	19	NA	NA	10.3390/su12198154	Floating photovoltaic solar energy installations (FPVs) represent a new type of water surface use, potentially sparing land needed for agriculture and conservation. However, standardized metrics for the land sparing and resource use efficiencies of FPVs are absent. These metrics are critical to understanding the environmental and ecological impacts that FPVs may potentially exhibit. Here, we comp…	2-s2.0-85092615193	No	No	\	\	Yes	Unclear	\	\	Yes	Unclear	2022-07-12	AL	Yes	Yes	NA	Kappa	English	Journal_article	Study	Yes	Yes	Yes	Yes	Yes	2022-12-15	DYO&CT&AL	\
9617	Scopus	Chang Z., Liu S., Fu J., Wang Q., Wang F., Sun T., Liu S., Wang F.	Effect of desert photovoltaic on sand prevention and control - taking Gansu Gulang Zhenfa photovoltaic DC field as an example	2020	IOP Conference Series: Earth and Environmental Science	601	1	NA	NA	10.1088/1755-1315/601/1/012032	In recent years, the photovoltaic industry in desert and Gobi has developed rapidly. In order to reveal the effect of photovoltaic industry on sand prevention and control, this study was performed by taking GuLang Zhenfa photovoltaic DC field on the southern edge of Tengger Desert as an example. Through continuous observation of air temperature, wind speed and air pressure inside and outside the …	2-s2.0-85097651954	No	No	Yes	Unclear	\	\	\	\	Yes	Unclear	2022-07-05	RS	Yes	Yes	NA	No	English	Conf_proceedings	Study	Yes	Yes	Yes	Yes	Yes	2023-01-03	AL	O: p. 9, end of Results section
9659	Scopus	Conkling T.J., Vander Zanden H.B., Allison T.D., Diffendorfer J.E., Dietsch T.V., Duerr A.E., Fesnock A.L., Hernandez R.R., Loss S.R., Nelson D.M., Sanzenbacher P.M., Yee J.L., Katzner T.E.	Vulnerability of avian populations to renewable energy production	2022	Royal Society Open Science	9	3	NA	NA	10.1098/rsos.211558	Renewable energy production can kill individual birds, but little is known about how it affects avian populations. We assessed the vulnerability of populations for 23 priority bird species killed at wind and solar facilities in California, USA. Bayesian hierarchical models suggested that 48% of these species were vulnerable to population-level effects from added fatalities caused by renewables an…	2-s2.0-85127936036	No	No	\	\	\	\	Yes	NA	Yes	NA	2022-07-21	CT	Yes	Yes	NA	No	English	Journal_article	Study	Yes	Yes	Yes	Yes	Yes	2023-01-10	DYO	Likely no exploitable results
9738	Scopus	Dunnett S., Holland R.A., Taylor G., Eigenbrod F.	Predicted wind and solar energy expansion has minimal overlap with multiple conservation priorities across global regions	2022	Proceedings of the National Academy of Sciences of the United States of America	119	6	NA	NA	10.1073/pnas.2104764119	Protected areas and renewable energy generation are critical tools to combat biodiversity loss and climate change, respectively. Over the coming decades, expansion of the protected area network to meet conservation objectives will be occurring alongside rapid deployment of renewable energy infrastructure to meet climate targets, driving potential conflict for a finite land resource. Renewable ene…	2-s2.0-85123974492	No	No	\	\	Yes	NA	\	\	Yes	NA	2022-07-12	AL	Yes	Yes	NA	No	English	Journal_article	Study	Yes	Yes	Yes	Yes	Yes	2023-01-11	DYO	\
9801	Scopus	Fraleigh D.C., Heitmann J.B., Robertson B.A.	Ultraviolet polarized light pollution and evolutionary traps for aquatic insects	2021	Animal Behaviour	180	NA	239	247	10.1016/j.anbehav.2021.08.006	When animals are misguided by evolved behavioural cues to preferentially make mistakes, they are caught in an evolutionary trap. Aquatic insects rely heavily on polarized light cues to locate bodies of water necessary for oviposition and mating. However, where artificial objects (e.g. asphalt, buildings) are at least as effective at polarizing light as natural water bodies, aquatic insects may in…	2-s2.0-85114256081	No	No	\	\	Yes	NA	\	\	Yes	NA	2022-07-20	AL	Yes	Yes	NA	No	English	Journal_article	Study	Yes	Yes	Yes	Yes	Yes	2023-01-11	DYO	Kind of simulated solar panels
9804	Scopus	Fritz B., Horváth G., Hünig R., Pereszlényi Á., Egri Á., Guttmann M., Schneider M., Lemmer U., Kriska G., Gomard G.	Bioreplicated coatings for photovoltaic solar panels nearly eliminate light pollution that harms polarotactic insects	2020	PLoS ONE	15	12 December	NA	NA	10.1371/journal.pone.0243296	Many insect species rely on the polarization properties of object-reflected light for vital tasks like water or host detection. Unfortunately, typical glass-encapsulated photovoltaic modules, which are expected to cover increasingly large surfaces in the coming years, inadvertently attract various species of water-seeking aquatic insects by the horizontally polarized light they reflect. Such pola…	2-s2.0-85097121026	No	No	\	\	\	\	Yes	NA	Yes	NA	2022-07-21	CT	Yes	Yes	NA	No	English	Journal_article	Study	Yes	Yes	Yes	Yes	Yes	2023-01-03	DYO	\
9863	Scopus	Graham M., Ates S., Melathopoulos A.P., Moldenke A.R., DeBano S.J., Best L.R., Higgins C.W.	Partial shading by solar panels delays bloom, increases floral abundance during the late-season for pollinators in a dryland, agrivoltaic ecosystem	2021	Scientific Reports	11	1	NA	NA	10.1038/s41598-021-86756-4	Habitat for pollinators is declining worldwide, threatening the health of both wild and agricultural ecosystems. Photovoltaic solar energy installation is booming, frequently near agricultural lands, where the land underneath ground-mounted photovoltaic panels is traditionally unused. Some solar developers and agriculturalists in the United States are filling the solar understory with habitat for…	2-s2.0-85103850340	No	No	\	\	Yes	NA	\	\	Yes	NA	2022-07-11	AL	Yes	Yes	NA	No	English	Journal_article	Study	Yes	Yes	Yes	Yes	Yes	2023-01-05	AL	\
9912	Scopus	Hayashi T., Kunii D., Sato M.	A practice in valuation of ecosystem services for local policymakers: Inclusion of local-specific and demand-side factors	2021	Sustainability (Switzerland)	13	21	NA	NA	10.3390/su132111894	Although researchers expect the valuation of ecosystems and their services to be used in various decision-making processes, some studies have insisted that the valuation results cannot be fully used in the real world. The so-called “information gap” was highlighted, and some reasons for the gap were raised by researchers. One of them is the lack of local-specific and demand-side information, such…	2-s2.0-85118141943	No	No	\	\	\	\	Yes	Unclear	Yes	Unclear	2022-07-20	CT	Yes	Yes	NA	No	English	Journal_article	Study	Yes	Yes	Yes	Yes	Yes	2023-01-06	AL	C: Before/After deforestation on land area
9921	Scopus	Hernandez R.R., Tanner K.E., Haji S., Parker I.M., Pavlik B.M., Moore-O’leary K.A.	Simulated photovoltaic solar panels alter the seed bank survival of two desert annual plant species	2020	Plants	9	9	1	20	10.3390/plants9091125	Seed bank survival underpins plant population persistence but studies on seed bank trait-environment interactions are few. Changes in environmental conditions relevant to seed banks occur in desert ecosystems owing to solar energy development. We developed a conceptual model of seed bank survival to complement methodologies using in-situ seed bank packets. Using this framework, we quantified the …	2-s2.0-85090533480	No	No	\	\	Yes	NA	\	\	Yes	NA	2022-07-22	AL	Yes	Yes	NA	No	English	Journal_article	Study	Yes	Yes	Yes	Yes	Yes	2023-01-05	AL	\
9936	Scopus	Horváth G., Pereszlényi Á., Egri Á., Fritz B., Guttmann M., Lemmer U., Gomard G., Kriska G.	Horsefly reactions to black surfaces: attractiveness to male and female tabanids versus surface tilt angle and temperature	2020	Parasitology Research	119	8	2399	2409	10.1007/s00436-020-06702-7	Tabanid flies (Diptera: Tabanidae) are attracted to shiny black targets, prefer warmer hosts against colder ones and generally attack them in sunshine. Horizontally polarised light reflected from surfaces means water for water-seeking male and female tabanids. A shiny black target above the ground, reflecting light with high degrees and various directions of linear polarisation is recognised as a…	2-s2.0-85085184176	No	No	\	\	Yes	NA	\	\	Yes	NA	2022-07-22	AL	Yes	Yes	NA	No	English	Journal_article	Study	Yes	Yes	Yes	Yes	Yes	2023-01-25	CT	E simulated
10014	Scopus	Jordaan S.M., Lee J., McClung M.R., Moran M.D.	Quantifying the ecosystem services values of electricity generation in the US Chihuahuan Desert: A life cycle perspective	2021	Journal of Industrial Ecology	25	4	1089	1101	10.1111/jiec.13111	Despite increasing attention, the quantification of ecosystem services values in life cycle assessment (LCA) remains nascent relative to other impact categories. In this analysis, we develop and implement a novel approach for quantifying both land requirements and ecosystem services values based on The Economics of Ecosystems and Biodiversity framework. Our case study focuses on energy infrastruc…	2-s2.0-85102445367	No	No	\	\	Yes	Unclear	\	\	Yes	Unclear	2022-08-04	AL	Yes	Yes	NA	Kappa	English	Journal_article	Study	Yes	Yes	Yes	Yes	Yes	2022-12-15	DYO&CT&AL	Study: experimental data for area acquired; E: solar plants area determined; C: temporal comparator = after but implicit before (0 ha)
10069	Scopus	Kim J.Y., Koide D., Ishihama F., Kadoya T., Nishihiro J.	Current site planning of medium to large solar power systems accelerates the loss of the remaining semi-natural and agricultural habitats	2021	Science of the Total Environment	779	NA	NA	NA	10.1016/j.scitotenv.2021.146475	The global transition to renewable energy sources has accelerated to mitigate the effects of global climate change. Sudden increases in solar power facilities have caused the physical destruction of wildlife habitats, thereby resulting in the decline of biodiversity and ecosystem functions. However, previous assessments have been based on the environmental impact of large solar photovoltaics (PVs…	2-s2.0-85102969718	No	No	\	\	\	\	Yes	NA	Yes	NA	2022-07-22	CT	Yes	Yes	NA	No	English	Journal_article	Study	Yes	Yes	Yes	Yes	Yes	2023-01-25	CT&AL	estimation de la perte de plusieurs habitats selon différents scenarios de construction de parcs photovoltaiques (grands ou petits)
10089	Scopus	Kosciuch K., Riser-Espinoza D., Moqtaderi C., Erickson W.	Aquatic habitat bird occurrences at photovoltaic solar energy development in southern California, USA	2021	Diversity	13	11	NA	NA	10.3390/d13110524	The development of photovoltaic (PV) utility-scale solar energy (USSE) in the desert Southwest has the potential to negatively affect birds through collision mortality. Based on early patterns in fatality monitoring data, the lake effect hypothesis (LEH) was developed and suggested that birds misinterpret PV solar panels for water. As the LEH was only recently defined and inference beyond bird mo…	2-s2.0-85118158775	No	No	\	\	Yes	NA	\	\	Yes	NA	2022-07-12	AL	Yes	Yes	NA	No	English	Journal_article	Study	Yes	Yes	Yes	Yes	Yes	2023-01-05	DYO	\
10138	Scopus	Lambert Q., Bischoff A., Cueff S., Cluchier A., Gros R.	Effects of solar park construction and solar panels on soil quality, microclimate, CO2 effluxes, and vegetation under a Mediterranean climate	2021	Land Degradation and Development	32	18	5190	5202	10.1002/ldr.4101	Solar energy is increasingly used to produce electricity in Europe, but the environmental impact of constructing and running solar parks (SP) is not yet well studied. Solar park construction requires partial vegetation removal and soil leveling. Additionally, solar panels may alter soil microclimate and functioning. In our study of three French Mediterranean solar parks, we analyzed:(1) effects o…	2-s2.0-85116563655	No	No	\	\	\	\	Yes	NA	Yes	NA	2022-07-20	CT	Yes	Yes	NA	No	English	Journal_article	Study	Yes	Yes	Yes	Yes	Yes	2023-01-10	AL	\
10160	Scopus	Leskova O.V., Frakes R.A., Markwith S.H.	Impacting habitat connectivity of the endangered Florida panther for the transition to utility-scale solar energy	2022	Journal of Applied Ecology	59	3	822	834	10.1111/1365-2664.14098	The only breeding population of the endangered Florida panther Puma concolor coryi is restricted to &lt;5% of its historic range in South Florida, but this area may be at carrying capacity and three viable populations within the historic range are needed for species recovery. The number of utility-scale solar energy (USSE) facility installations is increasing rapidly throughout Florida, and while…	2-s2.0-85122649125	No	No	Yes	NA	\	\	\	\	Yes	NA	2022-07-05	RS	Yes	Yes	NA	No	English	Journal_article	Study	Yes	Yes	Yes	Yes	Yes	2023-01-11	AL	Document content: study because land use assessment
10296	Scopus	McCoshum S.M., Geber M.A.	Land Conversion for Solar Facilities and Urban Sprawl in Southwest Deserts Causes Different Amounts of Habitat Loss for Ashmeadiella Bees	2020	Journal of the Kansas Entomological Society	92	2	468	478	10.2317/0022-8567-92.2.468	Land conversion for human use poses one of the greatest threats to terrestrial ecosystems and causes habitat loss for a myriad of species. The development of large solar energy facilities and urban sprawl are converting wild lands in the Southwest deserts of the USA for human use and resulting in habitat loss for desert species. This is in part due to the Southwest deserts being identified as hav…	2-s2.0-85078337807	No	No	\	\	Yes	NA	\	\	Yes	NA	2022-07-12	AL	Yes	Yes	NA	No	English	Journal_article	Study	Yes	Yes	Yes	Yes	Yes	2022-12-21	AL	C: BAE
10338	Scopus	Moscatelli M.C., Marabottini R., Massaccesi L., Marinari S.	Soil properties changes after seven years of ground mounted photovoltaic panels in Central Italy coastal area	2022	Geoderma Regional	29	NA	NA	NA	10.1016/j.geodrs.2022.e00500	Land use change is a major driver of soils' properties variation and potential degradation. Solar photovoltaic plants installed on the ground represent a key to mitigating global climate change and greenhouse gas emissions. However, it could represent an emerging source of land consumption, although reversible, which prevents the use of soils for agricultural purposes and may affect crucial ecosy…	2-s2.0-85127224530	No	Kappa	Yes	NA	Yes	NA	Yes	NA	Yes	NA	2022-07-01	CT&RS&AL	Yes	Yes	NA	No	English	Journal_article	Study	Yes	Yes	Yes	Yes	Yes	2023-01-11	AL	\
10342	Scopus	Moura J.B., Delforno T.P., Do Prado P.F., Duarte I.C.	Extremophilic taxa predominate in a microbial community of photovoltaic panels in a tropical region	2021	FEMS Microbiology Letters	368	16	NA	NA	10.1093/femsle/fnab105	Photovoltaic panels can be colonized by a highly diverse microbial diversity, despite life-threatening conditions. Although they are distributed worldwide, the microorganisms living on their surfaces have never been profiled in tropical regions using 16S rRNA high-throughput sequencing and PICRUst metagenome prediction of functional content. In this work, we investigated photovoltaic panels from …	2-s2.0-85114605402	No	No	\	\	Yes	NA	\	\	Yes	NA	2022-07-22	AL	Yes	Yes	NA	Kappa	English	Journal_article	Study	Yes	Yes	Context	Yes	Yes	2022-12-15	DYO&CT&AL	C = Ok Context (p. 4, Discussion, "The PSR sample was collected in a rural environment, surrounded by dust, trees and wildlife while the PSI sample was carried out in an urban environment, surrounded by houses and other constructions")
10394	Scopus	Ngabire M., Wang T., Xue X., Liao J., Sahbeni G., Huang C., Song X., Duan H., Nyiransengiyumva C.	Synergic effects of land-use management systems towards the reclamation of Aeolian Desertified Land in the Shiyang River Basin	2022	Ecological Indicators	139	NA	NA	NA	10.1016/j.ecolind.2022.108882	Achieving zero land degradation neutrality in Aeolian Desertified Land (ADL) is a challenging task that requires continuous scientific understanding and technical efforts to effectively manage natural resources for economic development while meeting environmental needs. This study used Landsat collection and annual average climate data from the growing season to investigate the efficacy of establ…	2-s2.0-85129474366	No	No	Yes	Unclear	\	\	\	\	Yes	Unclear	2022-07-05	RS	Yes	Yes	NA	No	English	Journal_article	Study	Yes	Yes	Yes	Yes	Yes	2023-01-11	DYO	Land use change analysis, likely no exploitable results
10519	Scopus	Randle-Boggis R.J., White P.C.L., Cruz J., Parker G., Montag H., Scurlock J.M.O., Armstrong A.	Realising co-benefits for natural capital and ecosystem services from solar parks: A co-developed, evidence-based approach	2020	Renewable and Sustainable Energy Reviews	125	NA	NA	NA	10.1016/j.rser.2020.109775	The number of ground-mounted solar parks is increasing across the world in response to energy decarbonisation. Solar parks offer an opportunity to deliver ecosystem co-benefits but there is also a risk that their development and operation may be detrimental to ecosystems. Consequently, we created the Solar Park Impacts on Ecosystem Services (SPIES) decision-support tool (DST) to provide evidence-…	2-s2.0-85082549768	No	No	\	\	Yes	NA	\	\	Yes	NA	2022-08-05	AL	Yes	Yes	NA	No	English	Journal_article	Study	Yes	Yes	Yes	Yes	Yes	2023-01-18	AL	Also a Systematic review of impact of USSE facilities land management on biodiversity and ecosystem services in the UK
10530	Scopus	Rehbein J.A., Watson J.E.M., Lane J.L., Sonter L.J., Venter O., Atkinson S.C., Allan J.R.	Renewable energy development threatens many globally important biodiversity areas	2020	Global Change Biology	26	5	3040	3051	10.1111/gcb.15067	Transitioning from fossil fuels to renewable energy is fundamental for halting anthropogenic climate change. However, renewable energy facilities can be land-use intensive and impact conservation areas, and little attention has been given to whether the aggregated effect of energy transitions poses a substantial threat to global biodiversity. Here, we assess the extent of current and likely futur…	2-s2.0-85082190249	No	No	\	\	Yes	Unclear	\	\	Yes	Unclear	2022-07-19	AL	Yes	Yes	NA	No	English	Journal_article	Study	Yes	Yes	Yes	Yes	Yes	2023-01-18	AL	Overlap between KBA and PV
10596	Scopus	Sawyer H., Korfanta N.M., Kauffman M.J., Robb B.S., Telander A.C., Mattson T.	Trade-offs between utility-scale solar development and ungulates on western rangelands	2022	Frontiers in Ecology and the Environment	NA	NA	NA	NA	10.1002/fee.2498	Utility-scale solar energy (USSE) has become an efficient and cost-effective form of renewable energy, with an expanding footprint into rangelands that provide important habitat for many wild ungulate populations. Using global positioning system data collected before and after construction, we documented the potential impacts of USSE on pronghorn (Antilocapra americana), including direct habitat …	2-s2.0-85129100653	No	No	\	\	Yes	NA	\	\	Yes	NA	2022-08-04	AL	Yes	Yes	NA	No	English	Journal_article	Study	Yes	Yes	Yes	Yes	Yes	2023-01-16	DYO	\
10607	Scopus	Semeraro T., Aretano R., Barca A., Pomes A., Del Giudice C., Gatto E., Lenucci M., Buccolieri R., Emmanuel R., Gao Z., Scognamiglio A.	A conceptual framework to design green infrastructure: Ecosystem services as an opportunity for creating shared value in ground photovoltaic systems	2020	Land	9	8	NA	NA	10.3390/land9080238	This paper presents a conceptual framework that looks at photovoltaic systems in synergy with ecosystem services. The focus is to connect business success with social and ecological progress based on the operative concept of multifunctional land use. Such an approach attempts to harmonise the needs of the industrial processes of photovoltaic systems and the ecological and social needs of the land…	2-s2.0-85089597454	No	No	\	\	Yes	NA	\	\	Yes	NA	2022-07-20	AL	Yes	Yes	NA	No	English	Journal_article	Study	Yes	Yes	Yes	Yes	Yes	2023-01-16	DYO	Table 1
10662	Scopus	Smith J.P., Lenihan C.M., Zirpoli J.A.	Golden Eagle Breeding Response to Utility-Scale Solar Development and Prolonged Drought in California	2020	Journal of Raptor Research	54	2	154	165	10.3356/0892-1016-54.2.154	Each year from 2012-2016, we conducted helicopter surveys to monitor the distribution, success, and productivity of Golden Eagles (Aquila chrysaetos) breeding within 16 km of California Valley Solar Ranch (CVSR) in San Luis Obispo County, California. This 250-megawatt photovoltaic solar plant was built over 2 yr on 642 ha of disturbed grassland and desert scrub habitat on Carrizo Plain, and was o…	2-s2.0-85085772870	No	No	\	\	\	\	Yes	NA	Yes	NA	2022-07-19	CT	Yes	Yes	NA	No	English	Journal_article	Study	Yes	Yes	Yes	Yes	Yes	2023-01-17	AL	Ok p. 158 last paragraph first column
10674	Scopus	Souri M., Kamali N.	Changes in Vegetation and Soil Characteristics of Steppe and Semi-Steppe Rangelands under Impact of Solar Power Plant in Absard and Shahrerey, Iran [تغییرات ویژگیهای پوشش گیاهی مراتع استپی و نیمه استپی تحت تاثیر نیروگاههای خورشیدی )سربندان آبسرد و حسن آباد شهرری(]	2022	Journal of Rangeland Science	12	2	155	167	10.30495/rs.2022.682915	In recent years, Iran has begun to move towards the development of the use of renewable energy sources in line with global developments. In this study, Side effects of two solar power plants on rangeland condition were studied. These solar power plants have been constructed using mosaic panels for installation obliquely on 16 ha in Absard rangeland (semi-steppe) and 23 ha in Shahrerey rangeland (…	2-s2.0-85126969733	No	PreKappa	No	X	Yes	NA	Yes	NA	Yes	NA	2022-06-28	CT&RS&AL	Yes	Yes	NA	No	English	Journal_article	Study	Yes	Yes	Yes	Yes	Yes	2023-01-13	AL	\
10727	Scopus	Tanner K., Molina-Menor E., Latorre-Pérez A., Vidal-Verdú À., Vilanova C., Peretó J., Porcar M.	Extremophilic microbial communities on photovoltaic panel surfaces: a two-year study	2020	Microbial Biotechnology	13	6	1819	1830	10.1111/1751-7915.13620	Solar panel surfaces can be colonized by microorganisms adapted to desiccation, temperature fluctuations and solar radiation. Although the taxonomic and functional composition of these communities has been studied, the microbial colonization process remains unclear. In the present work, we have monitored this microbial colonization process during 24 months by performing weekly measurements of the…	2-s2.0-85087210843	No	Kappa	Yes	NA	Yes	NA	Yes	NA	Yes	NA	2022-07-01	CT&RS&AL	Yes	Yes	NA	No	English	Journal_article	Study	Yes	Yes	Management	Yes	Yes	2023-01-02	CT&AL	Etude des bactéries sur les paneaux donc comparator= sans panneau ?; AL: Management
10729	Scopus	Tanner K.E., Moore-O’Leary K.A., Parker I.M., Pavlik B.M., Haji S., Hernandez R.R.	Microhabitats associated with solar energy development alter demography of two desert annuals	2021	Ecological Applications	31	6	NA	NA	10.1002/eap.2349	Political and economic initiatives intended to increase energy production while reducing carbon emissions are driving demand for solar energy. Consequently, desert regions are now targeted for development of large-scale photovoltaic solar energy facilities. Where vegetation communities are left intact or restored within facilities, ground-mounted infrastructure may have negative impacts on desert…	2-s2.0-85105994792	No	No	\	\	Yes	NA	\	\	Yes	NA	2022-08-04	AL	Yes	Yes	NA	No	English	Journal_article	Study	Yes	Yes	Yes	Yes	Yes	2023-01-02	CT	\
10730	Scopus	Tanner K.E., Moore-O'Leary K.A., Parker I.M., Pavlik B.M., Hernandez R.R.	Simulated solar panels create altered microhabitats in desert landforms	2020	Ecosphere	11	4	NA	NA	10.1002/ecs2.3089	Solar energy development is a significant driver of land-use change worldwide, and desert ecosystems are particularly well suited to energy production because of their high insolation rates. Deserts are also characterized by uncertain rainfall, high species endemism, and distinct landforms that vary in geophysical properties. Weather and physical features that differ across landforms interact wit…	2-s2.0-85084497456	No	No	Yes	NA	\	\	\	\	Yes	NA	2022-07-05	RS	Yes	Yes	NA	No	English	Journal_article	Study	Yes	Yes	Yes	Yes	Yes	2023-01-03	DYO	Simulated solar panels
10775	Scopus	Uldrijan D., Kováčiková M., Jakimiuk A., Vaverková M.D., Winkler J.	Ecological effects of preferential vegetation composition developed on sites with photovoltaic power plants	2021	Ecological Engineering	168	NA	NA	NA	10.1016/j.ecoleng.2021.106274	Efficient ecological evaluation is essential to understand fully the dynamics and development of photovoltaic power plants (PVPP) and to provide important support to the national development of clean energy and sustainable land use planning. There are still very few studies quantifying the direct and indirect impacts of photovoltaics (PV) on the biological diversity. The goal of the study was to …	2-s2.0-85106365656	No	No	\	\	Yes	NA	\	\	Yes	NA	2022-07-12	AL	Yes	Yes	NA	Kappa	English	Journal_article	Study	Yes	Yes	Yes	Yes	Yes	2022-12-15	DYO&CT&AL	C: between panels comparator ok but confounding factor during critical appraisal
10790	Scopus	Vaverková M.D., Winkler J., Uldrijan D., Ogrodnik P., Vespalcová T., Aleksiejuk-Gawron J., Adamcová D., Koda E.	Fire hazard associated with different types of photovoltaic power plants: Effect of vegetation management	2022	Renewable and Sustainable Energy Reviews	162	NA	NA	NA	10.1016/j.rser.2022.112491	Synanthropic vegetation occurs at sites of photovoltaic power plants, where vegetation management is typically ignored, and can have adverse effects on photovoltaic panels as they increase fire hazards. Most scientific papers related to the installation and operation of solar power plants do not address the impact of photovoltaic power plants on vegetation and the associated fire hazards; grassla…	2-s2.0-85129569109	No	No	\	\	Yes	NA	\	\	Yes	NA	2022-08-04	AL	Yes	Yes	NA	PreKappa	English	Journal_article	Study	Yes	Yes	Yes	Yes	Yes	2022-11-23	DYO&CT&AL	\
10816	Scopus	Walston L.J., Li Y., Hartmann H.M., Macknick J., Hanson A., Nootenboom C., Lonsdorf E., Hellmann J.	Modeling the ecosystem services of native vegetation management practices at solar energy facilities in the Midwestern United States	2021	Ecosystem Services	47	NA	NA	NA	10.1016/j.ecoser.2020.101227	The increasing pressure on land resources for food and energy production along with efforts to maintain natural systems necessitates the development of compatible land uses that maximize the co-benefits of multiple ecosystem services. One such land sharing opportunity is the restoration and management of native grassland vegetation beneath ground-mounted solar energy facilities, which can both pr…	2-s2.0-85097391247	No	No	\	\	Yes	NA	\	\	Yes	NA	2022-07-20	AL	Yes	Yes	NA	No	English	Journal_article	Study	Yes	Yes	Management	Yes	Yes	2022-12-23	AL	Document content: study because land use assessment
10864	Scopus	Wooster E.I.F., Fleck R., Torpy F., Ramp D., Irga P.J.	Urban green roofs promote metropolitan biodiversity: A comparative case study	2022	Building and Environment	207	NA	NA	NA	10.1016/j.buildenv.2021.108458	Urban green spaces can provide habitat and resources for urban dwelling fauna. Suburban green spaces occur most commonly as parks and roadside vegetation, but as human populations grow and space in cities becomes increasingly limited, space-efficient green solutions like green roofs and walls in metropolitan areas are becoming increasingly common. However, the efficacy of these forms of green inf…	2-s2.0-85117700769	No	No	Yes	Unclear	\	\	\	\	Yes	Unclear	2022-07-05	RS	Yes	Yes	NA	No	English	Journal_article	Study	Yes	Yes	Management	Yes	Yes	2022-12-23	AL	C: green roof or conventional roof
10877	Scopus	Wu W., Yuan B., Zou P., Yang R., Zhou X.	Distribution characteristics of bacterial communities in photovoltaic industrial parks in Northwest China	2022	IOP Conference Series: Earth and Environmental Science	983	1	NA	NA	10.1088/1755-1315/983/1/012093	Despite the rapid development of the green energy industry represented by solar photovoltaic, its ecological and environmental effects cannot be ignored. There were few reports on the impact of photovoltaic power station construction on soil bacterial community variation. In this study, the community abundance, diversity, structure, and distribution characteristics of soil bacterial in Gonghe pho…	2-s2.0-85126366335	No	No	\	\	Yes	NA	\	\	Yes	NA	2022-08-05	AL	Yes	Yes	NA	No	English	Conf_proceedings	Study	Yes	Yes	Yes	Yes	Yes	2023-01-12	DYO	\
10883	Scopus	Xia Z., Li Y., Chen R., Sengupta D., Guo X., Xiong B., Niu Y.	Mapping the rapid development of photovoltaic power stations in northwestern China using remote sensing	2022	Energy Reports	8	NA	4117	4127	10.1016/j.egyr.2022.03.039	Many leading countries are boosting renewables, especially solar energy, as a major way to mitigate future energy crises and climate change. Particularly, in China, the number and scale of photovoltaic (PV) power stations have grown unprecedentedly in the last decade. There is an urgent need to monitor the PV power development in order to accurately estimate national renewable potentials and unde…	2-s2.0-85127002614	No	No	\	\	\	\	Yes	NA	Yes	NA	2022-07-22	CT	Yes	Yes	NA	No	English	Journal_article	Study	Yes	Yes	Yes	Yes	Yes	2022-12-23	AL	O: area of USSE in China between 2007 and 2019
10949	Scopus	Yuan B., Wu W., Yue S., Zou P., Yang R., Zhou X.	Community structure, distribution pattern, and influencing factors of soil Archaea in the construction area of a large-scale photovoltaic power station	2022	International Microbiology	NA	NA	NA	NA	10.1007/s10123-022-00244-x	The photovoltaic power station in Qinghai has been built for 8 years; however, its impact on the regional soil ecological environment has not been studied in depth. To reveal the structure and distribution pattern of archaeal communities in desert soil under the influence of a large photovoltaic power station, a comparative study was carried out between the soil affected by photovoltaic panels an…	2-s2.0-85127252040	No	No	Yes	Unclear	\	\	\	\	Yes	Unclear	2022-07-05	RS	Yes	Yes	NA	Kappa	English	Preprint	Study	Yes	Yes	Yes	Yes	Yes	2022-12-15	DYO&CT&AL	\
11056	Google_scholar	H Montag, G Parker, T Clarkson	The effects of solar farms on local biodiversity: a comparative study	2016	… and Wychwood Biodiversity	NA	NA	NA	NA	NA	… This project was initiated by Kate Covill of Orta Solar, who also sourced the funding for the work. Kate … Very little research has been carried out on the impacts of solar farms on …	NA	No	No	\	\	\	\	Yes	NA	Yes	NA	2022-07-19	CT	Yes	Yes	NA	No	English	Technical_report	Study	Yes	Yes	Yes	Yes	Yes	2023-01-04	DYO	\
11063	Google_scholar	GE Parker, C McQueen	Can solar farms deliver significant benefits for biodiversity	2013	… . co. uk/assets …	NA	NA	NA	NA	NA	… a rapid assessment of biodiversity at four solar farms in … solar farms affect biodiversity. Further, the study provides a number of pragmatic recommendations for the management of solar …	NA	No	No	\	\	Yes	NA	\	\	Yes	NA	2022-07-12	AL	Yes	Yes	NA	No	English	Technical_report	Study	Yes	Yes	Yes	Yes	Yes	2023-01-04	DYO	\
11088	Google_scholar	I van der Haas	SOLAR PARK BIODIVERSITY: POLLINATOR ABUNDANCE IN DIFFERENT LOCATIONS WITH SEED MIXTURES	2019	stateninformatie.provincie-utrecht.nl	NA	NA	NA	NA	NA	… Shell wanted to contribute to the biodiversity in solar park Shell Moerdijk. Multiple studies … of plants for solar parks for other organizations, for enhancing biodiversity and to provide …	NA	No	No	\	\	Yes	NA	\	\	Yes	NA	2022-08-04	AL	Yes	Yes	NA	No	English	MSc_thesis	Study	Yes	Yes	Management	Yes	Yes	2023-01-25	CT	Effet de différents types de semis dans une CPV (avec ombrages différents)
11144	Google_scholar	B Beatty, J Macknick, J McCall, G Braus, D Buckner	Native vegetation performance under a solar PV array at the National Wind Technology Center	2017	NA	NA	NA	NA	NA	NA	… loss of acreage under solar installations will be associated … cultivating native vegetation underneath solar installations … implications of vegetation opportunities for solar installations. …	NA	No	No	\	\	Yes	NA	\	\	Yes	NA	2022-07-20	AL	Yes	Yes	NA	No	English	Technical_report	Study	Yes	Yes	Yes	Yes	Yes	2023-01-04	DYO	C: West/Middle/East
11164	Google_scholar	J Vervloesem, E Marcheggiani, MD Choudhury, ...	Effects of Photovoltaic Solar Farms on Microclimate and Vegetation Diversity	2022	Sustainability	NA	NA	NA	NA	NA	… and Vegetation The goal of the research was to increase our understanding of the effect solar panels can have on microclimate and vegetation. … “Solar park microclimate and vegetation …	NA	No	No	\	\	Yes	NA	\	\	Yes	NA	2022-07-11	AL	Yes	Yes	NA	No	English	Journal_article	Study	Yes	Yes	Yes	Yes	Yes	2023-01-09	AL	\
11228	Google_scholar	C Potter	Landsat time series analysis of vegetation changes in solar energy development areas of the Lower Colorado Desert, Southern California	2016	Journal of Geoscience and Environment Protection	NA	NA	NA	NA	NA	Land cover change from renewable energy development in southern California is receiving increasing attention due to potential impacts on protected area conservation, endangered …	NA	No	No	Yes	NA	\	\	\	\	Yes	NA	2022-07-05	RS	Yes	Yes	NA	No	English	Journal_article	Study	Yes	Yes	Yes	Yes	Yes	2023-01-02	AL	C: ok before and after solar development; O: NDVI index (cover?)
11265	Google_scholar	Q Lambert, A Bischoff, A Cluchier, S Cueff, ...	Effects of solar parks on soil quality, CO2 effluxes and vegetation under Mediterranean climate	2021	Authorea Preprints	NA	NA	NA	NA	10.22541/au.162300877.73953918	Solar energy is increasingly used to produce electricity in Europe, but the environmental impact of constructing and running solar parks (SP) is not yet well studied. Solar park …	NA	No	No	\	\	Yes	NA	\	\	Yes	NA	2022-08-04	AL	Yes	Yes	NA	No	English	Preprint	Study	Yes	Yes	Yes	Yes	Yes	2023-01-06	DYO	\
11768	Grey_literature	Wit, F; Biesmeijer, K	The effects of solar parks on plants and pollinators: the case of Shell Moerdijk	2020	NA	NA	NA	NA	NA	NA	NA	NA	No	No	\	\	Yes	NA	\	\	Yes	NA	2022-10-24	AL	Yes	Yes	NA	No	English	Technical_report	Study	Yes	Yes	Yes	Yes	Yes	2022-12-23	AL	\
11799	Grey_literature	Brunod, P; Yoan, M; Lelièvre, H	Synthèse des résultats de l'étude préalable à l'évaluation du potentiel d'accueil de la biodiversité au sein des centrales photovoltaïques (Phase 1 du programme PHOTODIV)	2020	Crexeco	NA	NA	NA	NA	NA	NA	NA	No	No	\	\	Yes	NA	\	\	Yes	NA	2022-10-24	AL	Yes	Yes	NA	No	French	Technical_report	Study	Yes	Yes	Yes	Yes	Yes	2023-01-06	DYO	Linked Brunod 2019
11826	Grey_literature	Visser, E	The impact of South Africa’s largest photovoltaic solar energy facility on birds in the Northern Cape, South Africa	2016	NA	NA	NA	NA	NA	NA	NA	NA	No	No	\	\	Yes	NA	\	\	Yes	NA	2022-10-24	AL	Yes	Yes	NA	PreKappa	English	MSc_thesis	Study	Yes	Yes	Yes	Yes	Yes	2022-11-23	DYO&CT&AL	\
11844	Grey_literature	Makaronidou, M	Assessment on the local climate effects of solar parks	2020	NA	NA	NA	NA	NA	NA	NA	NA	No	No	\	\	Yes	Unclear	\	\	Yes	Unclear	2022-10-24	AL	Yes	Yes	NA	No	English	PhD_thesis	Study	Yes	Yes	Yes	Yes	Yes	2023-01-06	DYO	\
11854	Grey_literature	Ong, S; Campbell, C; Denholm, P; Margolis, R; Heath, G	Land-Use Requirements for Solar Power Plants in the United States	2013	NA	NA	NA	NA	NA	NA	NA	NA	No	No	\	\	Yes	NA	\	\	Yes	NA	2022-10-24	AL	Yes	Yes	NA	No	English	Technical_report	Study	Yes	Yes	Yes	Yes	Yes	2023-01-06	DYO	\
11922	Grey_literature	Madej, Loan	Dynamique végétale sous l'influence de panneaux photovoltaïques sur 2 sites prairiaux pâturés	2020	NA	NA	NA	NA	NA	NA	NA	NA	No	No	\	\	Yes	NA	\	\	Yes	NA	2022-10-24	AL	Yes	Yes	NA	No	French	MSc_thesis	Study	Yes	Yes	Yes	Yes	Yes	2022-12-20	AL	\
11972	Grey_literature	Brunod, P	Étude préalable à l’évaluation du potentiel d’accueil de la biodiversité au sein des centrales photovoltaïques au sol	2019	NA	NA	NA	NA	NA	NA	NA	NA	No	No	\	\	Yes	NA	\	\	Yes	NA	2022-10-24	AL	Yes	Yes	NA	No	French	MSc_thesis	Study	Yes	Yes	Yes	Yes	Yes	2023-01-06	DYO	Linked Brunod 2019
11985	Review_team	Clarckson & Woods	SolarView: ecological monitoring of solar sites overview of 2019 surveys	2019	NA	NA	NA	NA	NA	NA	NA	NA	No	No	\	\	Yes	NA	\	\	Yes	NA	2022-10-24	AL	Yes	Yes	NA	PreKappa	English	Technical_report	Study	Yes	Yes	Yes	Yes	Yes	2022-11-23	DYO&CT&AL	\
11987	Review_team	Bousselot, J; Slabe, T; Klett, J; Koski, R	Photovoltaic array influences the growth of green roof plants	2017	Journal of Living Architecture	4	3	9	18	NA	NA	NA	No	No	\	\	Yes	NA	\	\	Yes	NA	2022-11-15	AL	Yes	Yes	NA	No	English	Journal_article	Study	Yes	Yes	Yes	Yes	Yes	2023-01-02	AL	\
11989	Grey_literature	Brunod, P; Poisbleau, M; Lelièvre, H	Étude préliminaire de l’activité nocturne des chiroptères et orthoptères au sein des centrales photovoltaïques au sol. Document de synthèse	2022	Crexeco	NA	NA	NA	NA	NA	NA	NA	No	No	\	\	Yes	NA	\	\	Yes	NA	2023-03-09	AL	Yes	Yes	NA	No	French	Technical_report	Study	Yes	Yes	Yes	Yes	Yes	2023-03-08	AL	\
11990	Grey_literature	Brunod, P; Barrin, J; Lelièvre, H	Étude préalable à l’évaluation du potentiel d’accueil de la biodiversité au sein des centrales photovoltaïques au sol - Phase 1 - Résultats Finaux	2021	Crexeco	NA	NA	NA	NA	NA	NA	NA	No	No	\	\	Yes	NA	\	\	Yes	NA	2023-03-09	AL	Yes	Yes	NA	No	French	Technical_report	Study	Yes	Yes	Yes	Yes	Yes	2023-03-08	AL	\
11992	Review_team	Toth, S; Muller, M; Miller, DC; Moutinho, H; To, B; Micheli, L; Linger, J; Engtrakul, C; Einhorn, A; Simpson, L	Soiling and cleaning: Initial observations from 5-year photovoltaic glass coating durability study	2018	Sol. Energy Mater. Sol. Cells	185	NA	375	384	10.1016/j.solmat.2018.05.039	The contamination of solar photovoltaic cover glass can significantly reduce the transmittance of light to the surface of the photovoltaic cell, reducing the module's power output. The solar industry has been developing antireflection (AR) and antisoiling (AS) surface coatings to enhance light transmittance and mitigate the impacts of soiling. Although uncoated glass has been field tested for dec…	NA	No	No	\	\	Yes	NA	\	\	Yes	NA	2023-03-13	AL	Yes	Yes	NA	No	English	Journal_article	Study	Yes	Yes	Yes	Yes	Yes	2023-03-13	AL	\
21	WOSCC	Abu Hamed, T; Alshare, A	Environmental Impact of Solar and Wind energy- A Review	2022	JOURNAL OF SUSTAINABLE DEVELOPMENT OF ENERGY WATER AND ENVIRONMENT SYSTEMS-JSDEWES	10	2	NA	NA	10.13044/j.sdewes.d9.0387	The global energy demand is growing substantially Clean and secure energy supply is a must for our civilization's sustainable development. Solar and wind energy is growing fast and can contribute significantly to meet the goals set by many countries to reduce greenhouse gas emissions. A deep and wide investigation of the environmental impact of solar and wind energy is important before any solar …	WOS:000747947400003	No	No	\	\	Yes	NA	\	\	Yes	NA	2022-07-12	AL	Yes	Yes	NA	No	English	Journal_article	Review	Yes	Yes	Yes	Yes	Yes	2023-01-13	CT	\
3901	BA	Moore-O'Leary, Kara A.; Hernandez, Rebecca R.; Johnston, Dave S.; Abella, Scott R.; Tanner, Karen E.; Swanson, Amanda C.; Kreitler, Jason; Lovich, Jeffrey E.	Sustainability of utility-scale solar energy - critical ecological concepts	2017	Frontiers in Ecology and the Environment	15	7	385	394	10.1002/fee.1517	Renewable energy development is an arena where ecological, political, and socioeconomic values collide. Advances in renewable energy will incur steep environmental costs to landscapes in which facilities are constructed and operated. Scientists - including those from academia, industry, and government agencies - have only recently begun to quantify trade-offs in this arena, often using ground-mou…	BIOABS:BACD201700552580	No	No	\	\	Yes	NA	\	\	Yes	NA	2022-08-05	AL	Yes	Yes	NA	No	English	Journal_article	Review	Yes	Yes	Yes	Yes	Yes	2023-01-31	CT	comparateur unclear mais revue de la littérature sur le sujet
3920	BA	Cypher, Brian L.; Boroski, Brian B.; Burton, Robert K.; Meade, Daniel E.; Phillips, Scott E.; Leitner, Philip; Kelly, Erica C.; Westall, Tory L.; Dart, Jason	Photovoltaic solar farms in California: can we have renewable electricity and our species, too?	2021	California Fish and Game	107	3	231	248	10.51492/cfwj.hwisi.6	Photovoltaic solar power generating facilities are proliferating rapidly in California and elsewhere. While this trend is welcomed for many reasons (e.g., reducing greenhouse gas emissions), these facilities also can have profound environmental impacts, particularly to local species populations. These impacts become more significant when species of conservation concern are affected. In the San Jo…	BIOABS:BACD202200032149	No	No	\	\	\	\	Yes	NA	Yes	NA	2022-07-19	CT	Yes	Yes	NA	No	English	Journal_article	Review	Yes	Yes	Yes	Yes	Yes	2023-01-03	AL	Quantitative review: analysis of data from other publications
5100	Scopus	Chiabrando R., Fabrizio E., Garnero G.	The territorial and landscape impacts of photovoltaic systems: Definition of impacts and assessment of the glare risk	2009	Renewable and Sustainable Energy Reviews	13	9	2441	2451	10.1016/j.rser.2009.06.008	The installation and operation of systems that exploit solar energy through photovoltaic conversion, recently promoted in some European countries by new sell-back tariffs, is a relevant transformation of the territory for various reasons (land use, elimination of the existing vegetation, visual impact on the components of the landscape, microclimate change, glare from the reflection of the direct…	2-s2.0-68749084521	No	No	\	\	Yes	NA	\	\	Yes	NA	2022-08-05	AL	Yes	Yes	NA	No	English	Journal_article	Review	Yes	Yes	Yes	Yes	Yes	2023-01-03	AL	Stated as a review but the part on impacts of PV provides very little literature; P: land use
5194	Scopus	Fthenakis V., Kim H.C.	Land use and electricity generation: A life-cycle analysis	2009	Renewable and Sustainable Energy Reviews	13	6-7	1465	1474	10.1016/j.rser.2008.09.017	Renewable-energy sources often are regarded as dispersed and difficult to collect, thus requiring substantial land resources in comparison to conventional energy sources. In this review, we present the normalized land requirements during the life cycles of conventional- and renewable-energy options, covering coal, natural gas, nuclear, hydroelectric, photovoltaics, wind, and biomass. We compared …	2-s2.0-64249100570	No	No	\	\	\	\	Yes	Unclear	Yes	Unclear	2022-07-22	CT	Yes	Yes	NA	No	English	Journal_article	Review	Yes	Yes	Yes	Yes	Yes	2023-01-11	DYO	\
5328	Scopus	Kaygusuz K.	Environmental impacts of the solar energy systems	2009	Energy Sources, Part A: Recovery, Utilization and Environmental Effects	31	15	1376	1386	10.1080/15567030802089664	Global energy consumption is expected to increase dramatically in the next decades, driven by rising standards of living and a growing population worldwide. The increased need for more energy will require enormous growth in energy generation capacity, more secure and diversified energy sources, and a successful strategy to tame greenhouse gas emissions. Solar energy systems provide significant en…	2-s2.0-70449591894	No	No	\	\	\	\	Yes	NA	Yes	NA	2022-07-21	CT	Yes	Yes	NA	No	English	Journal_article	Review	Yes	Yes	Yes	Yes	Yes	2023-01-09	AL	p. 1383: light paragraph on the impacts of PV
5762	Scopus	Tsoutsos T., Frantzeskaki N., Gekas V.	Environmental impacts from the solar energy technologies	2005	Energy Policy	33	3	289	296	10.1016/S0301-4215(03)00241-6	Solar energy systems (photovoltaics, solar thermal, solar power) provide significant environmental benefits in comparison to the conventional energy sources, thus contributing, to the sustainable development of human activities. Sometimes however, their wide scale deployment has to face potential negative environmental implications. These potential problems seem to be a strong barrier for a furth…	2-s2.0-4143132092	No	PreKappa	Yes	NA	No	X	Yes	NA	Yes	NA	2022-06-28	CT&RS&AL	Yes	Yes	NA	No	English	Journal_article	Review	Yes	Yes	Yes	Yes	Yes	2023-01-02	CT	\
6298	Scopus	Fthenakis V., Blunden J., Green T., Krueger L., Turney D.	Large photovoltaic power plants: Wildlife impacts and benefits	2011	Conference Record of the IEEE Photovoltaic Specialists Conference	NA	NA	002011	002016	10.1109/PVSC.2011.6186348	Plans for large solar energy power plants in federal and private lands of the Southwest United States (US-SW) have received opposition from some citizens and organizations citing potential impacts on wildlife. In this study, potential impacts from solar energy deployment are examined in a comparative context. Specific wildlife enhancement and impact mitigation plans undertaken by SunPower and Fir…	2-s2.0-84861065571	No	No	\	\	Yes	NA	\	\	Yes	NA	2022-07-11	AL	Yes	Yes	NA	No	English	Conf_proceedings	Review	Yes	Yes	Yes	Yes	Yes	2023-01-05	AL	Some review results at first, before giving methods of ongoing study
6356	Scopus	Grippo M., Hayse J.W., O’Connor B.L.	Solar Energy Development and Aquatic Ecosystems in the Southwestern United States: Potential Impacts, Mitigation, and Research Needs	2015	Environmental Management	55	1	244	256	10.1007/s00267-014-0384-x	The cumulative impacts of utility-scale solar energy facilities on aquatic ecosystems in the Southwestern United States are of concern, considering the many existing regional anthropogenic stressors. We review the potential impacts of solar energy development on aquatic habitat and biota. The greatest potential for impacts is related to the loss, fragmentation, or prolonged drying of ephemeral wa…	2-s2.0-84925487300	No	No	\	\	Yes	Unclear	\	\	Yes	Unclear	2022-07-22	AL	Yes	Yes	NA	No	English	Journal_article	Review	Yes	Yes	Yes	Yes	Yes	2023-01-06	AL	P: focus on aquatic species but also semi-aquatic and fully terrestrial species reviewed
6410	Scopus	Hernandez R.R., Easter S.B., Murphy-Mariscal M.L., Maestre F.T., Tavassoli M., Allen E.B., Barrows C.W., Belnap J., Ochoa-Hueso R., Ravi S., Allen M.F.	Environmental impacts of utility-scale solar energy	2014	Renewable and Sustainable Energy Reviews	29	NA	766	779	10.1016/j.rser.2013.08.041	Renewable energy is a promising alternative to fossil fuel-based energy, but its development can require a complex set of environmental tradeoffs. A recent increase in solar energy systems, especially large, centralized installations, underscores the urgency of understanding their environmental interactions. Synthesizing literature across numerous disciplines, we review direct and indirect enviro…	2-s2.0-84885108696	No	No	\	\	\	\	Yes	NA	Yes	NA	2022-07-18	CT	Yes	Yes	NA	No	English	Journal_article	Review	Yes	Yes	Yes	Yes	Yes	2023-01-11	DYO	\
6431	Scopus	Horváth G., Kriska G., Robertson B.	Anthropogenic polarization and polarized light pollution inducing polarized ecological traps	2014	Polarized Light and Polarization Vision in Animal Sciences, Second Edition	NA	NA	443	513	10.1007/978-3-642-54718-8_20	In the last decade it has been recognized that the artificial polarization of light can have uniquely disruptive effects on animals capable of seeing it and has led to the identification of polarized light pollution (PLP) as a new kind of ecological photopollution. In this chapter we review some typical examples for PLP and the resulting polarized ecological traps. All such polarized-light-pollut…	2-s2.0-84990199501	No	No	\	\	Yes	NA	\	\	Yes	NA	2022-07-12	AL	Yes	Yes	NA	No	English	Book_chapter	Review	Yes	Yes	Yes	Yes	Yes	2023-01-11	DYO	\
6530	Scopus	Kevins B.	Solar energy sites: Considerations for areas of vegetation or contaminated and disturbed lands	2014	Solar Energy Sites: Considerations for Areas of Vegetation or Contaminated and Disturbed Lands	NA	NA	1	89	NA	Large-scale solar facilities have the potential to contribute significantly to national electricity production. Many solar installations are large-scale or utility-scale, with a capacity over 1 MW and connected directly to the electric grid. Large-scale solar facilities offer an opportunity to achieve economies of scale in solar deployment, yet there have been concerns about the amount of land re…	2-s2.0-84949220714	No	Kappa	Yes	NA	Yes	NA	Yes	NA	Yes	NA	2022-07-01	CT&RS&AL	Yes	Yes	NA	No	English	Book_chapter	Review	Yes	Yes	Yes	Yes	Yes	2023-01-09	AL	\
6608	Scopus	Lamnatou C., Chemisana D.	A critical analysis of factors affecting photovoltaic-green roof performance	2015	Renewable and Sustainable Energy Reviews	43	NA	264	280	10.1016/j.rser.2014.11.048	Photovoltaic (PV)-green roofs combine PVs with green roofs, are a new tendency in the building sector and they provide additional benefits (in comparison with the simple green roofs) such as in situ production of electricity. The present study is a critical review about multiple factors which are related with PV-green roofing systems. Representative investigations from the literature are presente…	2-s2.0-84912121755	No	No	\	\	\	\	Yes	Unclear	Yes	Unclear	2022-07-21	CT	Yes	Yes	NA	No	English	Journal_article	Review	Yes	Yes	Yes	Yes	Yes	2023-01-13	DYO	\
6699	Scopus	Lovich J.E., Ennen J.R.	Wildlife conservation and solar energy development in the desert Southwest, United States	2011	BioScience	61	12	982	992	10.1525/bio.2011.61.12.8	Large areas of public land are currently being permitted or evaluated for utility-scale solar energy development (USSED) in the southwestern United States, including areas with high biodiversity and protected species. However, peer-reviewed studies of the effects of USSED on wildlife are lacking. The potential effects of the construction and the eventual decommissioning of solar energy facilities…	2-s2.0-83655184112	No	Kappa	Yes	NA	Yes	NA	Yes	NA	Yes	NA	2022-07-01	CT&RS&AL	Yes	Yes	NA	No	English	Journal_article	Review	Yes	Yes	Yes	Yes	Yes	2023-01-11	AL	\
6724	Scopus	Macknick J., Beatty B., Hill G.	Overview of opportunities for co-location of solar energy technologies and vegetation	2014	Solar Energy Sites: Considerations for Areas of Vegetation or Contaminated and Disturbed Lands	NA	NA	1	21	NA	Large-scale solar facilities have the potential to contribute significantly to national electricity production. Many solar installations are large-scale or utility-scale, with a capacity over 1 MW and connected directly to the electric grid. Large-scale solar facilities offer an opportunity to achieve economies of scale in solar deployment, yet there have been concerns about the amount of land re…	2-s2.0-84949212823	No	No	\	\	\	\	Yes	Unclear	Yes	Unclear	2022-07-19	CT	Yes	Yes	NA	No	English	Technical_report	Review	Yes	Yes	Yes	Yes	Yes	2023-01-16	DYO	\
7181	Scopus	Stanley M.C., Beggs J.R., Bassett I.E., Burns B.R., Dirks K.N., Jones D.N., Linklater W.L., Macinnis-Ng C., Simcock R., Souter-Brown G., Trowsdale S.A., Gaston K.J.	Emerging threats in urban ecosystems: A horizon scanning exercise	2015	Frontiers in Ecology and the Environment	13	10	553	560	10.1890/150229	As urbanization intensifies, urban ecosystems are increasingly under pressure from a range of threats. Horizon scanning has the potential to act as an early warning system, thereby initiating prompt discussion and decision making about threat mitigation. We undertook a systematic horizon scanning exercise, using a modified Delphi technique and experts from wide-ranging disciplines, to identify em…	2-s2.0-84949224670	No	No	\	\	Yes	Unclear	\	\	Yes	Unclear	2022-07-19	AL	Yes	Yes	NA	No	English	Journal_article	Review	Yes	Yes	Yes	Yes	Yes	2023-01-16	DYO	\
7255	Scopus	Turney D., Fthenakis V.	Environmental impacts from the installation and operation of large-scale solar power plants	2011	Renewable and Sustainable Energy Reviews	15	6	3261	3270	10.1016/j.rser.2011.04.023	Large-scale solar power plants are being developed at a rapid rate, and are setting up to use thousands or millions of acres of land globally. The environmental issues related to the installation and operation phases of such facilities have not, so far, been addressed comprehensively in the literature. Here we identify and appraise 32 impacts from these phases, under the themes of land use intens…	2-s2.0-79955895629	No	No	Yes	NA	\	\	\	\	Yes	NA	2022-07-05	RS	Yes	Yes	NA	No	English	Journal_article	Review	Yes	Yes	Yes	Yes	Yes	2023-01-12	AL	Section 4.4: light review but little primary research provided
7659	Scopus	Balali M.H., Nouri N., Omrani E., Nasiri A., Otieno W.	An overview of the environmental, economic, and material developments of the solar and wind sources coupled with the energy storage systems	2017	International Journal of Energy Research	41	14	1948	1962	10.1002/er.3755	There is a constant growth in energy consumption and consequently energy generation around the world. During the recent decades, renewable energy sources took heed of scientists and policy makers as a remedy for substituting traditional sources. Wind and photovoltaic (PV) are the least reliable sources because of their dependence on wind speed and irradiance and therefore their intermittent natur…	2-s2.0-85018979498	No	No	\	\	\	\	Yes	Unclear	Yes	Unclear	2022-07-20	CT	Yes	Yes	NA	No	English	Journal_article	Review	Yes	Yes	Yes	Yes	Yes	2023-01-05	DYO	\
7814	Scopus	Ciriminna R., Meneguzzo F., Pecoraino M., Pagliaro M.	Solar Green Roofs: A Unified Outlook 20 Years On	2019	Energy Technology	7	6	NA	NA	10.1002/ente.201900128	Solar green roofs, namely, rooftops functionalized with properly selected living vegetation and photovoltaic modules, achieve an ideal symbiotic relationship in which the promotion of biodiversity and onsite renewable energy production are enhanced, while the roof provides a range of environmental, health, aesthetic, and economic benefits. This study provides a unified outlook of this important s…	2-s2.0-85065795162	No	No	\	\	Yes	Unclear	\	\	Yes	Unclear	2022-07-20	AL	Yes	Yes	NA	No	English	Journal_article	Review	Yes	Yes	Yes	Yes	Yes	2023-01-10	DYO	\
7887	Scopus	Dimond K., Webb A.	Sustainable roof selection: Environmental and contextual factors to be considered in choosing a vegetated roof or rooftop solar photovoltaic system	2017	Sustainable Cities and Society	35	NA	241	249	10.1016/j.scs.2017.08.015	Vegetated roofs and roof top Solar Photovoltaic (PV) systems are both commonly accepted as sustainable roofing systems and compete for space and budget in building projects. However, the two systems are quite different in composition and purpose, making it difficult to compare which system would be the most appropriate solution. While much research has been conducted on the efficiencies of each s…	2-s2.0-85027717601	No	No	\	\	Yes	Unclear	\	\	Yes	Unclear	2022-07-22	AL	Yes	Yes	NA	No	English	Journal_article	Review	Yes	Yes	Yes	Yes	Yes	2023-01-10	DYO	\
8037	Scopus	Gibson L., Wilman E.N., Laurance W.F.	How Green is ‘Green’ Energy?	2017	Trends in Ecology and Evolution	32	12	922	935	10.1016/j.tree.2017.09.007	Renewable energy is an important piece of the puzzle in meeting growing energy demands and mitigating climate change, but the potentially adverse effects of such technologies are often overlooked. Given that climate and ecology are inextricably linked, assessing the effects of energy technologies requires one to consider their full suite of global environmental concerns. We review here the ecolog…	2-s2.0-85033985266	No	No	\	\	\	\	Yes	Unclear	Yes	Unclear	2022-07-19	CT	Yes	Yes	NA	No	English	Journal_article	Review	Yes	Yes	Yes	Yes	Yes	2023-01-05	AL	\
8608	Scopus	Mostafa M.F.A., Aleem S.H.E.A., Zobaa A.F.	Risk assessment and possible mitigation solutions for using solar photovoltaic at airports	2017	2016 18th International Middle-East Power Systems Conference, MEPCON 2016 - Proceedings	NA	NA	81	88	10.1109/MEPCON.2016.7836875	Many airports have become aware of the environmental benefits of using renewable energy resources, and they have focused their efforts on introducing solar photovoltaic (PV) systems on their available free land. Compared to other renewable energy technologies, solar PV arrays are the most suitable technology for airports. Because of the mandatory security requirements at airports, using solar PV …	2-s2.0-85015205315	No	No	\	\	\	\	Yes	NA	Yes	NA	2022-07-21	CT	Yes	Yes	NA	No	English	Conf_proceedings	Review	Yes	Yes	Yes	Yes	Yes	2023-01-11	AL	Section C: bird attraction to solar panels discussed
8758	Scopus	Pimentel Da Silva G.D., Branco D.A.C.	Is floating photovoltaic better than conventional photovoltaic? Assessing environmental impacts	2018	Impact Assessment and Project Appraisal	36	5	390	400	10.1080/14615517.2018.1477498	Photovoltaic (PV) solar energy installations are growing all over the world as a promising renewable alternative to generate electricity. However, many studies have highlighted some drawbacks associated with the installation and operation of conventional solar energy power plants. Thus, floating photovoltaic (FPV) systems have been emerging as a new concept in solar energy to lessen negative envi…	2-s2.0-85047478766	No	No	\	\	Yes	NA	\	\	Yes	NA	2022-07-12	AL	Yes	Yes	NA	No	English	Journal_article	Review	Yes	Yes	Yes	Yes	Yes	2023-01-16	AL	\
8872	Scopus	Salman I.N.A., Schindler B., Agra H., Bawab O., Friedman-Heiman A., Kadas G.J., Seifan M., Blaustein L.	Green roof research towards enhancing urban biodiversity, storm-water retention and air pollution abatement	2018	CAB Reviews: Perspectives in Agriculture, Veterinary Science, Nutrition and Natural Resources	13	39	NA	NA	10.1079/PAVSNNR201813039	Green roofs provide multiple environmental benefits. These include storm-water retention, water purification, insulation of the building, air quality and carbon sequestration and biodiversity enhancement. Green roofs can be classified as sustainable extensive green roofs (no additional fertilizer, no gardening, no irrigation and shallow growing substrate) or as intensive green roofs (additional f…	2-s2.0-85056607733	No	No	Yes	Unclear	\	\	\	\	Yes	Unclear	2022-07-05	RS	Yes	Yes	NA	No	English	Journal_article	Review	Yes	Yes	Yes	Yes	Yes	2023-01-04	DYO	\
8903	Scopus	Schindler B.Y., Blank L., Levy S., Kadas G., Pearlmutter D., Blaustein L.	Integration of photovoltaic panels and green roofs: review and predictions of effects on electricity production and plant communities	2016	Israel Journal of Ecology and Evolution	62	1-2	68	73	10.1080/15659801.2015.1048617	The integration of photovoltaic (PV) panels and green roofs has the potential to improve panel efficiency to produce electricity and enhance green roof species diversity and productivity. In this review, we provide an overview of research on the effects of green roofs on PV panel electricity production, and predict the expected effects of the PV panel on green roof plant communities. Previous stu…	2-s2.0-84987642629	No	Kappa	Yes	NA	Yes	NA	Yes	NA	Yes	NA	2022-07-01	CT&RS&AL	Yes	Yes	NA	No	English	Journal_article	Review	Yes	Yes	Yes	Yes	Yes	2023-01-11	DYO	\
8934	Scopus	Shahsavari A., Akbari M.	Potential of solar energy in developing countries for reducing energy-related emissions	2018	Renewable and Sustainable Energy Reviews	90	NA	275	291	10.1016/j.rser.2018.03.065	The growing global demand for energy from fossil fuels plays a key role in the upward trend in greenhouse gas (GHG) emissions and air pollutants. Rapid population growth and increasing energy demand in the developing countries have brought many concerns such as poverty, pollution, health and environmental problems. While for these countries, particularly the poorest ones, modern energy is necessa…	2-s2.0-85044752978	No	No	\	\	\	\	Yes	Unclear (ab)	Yes	Unclear	2022-07-20	CT	Yes	Yes	NA	No	English	Journal_article	Review	Yes	Yes	Yes	Yes	Yes	2023-01-17	AL	Section 9.7: impacts of PV on land use and ecosystems lightly reviewed (and 11.13)
9412	Scopus	Agha M., Lovich J.E., Ennen J.R., Todd B.D.	Wind, sun, and wildlife: Do wind and solar energy development 'short-circuit' conservation in the western United States?	2020	Environmental Research Letters	15	7	NA	NA	10.1088/1748-9326/ab8846	Despite the trade-offs between renewable energy development, land use, humans, and wildlife, wind and solar development continues to transform the western US into a green energy landscape. While renewable energy reduces carbon emissions and reliance on fossil fuels, many studies have emerged on the associated ecological and social impacts of this technology. Here, we review the current state of k…	2-s2.0-85088108303	No	No	\	\	Yes	NA	\	\	Yes	NA	2022-08-05	AL	Yes	Yes	NA	No	English	Journal_article	Review	Yes	Yes	Yes	Yes	Yes	2022-12-22	AL	Very relevant review on wind and solar renewable technologies
9569	Scopus	Blaydes H., Potts S.G., Whyatt J.D., Armstrong A.	Opportunities to enhance pollinator biodiversity in solar parks	2021	Renewable and Sustainable Energy Reviews	145	NA	NA	NA	10.1016/j.rser.2021.111065	Renewable power capacity is increasing globally in response to energy decarbonisation, with solar photovoltaic (PV) projected to be the dominant renewable. A significant proportion of solar PV is deployed as ground-mounted solar parks with potential implications for the hosting ecosystem. Given their relatively rapid introduction, the impacts on land use and the local environment are poorly under…	2-s2.0-85104329449	No	No	Yes	NA	\	\	\	\	Yes	NA	2022-07-05	RS	Yes	Yes	NA	PreKappa	English	Journal_article	Review	Yes	Yes	Yes	Yes	Yes	2022-11-23	DYO&CT&AL	\
9643	Scopus	Chock R.Y., Clucas B., Peterson E.K., Blackwell B.F., Blumstein D.T., Church K., Fernández-Juricic E., Francescoli G., Greggor A.L., Kemp P., Pinho G.M., Sanzenbacher P.M., Schulte B.A., Toni P.	Evaluating potential effects of solar power facilities on wildlife from an animal behavior perspective	2021	Conservation Science and Practice	3	2	NA	NA	10.1111/csp2.319	Solar power is a renewable energy source with great potential to help meet increasing global energy demands and reduce our reliance on fossil fuels. However, research is scarce on how solar facilities affect wildlife. With input from professionals in ecology, conservation, and energy, we conducted a research-prioritization process and identified key questions needed to better understand impacts o…	2-s2.0-85117778056	No	No	\	\	Yes	NA	\	\	Yes	NA	2022-07-22	AL	Yes	Yes	NA	No	English	Journal_article	Review	Yes	Yes	Yes	Yes	Yes	2023-01-03	AL	\
9660	Scopus	Conkling T.J., Loss S.R., Diffendorfer J.E., Duerr A.E., Katzner T.E.	Limitations, lack of standardization, and recommended best practices in studies of renewable energy effects on birds and bats	2021	Conservation Biology	35	1	64	76	10.1111/cobi.13457	Increasing global energy demand is fostering the development of renewable energy as an alternative to fossil fuels. However, renewable energy facilities may adversely affect wildlife. Facility siting guidelines recommend or require project developers complete pre- and postconstruction wildlife surveys to predict risk and estimate effects of proposed projects. Despite this, there are no published …	2-s2.0-85083431187	No	No	\	\	Yes	Unclear	\	\	Yes	Unclear	2022-08-04	AL	Yes	Yes	NA	No	English	Journal_article	Review	Yes	Yes	Yes	Yes	Yes	2023-01-03	AL	\
9708	Scopus	Dhar A., Naeth M.A., Jennings P.D., Gamal El-Din M.	Perspectives on environmental impacts and a land reclamation strategy for solar and wind energy systems	2020	Science of the Total Environment	718	NA	NA	NA	10.1016/j.scitotenv.2019.134602	Global energy demands and environmental concerns are a driving force for use of alternative, sustainable and clean energy sources. Solar and wind are among the most promising sources and have been developing steadily in recent years. However, these energy developments are not free of adverse environmental consequences, which require appropriate reclamation procedures. The environmental issues cau…	2-s2.0-85076554425	No	No	\	\	\	\	Yes	NA	Yes	NA	2022-07-19	CT	Yes	Yes	NA	No	English	Journal_article	Review	Yes	Yes	Yes	Yes	Yes	2023-01-04	AL	\
9851	Scopus	Gomez-Casanovas N., Blanc-Betes E., Moore C.E., Bernacchi C.J., Kantola I., DeLucia E.H.	A review of transformative strategies for climate mitigation by grasslands	2021	Science of the Total Environment	799	NA	NA	NA	10.1016/j.scitotenv.2021.149466	Grasslands can significantly contribute to climate mitigation. However, recent trends indicate that human activities have switched their net cooling effect to a warming effect due to management intensification and land conversion. This indicates an urgent need for strategies directed to mitigate climate warming while enhancing productivity and efficiency in the use of land and natural (nutrients,…	2-s2.0-85112488487	No	No	Yes	Unclear	\	\	\	\	Yes	Unclear	2022-07-05	RS	Yes	Yes	NA	No	English	Journal_article	Review	Yes	Yes	Yes	Yes	Yes	2023-01-11	DYO	Grasslands considered as a semi-natural habitat
9859	Scopus	Gorjian S., Sharon H., Ebadi H., Kant K., Scavo F.B., Tina G.M.	Recent technical advancements, economics and environmental impacts of floating photovoltaic solar energy conversion systems	2021	Journal of Cleaner Production	278	NA	NA	NA	10.1016/j.jclepro.2020.124285	Floating Photovoltaic (FPV) is an emerging technology that has experienced significant growth in the renewable energy market since 2016. It is estimated that technical improvements along with governmental initiatives will promote the growth rate of this technology over 31% in 2024. This study comprehensively reviews the floating photovoltaic (FPV) solar energy conversion technology by deep invest…	2-s2.0-85091625492	No	No	\	\	\	\	Yes	NA	Yes	NA	2022-07-22	CT	Yes	Yes	NA	No	English	Journal_article	Review	Yes	Yes	Yes	Yes	Yes	2023-01-11	DYO	\
10245	Scopus	Ma C., Wu R., Su H.	Design of floating photovoltaic power plant and its environmental effects in different stages: A review	2021	Journal of Renewable and Sustainable Energy	13	6	NA	NA	10.1063/5.0065845	With the accelerated development of clean energies for carbon emission reduction, floating photovoltaic (FPV) has become an emerging solution. With its advantages of saving land, suppressing evaporation, and improving power generation efficiency, it has attracted the attention of the global clean energy field. According to the available surface area of artificial water bodies worldwide and system…	2-s2.0-85119978177	No	No	\	\	Yes	Unclear	\	\	Yes	Unclear	2022-07-12	AL	Yes	Yes	NA	No	English	Journal_article	Review	Yes	Yes	Yes	Yes	Yes	2023-02-15	AL	p.18 Short sentence on animals and plants from lake environments: no research available
10407	Scopus	Nordberg E.J., Julian Caley M., Schwarzkopf L.	Designing solar farms for synergistic commercial and conservation outcomes	2021	Solar Energy	228	NA	586	593	10.1016/j.solener.2021.09.090	Competition among land uses is making it increasingly difficult to set aside adequate space for wildlife and nature conservation, so it is imperative that opportunities that simultaneously achieve commercial and conservation outcomes be identified and seized. Such opportunities exist in the renewable energy industry. It is widely recognized that renewable energy generation benefits the ecosphere …	2-s2.0-85116630324	No	No	\	\	Yes	Agrivoltaics	\	\	Yes	Agrivoltaics	2022-08-05	AL	Yes	Yes	NA	No	English	Journal_article	Review	Yes	Yes	Yes	Yes	Yes	2023-01-16	DYO&AL	Section 3.3 reviewed the impact of solar farms on biodiversity
10657	Scopus	Skene K.R.	The Dark Shadows of the Jolly Green Giants: Urgent Policy and Research Priorities in Renewable Energy Technologies	2021	Sustainability and climate change	14	5	335	357	10.1089/scc.2021.0035	This article reviews the environmental, ecological, and social impacts of current renewable energy technologies. Problems of these technologies are highlighted in terms of manufacturing, installation, lifetime, and end-of-life. What emerges are concerning issues that need to be urgently addressed as they potentially threaten the recovery of the Earth system and therefore also impact society. It i…	2-s2.0-85117505756	No	No	Yes	Unclear	\	\	\	\	Yes	Unclear	2022-07-05	RS	Yes	Yes	NA	No	English	Journal_article	Review	Yes	Yes	Yes	Yes	Yes	2023-01-02	CT	une toute petite partie nous intéresse, pas très détaillée
10679	Scopus	Sreenath S., Sudhakar K., Yusop A.F.	Solar photovoltaics in airport: Risk assessment and mitigation strategies	2020	Environmental Impact Assessment Review	84	NA	NA	NA	10.1016/j.eiar.2020.106418	Solar PV systems are being installed in airports across the globe. It is a relatively new application of solar PV technology with a potential impact on aviation safety. The main objective of this paper is to assess the risk of solar photovoltaics at the airport. At first, potential risk/ hazard to aviation safety from solar photovoltaics in airport premises is identified, and then the severity an…	2-s2.0-85085269473	No	No	\	\	Yes	Unclear	\	\	Yes	Unclear	2022-07-22	AL	Yes	Yes	NA	No	English	Journal_article	Review	Yes	Yes	Yes	Yes	Yes	2023-01-13	AL	Light paragraph on impacts on birds Section 2.3.a (one reference)
11062	Google_scholar	L Bennun, J van Bochove, C Ng, C Samper, H Rainey, ...	Mitigating biodiversity impacts associated with solar and wind energy development: Guidelines for project developers	2021	NA	NA	NA	NA	NA	NA	… for solar and wind energy developments by effectively managing risks and improving overall outcomes related to biodiversity … to mitigating biodiversity impacts associated with solar and …	NA	No	No	\	\	\	\	Yes	NA	Yes	NA	2022-07-22	CT	Yes	Yes	NA	No	English	Technical_report	Review	Yes	Yes	Yes	Yes	Yes	2023-01-10	AL	part 4, p.39, Table 4-1; and part 7.2.1, p. 131
11083	Google_scholar	A Govender	An evaluation of the environmental regulations for the protection of avifaunal biodiversity in light of solar energy development.	2020	NA	NA	NA	NA	NA	NA	… Avifauna forms a fundamental part of biodiversity.All living creatures have a … biodiversity sustains all life, irrespective of their direct value to mankind.The main components of biodiversity …	NA	No	Kappa	No	X	Yes	NA	Yes	Indirect ?	Yes	NA	2022-07-01	CT&RS&AL	Yes	Yes	NA	No	English	MSc_thesis	Review	Yes	Yes	Yes	Yes	Yes	2022-12-22	AL	Chapter 2: Small review on impacts on avifauna (p. 9)
11107	Google_scholar	Z Matar	Promoting Biodiversity in Photovoltaic Solar Fields:: a financial overview through systems thinking	2020	NA	NA	NA	NA	NA	NA	Promoting Biodiversity in Photovoltaic Solar Fields: a financial overview through systems thinking — the University of Groningen research portal … Promoting Biodiversity in …	NA	No	No	\	\	\	\	Yes	NA	Yes	NA	2022-07-19	CT	Yes	Yes	NA	No	English	BSc_thesis	Review	Yes	Yes	Yes	Yes	Yes	2023-01-03	DYO	\
11733	Specialised_sites	NREL	The 5 Cs of Agrivoltaic Success Factors in the United States: Lessons From the InSPIRE Research Study	2022	NA	NA	NA	NA	NA	NA	NA	NA	No	No	\	\	Yes	NA	\	\	Yes	NA	2022-10-24	AL	Yes	Yes	NA	No	English	Technical_report	Review	Yes	Yes	Yes	Yes	Yes	2023-01-16	AL	Overview of relevant research projects in the US on the effects of agrivoltaics on prairie ecosystem services and pollinator habitats
11735	Specialised_sites	Walston, LJ; Rollins, KE; Smith, KP; LaGory, KE; Sinclair, K; Turchi, C; Wendelin, T; Souder, H	A Review of Avian Monitoring and Mitigation Information at Existing UtilityScale Solar Facilities	2015	NA	NA	NA	NA	NA	NA	NA	NA	No	No	\	\	Yes	NA	\	\	Yes	NA	2022-10-24	AL	Yes	Yes	NA	No	English	Technical_report	Review	Yes	Yes	Yes	Yes	Yes	2023-01-06	DYO	\
11736	Specialised_sites	Walston, LJ; Hartmann, HM; Grippo, MA; Szoldatits, KE; Smith, KP	Existing Data Sources and Ongoing Monitoring Efforts to Inform Understanding of Avian-Solar Interactions	2018	NA	NA	NA	NA	NA	NA	NA	NA	No	No	\	\	Yes	NA	\	\	Yes	NA	2022-10-24	AL	Yes	Yes	NA	No	English	Technical_report	Review	Yes	Yes	Yes	Yes	Yes	2023-01-06	DYO	\
11737	Specialised_sites	Multiagency Avian-Solar Collaborative Working Group	Draft Avian-Solar Science Plan	2016	NA	NA	NA	NA	NA	NA	NA	NA	No	No	\	\	Yes	NA	\	\	Yes	NA	2022-10-24	AL	Yes	Yes	NA	No	English	Technical_report	Review	Yes	Yes	Yes	Yes	Yes	2023-01-11	AL	Review in Section 2 and 3 and identification of knowledge gaps in section 4, p. 13 (mainly cites other reviews)
11739	Specialised_sites	Hartmann, HM; Grippo, MA; Heath, GA; Macknick, J; Smith, KP; Sullivan, RG; Walston, LJ; Wescott, KL	Underestanding emerging impacts and requirements related to utility-scale solar development	2016	NA	NA	NA	NA	NA	NA	NA	NA	No	No	\	\	Yes	NA	\	\	Yes	NA	2022-10-24	AL	Yes	Yes	NA	No	English	Technical_report	Review	Yes	Yes	Yes	Yes	Yes	2023-01-06	AL	Some quantitative review results; C: land use diffrent installations
11744	Specialised_sites	ADEME	Etat de l'art des impacts des énergies renouvelables sur la biodiversité, les sols et les paysages, et des moyens d'évaluation de ces impacts: Rapport sur les indicateurs d'impacts des énergies renouvelables sur la biodiversité, les sols et les paysages	2020	NA	NA	NA	NA	NA	NA	NA	NA	No	No	\	\	Yes	NA	\	\	Yes	NA	2022-10-24	AL	Yes	Yes	NA	Kappa	French	Technical_report	Review	Yes	Yes	Yes	Yes	Yes	2022-12-15	DYO&CT&AL	\
11745	Specialised_sites	ADEME	Etat de l'art des impacts des énergies renouvelables sur la biodiversité, les sols et les paysages, et des moyens d'évaluation de ces impacts: Rapport d’analyse et de comparaison des impacts des énergies renouvelables sur la biodiversité, les sols et les paysages - directs et indirects sur l'ensemble de leur cycle de vie	2020	NA	NA	NA	NA	NA	NA	NA	NA	No	No	\	\	Yes	NA	\	\	Yes	NA	2022-10-24	AL	Yes	Yes	NA	No	French	Technical_report	Review	Yes	Yes	Yes	Yes	Yes	2023-01-06	DYO	\
11747	Specialised_sites	ADEME	Etat de l'art des impacts des énergies renouvelables sur la biodiversité, les sols et les paysages, et des moyens d'évaluation de ces impacts: Rapport d'analyse bibliométrique	2020	NA	NA	NA	NA	NA	NA	NA	NA	No	No	\	\	Yes	NA	\	\	Yes	NA	2022-10-24	AL	Yes	Yes	NA	No	French	Technical_report	Review	Yes	Yes	Yes	Yes	Yes	2023-01-06	DYO	\
11748	Specialised_sites	ADEME	Caractériser les projets photovoltaïques sur terrains agricoles et l'agrivoltaïsme	2021	NA	NA	NA	NA	NA	NA	NA	NA	No	No	\	\	Yes	NA	\	\	Yes	NA	2022-10-24	AL	Yes	Yes	NA	No	French	Technical_report	Review	Yes	Yes	Yes	Yes	Yes	2023-01-03	DYO	Paturage ovin
11751	Grey_literature	Meletiou, A; Grace, M; Darbi, M; Pham-Truffert, M; Tocher-Krause, K; Rueff, H	EU renewable energy policies, global biodiversity, and the UN SDGs: a report of the EKLIPSE project	2019	NA	NA	NA	NA	NA	NA	NA	NA	No	No	\	\	Yes	NA	\	\	Yes	NA	2022-10-24	AL	Yes	Yes	NA	Kappa	English	Technical_report	Review	Yes	Yes	Yes	Yes	Yes	2022-12-15	DYO&CT&AL	C: no comparison but review so ok
11754	Grey_literature	Harrison, C; Lloyd, H; Field, C	Evidence review of the impact of solar farms on birds, bats and general ecology (NEER012)	2017	NA	NA	NA	NA	NA	NA	NA	NA	No	No	\	\	Yes	NA	\	\	Yes	NA	2022-10-24	AL	Yes	Yes	NA	No	English	Technical_report	Review	Yes	Yes	Yes	Yes	Yes	2023-01-05	DYO	\
11775	Grey_literature	Northrup, Joseph M; Wittemyer, George	Characterising the impacts of emerging energy development on wildlife, with an eye towards mitigation	2013	Ecology Letters	16	1	112	125	10.1111/ele.12009	NA	NA	No	No	\	\	Yes	NA	\	\	Yes	NA	2022-10-24	AL	Yes	Yes	NA	No	English	Journal_article	Review	Yes	Yes	Yes	Yes	Yes	2023-01-17	AL	Systematic review: No empirical peer-reviewed studies on impacts of PV found in this SR
11819	Grey_literature	Usman, Abdulwasiu	An Overview of the Adverse Effects of Renewable Energy Sources	2020	International Journal for Research in Applied Science and Engineering Technology	8	7	477	486	10.22214/ijraset.2020.7079	NA	NA	No	No	\	\	Yes	NA	\	\	Yes	NA	2022-10-24	AL	Yes	Yes	NA	No	English	Journal_article	Review	Yes	Yes	Yes	Yes	Yes	2023-01-12	AL	Light paragraph on impacts on species citing only one article (another review)
11829	Grey_literature	Sahu, Alok; Yadav, Neha; Sudhakar, K	Floating photovoltaic power plant: A review	2016	Renewable and Sustainable Energy Reviews	66	NA	815	824	10.1016/j.rser.2016.08.051	NA	NA	No	No	\	\	Yes	Unclear	\	\	Yes	Unclear	2022-10-24	AL	Yes	Yes	NA	No	English	Journal_article	Review	Yes	Yes	Yes	Yes	Yes	2023-01-02	CT	Population = land surtout
11878	Grey_literature	Smith, Jennifer A; Dwyer, James F	Avian interactions with renewable energy infrastructure: An update	2016	The Condor	118	2	411	423	10.1650/CONDOR-15-61.1	NA	NA	No	No	\	\	Yes	NA	\	\	Yes	NA	2022-10-24	AL	Yes	Yes	NA	No	English	Journal_article	Review	Yes	Yes	Yes	Yes	Yes	2023-01-06	DYO	\
11962	Grey_literature	Niang, MD; Goffaux, R	État de l’art des connaissances sur les incidences des infrastructures de production d’énergie renouvelable sur la biodiversité	2021	NA	NA	NA	NA	NA	NA	Due to the growing demand for electricity and the depletion of fossil resources, renewable technologies have become essential to ensure a reliable and efficient energy supply. However, despite the benefits, these technologies may have negative impacts on biodiversity. This study (i) summarizes the knowledge on the impacts of renewable energy generation technologies namely wind power (onshore and …	NA	No	No	\	\	Yes	NA	\	\	Yes	NA	2022-10-24	AL	Yes	Yes	NA	No	French	Technical_report	Review	Yes	Yes	Yes	Yes	Yes	2023-01-31	CT	méthode fortement inspirée de la revue systématique
11963	Grey_literature	Tawalbeh, Muhammad; Al-Othman, Amani; Kafiah, Feras; Abdelsalam, Emad; Almomani, Fares; Alkasrawi, Malek	Environmental impacts of solar photovoltaic systems: A critical review of recent progress and future outlook	2021	Science of The Total Environment	759	NA	143528	NA	10.1016/j.scitotenv.2020.143528	NA	NA	No	No	\	\	Yes	NA	\	\	Yes	NA	2022-10-24	AL	Yes	Yes	NA	No	English	Journal_article	Review	Yes	Yes	Yes	Yes	Yes	2023-01-12	AL	C: compares land use for different solar technologies
11982	Review_team	BSG	Potential ecological impacts of groundmounted photovoltaic solar panels	2019	NA	NA	NA	NA	NA	NA	NA	NA	No	No	\	\	Yes	NA	\	\	Yes	NA	2022-10-24	AL	Yes	Yes	NA	No	English	Technical_report	Review	Yes	Yes	Yes	Yes	Yes	2023-01-02	AL	\
8076	Scopus	Guiller C., Affre L., Deschamps-Cottin M., Geslin B., Kaldonski N., Tatoni T.	Impacts of solar energy on butterfly communities in mediterranean agro-ecosystems	2017	Environmental Progress and Sustainable Energy	36	6	1817	1823	10.1002/ep.12626	The rapid expansion of Utility-Scale Solar Energy (USSE) is expected to meet economic and environmental challenges that society faces today and in the future. Yet there is a paucity of comprehensive research on biodiversity responses to USSE. Here we investigated the impact of USSE on species movements via the correlations between landscape connectivity modeling and the similarity of butterfly co…	2-s2.0-85017569209	No	No	\	\	\	\	Yes	NA	Yes	NA	2022-07-22	CT	Yes	Yes	NA	No	English	Journal_article	Modelling	Yes	Yes	Yes	Yes	Yes	2023-01-11	DYO&AL	\
9568	Scopus	Blaydes H., Gardner E., Whyatt J.D., Potts S.G., Armstrong A.	Solar park management and design to boost bumble bee populations	2022	Environmental Research Letters	17	4	NA	NA	10.1088/1748-9326/ac5840	Solar photovoltaics is projected to become the dominant renewable, with much capacity being installed as ground-mounted solar parks. Land use change for solar can affect ecosystems across spatial scales and solar parks offer a unique opportunity for ecological enhancement. One compelling potential benefit beginning to be deployed by the solar industry is management for insect pollinators. Specifi…	2-s2.0-85126547657	No	No	\	\	\	\	Yes	NA	Yes	NA	2022-07-22	CT	Yes	Yes	NA	No	English	Journal_article	Modelling	Yes	Yes	Yes	Yes	Yes	2023-01-16	CT	modélisation, pas de réelles CPV mais simulées, comparator : management + size, shape and landscape context of solar parks : je le garderais
9669	Scopus	Cossu S., Baccoli R., Ghiani E.	Utility scale ground mounted photovoltaic plants with gable structure and inverter oversizing for land-use optimization	2021	Energies	14	11	NA	NA	10.3390/en14113084	The paper proposes an effective layout for ground-mounted photovoltaic systems with a gable structure and inverter oversizing, which allows an optimized use of the land and, at the same time, guarantees a valuable return on investment. A case study is presented to show the technical, economic, and environmental advantages compared with conventional “fixed-tilt” and “sun-tracking” ground-mounted p…	2-s2.0-85107494450	No	No	\	\	Yes	Unclear	\	\	Yes	Unclear	2022-08-05	AL	Yes	Yes	NA	No	English	Journal_article	Modelling	Yes	Yes	Yes	Yes	Yes	2023-01-10	DYO	\
9889	Scopus	Haga C., Maeda M., Hotta W., Inoue T., Matsui T., Machimura T., Nakaoka M., Morimoto J., Shibata H., Hashimoto S., Saito O.	Scenario Analysis of Renewable Energy–Biodiversity Nexuses Using a Forest Landscape Model	2020	Frontiers in Ecology and Evolution	8	NA	NA	NA	10.3389/fevo.2020.00155	The introduction of renewable energy (RE) is essential for building a sustainable society. However, RE can cause conflicts between energy production and biodiversity conservation. This study conducted a scenario analysis to evaluate potential conflicts in the nexuses between energy and biodiversity for the Bekambeushi River watershed located in northeastern Japan. The increasing rate of pasturela…	2-s2.0-85086160066	No	No	\	\	Yes	Unclear	\	\	Yes	Unclear	2022-07-11	AL	Yes	Yes	NA	No	English	Journal_article	Modelling	Yes	Yes	Yes	Yes	Yes	2023-01-06	AL	C: several scenarri with different proportions of land taken by USSE; O: succession and eagle population
10926	Scopus	Yang Y., Zhang Y., Zheng J., Huang S., Zhao M., Hong L.	An Ecological Compensation Mechanism based on the Green Productive Area of Cities	2022	Journal of Resources and Ecology	13	3	382	393	10.5814/j.issn.1674-764x.2022.03.004	China’s urban expansion, food security, and energy transition are in a critical situation. One solution is to tap into the green production potential of the built urban environment and explore new ways to save land space and alleviate ecological pressure through food and solar energy production. This paper differs from previous ecological compensation studies, which mostly focus on key ecological…	2-s2.0-85129013533	No	No	\	\	Yes	Unclear	\	\	Yes	Unclear	2022-07-11	AL	Yes	Yes	NA	Kappa	English	Journal_article	Modelling	Yes	Yes	Yes	Yes	Yes	2022-12-15	DYO&CT&AL	Modelling: 3.2 p. 389-390; P: land saving ok as a P (land use) but C: photovoltaics and thin-film and outcome: land saving
10090	Scopus	Kosciuch K., Riser-Espinoza D., Gerringer M., Erickson W.	A summary of bird mortality at photovoltaic utility scale solar facilities in the Southwestern U.S.	2020	PLoS ONE	15	4	NA	NA	10.1371/journal.pone.0232034	Recent trends in renewable energy development in the United States (U.S.) show that new installed capacity of utility-scale solar energy has exceeded 30% of total installed capacity of all sources per year since 2013. Photovoltaic solar energy provides benefits in that no emissions are produced; however, there are potential impacts from photovoltaic solar development on birds that include habitat…	2-s2.0-85083763565	No	No	\	\	\	\	Yes	NA	Yes	NA	2022-07-18	CT	Yes	Yes	NA	No	English	Journal_article	Meta_analysis	Yes	Yes	Yes	Yes	Yes	2023-01-05	DYO	\
10658	Scopus	Smallwood K.S.	Utility-scale solar impacts to volant wildlife	2022	Journal of Wildlife Management	86	4	NA	NA	10.1002/jwmg.22216	To reduce carbon emissions from fossil fuel combustion, United States government agencies, including those in California, initiated aggressive programs to hasten development of utility-scale solar energy. Much of California's early development of solar energy occurred in deserts and annual grasslands, much of it on public land. Measurement of solar energy's impacts to wildlife has been limited to…	2-s2.0-85127198844	No	No	\	\	\	\	Yes	NA	Yes	NA	2022-07-21	CT	Yes	Yes	NA	No	English	Journal_article	Meta_analysis	Yes	Yes	Yes	Yes	Yes	2023-01-17	AL	Quantitative review and bird fatalities estimates
11903	Grey_literature	I Care Consult & Biotope	Photovoltaïque et biodiversité : exploitation et valorisation de données issues de parcs photovoltaïques en France: Rapport Final	2020	NA	NA	NA	NA	NA	NA	NA	NA	No	No	\	\	Yes	NA	\	\	Yes	NA	2022-10-24	AL	Yes	Yes	NA	No	French	Technical_report	Meta_analysis	Yes	Yes	Yes	Yes	Yes	2023-01-09	AL	Quantitative review of biodiversity surveys conducted by USSE facilities operators
46	WOSCC	Ahmad, MF; Ishak, MH; Hamid, NABA; Rasi, RZRM; Nor, NHM	Green Factory: Is it Improving Environmental Burden? Survey Result in Malaysia	2018	ADVANCED SCIENCE LETTERS	24	6	4652	4656	10.1166/asl.2018.11675	Green Factory is a new and proactive approach to reduce environment burden. Physical development grew rapidly has effected major implications to environment. Environmental issues such as carbon dioxide, loss of biodiversity, degradation of natural resources, global warming, ozone layer depletion and deforestation have effected on the environment stability. Based on statistics, showing amount of c…	WOS:000444996500177	No	No	\	\	\	\	Yes	Unclear	Yes	Unclear	2022-07-18	CT	Yes	Yes	NA	No	English	Journal_article	Study	No!	NA	NA	NA	No	2023-01-04	DYO	\
159	WOSCC	Apichonnabutr, W; Tiwary, A	Trade-offs between economic and environmental performance of an autonomous hybrid energy system using micro hydro	2018	APPLIED ENERGY	226	NA	891	904	10.1016/j.apenergy.2018.06.012	This paper evaluates the trade-offs between economic and environmental performance of an autonomous energy system utilising an existing Micro hydro power plant while improving its future reliability. The analysis primarily focuses on developing sustainable alternative to excessive reliance on Diesel Gensets in fulfilling the increasing seasonal shortfall in electricity supply from standalone Micr…	WOS:000441688100072	No	No	Yes	Unclear	\	\	\	\	Yes	Unclear	2022-07-05	RS	Yes	Yes	NA	No	English	Journal_article	Modelling	Yes	Yes	No!	No!	No	2022-12-21	AL	P: ecological externalities
320	WOSCC	Benis, K; Turan, I; Reinhart, C; Ferrao, P	Putting rooftops to use - A Cost-Benefit Analysis of food production vs. energy generation under Mediterranean climates	2018	CITIES	78	NA	166	179	10.1016/j.cities.2018.02.011	In today's growing cities, where land is an expensive commodity and direct exposure to sunlight is a valuable asset, rooftops constitute vast underexploited areas. Particularly with growing urban environmental concerns, the potential of transforming these areas into productive spaces - either for food cultivation or energy generation - has emerged as a viable option in recent years. Both food pro…	WOS:000436884100017	No	No	\	\	Yes	Agrivoltaics	\	\	Yes	Agrivoltaics	2022-08-05	AL	Yes	Yes	NA	No	English	Journal_article	Modelling	Yes	Yes	Yes	No!	No	2023-01-09	DYO	Land use but not modelled
503	WOSCC	Cavadini, GB; Cook, LM	Green and cool roof choices integrated into rooftop solar energy modelling	2021	APPLIED ENERGY	296	NA	NA	NA	10.1016/j.apenergy.2021.117082	Due to their cooling ability, sustainable roofing configurations, such as green and cool roofs, have the potential to increase solar panel yield, which is temperature dependent. However, the influence of sustainable roofing configurations on panel yield is not yet considered in rooftop photovoltaic (PV) planning models; thus, the significance of these integrated systems cannot be evaluated. In or…	WOS:000658817300010	No	No	Yes	Unclear	\	\	\	\	Yes	Unclear	2022-07-05	RS	Yes	Yes	NA	No	English	Journal_article	Modelling	Yes	Yes	No!	No!	No	2023-01-03	AL	\
684	WOSCC	Dabra, V; Paliwal, KK; Sharma, P; Kumar, N	Optimization of photovoltaic power system: a comparative study	2017	PROTECTION AND CONTROL OF MODERN POWER SYSTEMS	2	1	NA	NA	10.1186/s41601-017-0036-2	This paper presents a comparative study of P&O, fuzzy P&O and BPSO fuzzy P&O control methods by using MATLAB software for optimizing the power output of the solar PV grid array. The voltage, power output and the duty cycle of the solar PV array are well presented and analyzed with an algorithm. The model consists of 66 PV Cells connected parallel and 5 PV cells connected in series to make solar P…	WOS:000538569700002	No	No	Yes	Unclear	\	\	\	\	Yes	Unclear	2022-07-05	RS	Yes	Yes	NA	No	English	Journal_article	Modelling	No!	NA	NA	NA	No	2023-01-03	AL	\
778	WOSCC	Diesendorf, M; Elliston, B	The feasibility of 100% renewable electricity systems: A response to critics	2018	RENEWABLE & SUSTAINABLE ENERGY REVIEWS	93	NA	318	330	10.1016/j.rser.2018.05.042	The rapid growth of renewable energy (RE) is disrupting and transforming the global energy system, especially the electricity industry. As a result, supporters of the politically powerful incumbent industries and others are critiquing the feasibility of large-scale electricity generating systems based predominantly on RE. Part of this opposition is manifest in the publication of incorrect myths a…	WOS:000440966900024	No	No	\	\	\	\	Yes	Unclear	Yes	Unclear	2022-07-21	CT	Yes	Yes	NA	No	English	Journal_article	Discussion!	NA	NA	NA	NA	No	2023-01-10	DYO	\
847	WOSCC	Egri, A; Blaho, M; Szaz, D; Kriska, G; Majer, J; Herczeg, T; Gyurkovszky, M; Farkas, R; Horvath, G	A horizontally polarizing liquid trap enhances the tabanid-capturing efficiency of the classic canopy trap	2013	BULLETIN OF ENTOMOLOGICAL RESEARCH	103	6	665	674	10.1017/S0007485313000357	Host-seeking female tabanid flies, that need mammalian blood for the development of their eggs, can be captured by the classic canopy trap with an elevated shiny black sphere as a luring visual target. The design of more efficient tabanid traps is important for stock-breeders to control tabanids, since these blood-sucking insects can cause severe problems for livestock, especially for horse-and c…	WOS:000326881400005	No	No	\	\	\	\	Yes	Unclear	Yes	Unclear	2022-07-18	CT	Yes	Yes	NA	No	English	Journal_article	Study	Yes	No!	NA	NA	No	2023-01-04	AL	\
886	WOSCC	Evans, JM; de Schiller, S; Garreta, F	Renewable energy and wild life conservation: Design and construction of a solar incubator.	1998	RENEWABLE ENERGY	15	1-4	364	367	10.1016/S0960-1481(98)00188-8	This paper presents the design, construction and results of a solar powered incubator and pools for rearing yacare, a specie of the crocodile family, found in northern Argentina. The desgin was developed by the Research Centre Habitat & Energy, Faculty of Architecture, Design and Urbanism Buenos Aires University in the framework of a Cooperation Agreement with the Argentine Wild Life Foundation. …	WOS:000076228900062	No	No	\	\	Yes	Unclear	\	\	Yes	Unclear	2022-07-11	AL	Yes	Yes	NA	No	English	Journal_article	Study	Yes	Yes	No!	NA	No	2023-01-04	AL	\
972	WOSCC	Franek, Z	ECOLOGY INSCRIBED IN THE BUILDING	2015	7TH ARCHITEKTUR V PERSPEKTIVE 2015	NA	NA	116	117	NA	The building of LIKO-NOE laboratories, which is currently being built on water, is a timber structure cladded with vertical gardens. The prefabricated structure of massive panels is prepared in the factory so that it can be assembled at the building site within one month as an exemplary building for studying ecological approaches in relation to architecture and work environment. The building is e…	WOS:000367406500031	No	No	\	\	\	\	Yes	Unclear	Yes	Unclear	2022-07-21	CT	Yes	Yes	NA	No	Other!	NA	NA	NA	NA	NA	NA	No	2023-01-11	DYO	\
1078	WOSCC	Giri, NC; Mohanty, RC; Mishra, SP	Smart Shift from Photovoltaic to Agrivoltaic System for Land-Use Footprint	2021	AMBIENT SCIENCE	8	2	1	7	10.21276/ambi.2021.08.2.rv01	The fossil fuel sources are highly supportive for boosting a country's economy but have destructive bearings like spatially exhaustive, global warming, atmospheric greenhouse gas pollution, acid rain and ecosystem destroyer. The problems caused by hydrocarbon sources can only be ameliorated by renewable energy sources like solar, aeolian or geothermal, especially solar energy. Solar energy shall …	WOS:000667237800001	No	No	\	\	Yes	Agrivoltaics	\	\	Yes	Agrivoltaics	2022-08-05	AL	Yes	Yes	NA	Kappa	English	Journal_article	Review	Crop!	Yes	No!	NA	No	2022-12-15	DYO&CT&AL	no C: land use of agrivoltaics (excluded) compared to traditional solar plants Table 1
1152	WOSCC	Grzelak, A; Borychowski, M; Staniszewski, J	Pro-environmental actions of agricultural farms example of holdings from the Wielkopolska region	2020	MANAGEMENT-POLAND	24	2	236	250	10.2478/manment-2019-0055	Pro-environmental actions of agricultural farms - example of holdings from the Wielkopolska region The main aim of the article is to identify pro-environmental actions in farms in the Wielkopolska region. The article uses the results of surveys carried out in 2020 in a group of 120 agricultural holdings from Wielkopolska running agricultural accounting according to the FADN (Farm Accountancy Data…	WOS:000612991400012	No	PreKappa	Yes	NA	No	PECO	Yes	unclear	Yes	NA	2022-06-28	CT&RS&AL	Yes	Yes	NA	No	English	Journal_article	Study	Crop!	No!	NA	NA	No	2023-01-24	CT	population => plutôt des actions des agriculteurs ("afforestation of land" le plus proche), Pv juste cité, les agriculteurs planifient d'en mettre
1229	WOSCC	Harizanova, T; Metodieva; Metodiev, N	ENVIRONMENTAL CONCERN AMONG SHEEP FARMERS IN BULGARIA	2021	SCIENTIFIC PAPERS-SERIES MANAGEMENT ECONOMIC ENGINEERING IN AGRICULTURE AND RURAL DEVELOPMENT	21	1	377	381	NA	The aim of the research was to study the environmental concern among sheep farmers in Bulgaria. Questionnaire information was collected from 22 sheep farmers in Bulgaria about their attitude toward environmental protection. It was found that more than half (66.7%) of farmers fried to purchase on a regular base equipment or raw materials that pollute the environment less. 61.9% of the respondents …	WOS:000629699800043	No	No	Yes	Unclear	\	\	\	\	Yes	Unclear	2022-07-05	RS	Yes	Yes	NA	No	English	Journal_article	Study	No!	NA	NA	NA	No	2023-01-06	AL	\
1268	WOSCC	Herczeg, T; Blaho, M; Szaz, D; Kriska, G; Gyurkovszky, M; Farkas, R; Horvath, G	Seasonality and daily activity of male and female tabanid flies monitored in a Hungarian hill-country pasture by new polarization traps and traditional canopy traps	2014	PARASITOLOGY RESEARCH	113	11	4251	4260	10.1007/s00436-014-4103-6	Blood-sucking female tabanid flies cause serious problems for animals and humans. For the control of tabanids, the knowledge about their seasonality and daily activity is of great importance. Earlier, only traditional traps capturing exclusively female tabanids have been used to survey tabanid activity. The data of such temporal trapping do not reflect correctly the activity of male and female ta…	WOS:000343914500039	No	No	\	\	\	\	Yes	Unclear	Yes	Unclear	2022-07-19	CT	Yes	Yes	NA	No	English	Journal_article	Study	Yes	No!	NA	NA	No	2023-01-11	DYO	\
1331	WOSCC	Horvath, G; Pereszlenyi, A; Toth, T; Polgar, S; Janosi, IM	Attractiveness of thermally different, uniformly black targets to horseflies: Tabanus tergestinus prefers sunlit warm shiny dark targets	2019	ROYAL SOCIETY OPEN SCIENCE	6	10	NA	NA	10.1098/rsos.191119	From a large distance tabanid flies may find their host animal by means of its shape, size, motion, odour, radiance and degree of polarization of host-reflected light. After alighting on the host, tabanids may use their mechano-, thermo-, hygro- and chemoreceptors to sense the substrate characteristics. Female tabanids prefer to attack sunlit against shady dark host animals, or dark against brigh…	WOS:000510431100043	No	No	\	\	Yes	NA	\	\	Yes	NA	2022-07-22	AL	Yes	Yes	NA	No	English	Journal_article	Study	Yes	No!	NA	NA	No	2023-01-25	CT	\
1332	WOSCC	Horvath, G; Szorenyi, T; Pereszlenyi, A; Gerics, B; Hegedus, R; Barta, A; Akesson, S	Why do horseflies need polarization vision for host detection? Polarization helps tabanid flies to select sunlit dark host animals from the dark patches of the visual environment	2017	ROYAL SOCIETY OPEN SCIENCE	4	11	NA	NA	10.1098/rsos.170735	Horseflies (Tabanidae) are polarotactic, being attracted to linearly polarized light when searching for water or host animals. Although it is well known that horseflies prefer sunlit dark and strongly polarizing hosts, the reason for this preference is unknown. According to our hypothesis, horseflies use their polarization sensitivity to look for targets with higher degrees of polarization in the…	WOS:000416787500018	No	Kappa	Yes	NA	Yes	NA	No	X	Yes	NA	2022-07-01	CT&RS&AL	Yes	Yes	NA	No	English	Journal_article	Study	Yes	No!	NA	NA	No	2023-01-06	AL	\
1333	WOSCC	Horvath, G; Csabai, Z	Polarization Vision of Aquatic Insects	2014	POLARIZED LIGHT AND POLARIZATION VISION IN ANIMAL SCIENCES, 2ND EDITION	2	NA	113	145	10.1007/978-3-642-54718-8_5	In this chapter we show that primary aquatic insects fly predominantly in mid-morning, and/or around noon and/or at nightfall. We describe the different types of their diurnal flight activity rhythm characterised by peaks at low and/or high solar elevations. We present here experimental evidence that the polarization visibility Q(theta) of water surfaces is always maximal at the lowest (dawn and …	WOS:000364641300007	No	No	\	\	Yes	NA	\	\	Yes	NA	2022-07-11	AL	Yes	Yes	NA	No	English	Book_chapter	Review	Yes	Yes	No!	NA	No	2023-01-06	AL	Only mention of attraction by PV but not core reviewed subject
1345	WOSCC	Hsueh, SL; Feng, Y; Sun, Y; Jia, RQ; Yan, MR	Using AI-MCDM Model to Boost Sustainable Energy System Development: A Case Study on Solar Energy and Rainwater Collection in Guangdong Province	2021	SUSTAINABILITY	13	22	NA	NA	10.3390/su132212505	Rural areas in southern China receive ample rainfall annually as well as over 1600 h of annual sunshine. Despite a generally severe urban-rural development imbalance, these rural areas feature well-developed basic infrastructure and diverse economic activities. Rural revitalization policies in these areas have emphasized the development of cultural and ecological tourism, which has spurred econom…	WOS:000725952400001	No	No	\	\	Yes	Unclear	\	\	Yes	Unclear	2022-07-12	AL	Yes	Yes	NA	No	English	Journal_article	Modelling	No!	NA	NA	NA	No	2023-01-25	CT	\
1359	WOSCC	Huang, QQ; Chen, S	From a Green Library to a Sustainable Library Case-Study of Sun Yat-sen Library of Guangdong Province, China	2018	GOING GREEN: IMPLEMENTING SUSTAINABLE STRATEGIES IN LIBRARIES AROUND THE WORLD: BUILDINGS, MANAGEMENT, PROGRAMMES AND SERVICES	177	NA	110	121	NA	Sun Yat-sen Library of Guangdong Province is a large provincial public library with a history of over one hundred years in China. Located in a historic site, it has been transformed into a green library with concepts of ecological and environmental protection. Its big lawn in the front, large old trees and courtyards inside the grounds are enjoyable for citizens, while even its roof garden became…	WOS:000466528000011	No	No	\	\	\	\	Yes	Unclear	Yes	Unclear	2022-07-21	CT	Yes	Yes	NA	No	English	Book_chapter	Discussion!	No!	NA	NA	NA	No	2023-01-06	AL	\
1404	WOSCC	Ionel, I; Padurean, I; Silaghi, D; Stepan, D; Silaghi, F	ECONOMICAL AND ECOLOGICAL ANALISIS OF A SOLAR THERMAL SYSTEM WORKING IN WEST ROMANIA	2009	METALURGIA INTERNATIONAL	14	9	36	40	NA	The present paper presents the results of the experimental research achieved in reference to a solar thermal system for domestic water heating, installed in the city of Arad (tat. 46.19 (0)N; long. 21.31 (0)E), [17]. The experimental results show the time variation of the measured parameters, during a very long monitoring periode extending from December 2006 to July 2008: illumination E[lx], the …	WOS:000269587900007	No	No	\	\	Yes	Unclear	\	\	Yes	Unclear	2022-08-05	AL	Yes	Yes	NA	No	English	Conf_proceedings	Modelling	No!	NA	NA	NA	No	2023-01-11	DYO	CO2 emissions
1521	WOSCC	Kahaki, ZM; Seddigh, M	Designing the engineers' building of Qom province using ecotechnological approach	2017	INTERNATIONAL JOURNAL OF COMPUTER SCIENCE AND NETWORK SECURITY	17	4	37	43	NA	As we know, sustainable human survival and human environment is dependent on maintaining balance and continuity of the world that requires accepting the role and moral responsibility of human stewardship of ecological resources and conscious and intelligent performance in regulating his relationship with the natural environment. Sustainable architecture in response to the conscious performance an…	WOS:000411617300006	No	No	\	\	\	\	Yes	Unclear	Yes	Unclear	2022-07-20	CT	Yes	Yes	NA	PreKappa	English	Journal_article	Study	No!	NA	NA	NA	No	2022-11-23	DYO&CT&AL	\
1621	WOSCC	Khattak, SH; Greenough, R; Korolija, I; Brown, N	An exergy based approach to resource accounting for factories	2016	JOURNAL OF CLEANER PRODUCTION	121	NA	99	108	10.1016/j.jclepro.2015.12.029	Resource accounting is widely practiced to identify opportunities for improving the sustainability of industrial systems. This paper presents a conceptual method for resource accounting in factories that is based on the fundamentals of thermodynamics. The approach uses exergy analysis and treats the factory as an integrated energy system comprising a building, its technical building services and …	WOS:000373539000009	No	No	\	\	\	\	Yes	Unclear	Yes	Unclear	2022-07-18	CT	Yes	Yes	NA	No	English	Journal_article	Modelling	No!	NA	NA	NA	No	2023-01-10	AL	\
1630	WOSCC	Kiesecker, J; Baruch-Mordo, S; Heiner, M; Negandhi, D; Oakleaf, J; Kennedy, C; Chauhan, P	Renewable Energy and Land Use in India: A Vision to Facilitate Sustainable Development	2020	SUSTAINABILITY	12	1	NA	NA	10.3390/su12010281	India has committed to reduce emissions with a goal to increase renewable energy production to 175 gigawatts (GW) by 2022. Achieving this objective will involve rapidly increasing the deployment of solar and wind energy, while at the same time addressing the related challenges of the financing requirements, environment impacts, and power grid integration. Developing energy on lands degraded by hu…	WOS:000521955600281	No	No	\	\	Yes	Unclear	\	\	Yes	Unclear	2022-08-04	AL	Yes	Yes	NA	No	English	Journal_article	Modelling	Yes	Yes	No!	NA	No	2023-01-12	DYO	E/C prospective
1690	WOSCC	Korzeniewska, E; Drzymala, A; Szczesny, A; Zawislak, R; Seme, S	Photovoltaic power plants - legal, economic and ecological aspects	2018	PRZEGLAD ELEKTROTECHNICZNY	94	12	134	137	10.15199/48.2018.12.28	The article presents the legal and economic aspects of a photovoltaic plant investment in the context of the state policy. There are presented the data on the dynamics of changes in the scope of acquiring electricity from renewable sources. The issue of green certificates in the fight of the analysis of the project efficiency is also described. In addition, the attention was paid to ecological as…	WOS:000454045400028	No	No	\	\	Yes	Unclear	\	\	Yes	Unclear	2022-07-11	AL	Yes	Yes	NA	No	Other!	NA	NA	NA	NA	NA	NA	No	2023-01-25	CT	\
1739	WOSCC	Kumar, A; Singh, P; Kapoor, NR; Meena, CS; Jain, K; Kulkarni, KS; Cozzolino, R	Ecological Footprint of Residential Buildings in Composite Climate of India-A Case Study	2021	SUSTAINABILITY	13	21	NA	NA	10.3390/su132111949	Buildings are accountable for waste generation, utilization of natural resources, and ecological contamination. The construction sector is one of the biggest consumers of resources available naturally and is responsible for significant CO2 emissions on the planet. The effects of the buildings on the environment are commonly determined using Life Cycle Assessments (LCA). The investigation and comp…	WOS:000806951800001	No	Kappa	No	P	Yes	NA	No	X	Yes	NA	2022-07-01	CT&RS&AL	Yes	Yes	NA	No	English	Journal_article	Modelling	Yes	Yes	No!	NA	No	2023-01-12	DYO	\
1782	WOSCC	Lamore, Y; Alemu, S	Photovoltaic concentrator potential and its inactivation rate of indicator microorganism in point of use water treatment system	2022	SAGE OPEN MEDICINE	10	NA	NA	NA	10.1177/20503121221099106	Objective: Unsafe drinking water has a significant health impact all over the world especially, in developing countries. Household water treatments become more affordable than conventional ones for many reasons. Photovoltaic concentrator is environmentally sound and effective inactivation method by converting light energy to electricity. This study aimed to assess the inactivation potential of ph…	WOS:000800396500001	No	No	\	\	Yes	Unclear	\	\	Yes	Unclear	2022-08-04	AL	Yes	Yes	NA	No	English	Journal_article	Study	No!	NA	NA	NA	No	2023-01-25	CT	Evaluation du potentiel d'inactivation du concentrateur photovoltaïque sur les microorganismes indicateurs de la qualité de l'eau potable à différents temps d'exposition solaire => P = aquatique
1895	WOSCC	Li, YY; Chung, PR; Chen, CY; Chao, CC; Chiu, FY; Tzeng, PC	The Study on the Evaluation of Thermal Insulation Efficiency with Typical Plant Species of Roof Greenery in Kaohsiung	2017	INTERNATIONAL HIGH-PERFORMANCE BUILT ENVIRONMENT CONFERENCE - A SUSTAINABLE BUILT ENVIRONMENT CONFERENCE 2016 SERIES (SBE16), IHBE 2016	180	NA	252	260	10.1016/j.proeng.2017.04.184	This research focuses on the buildings with relevant landscape engineering, and taking the public building as the targets including the sustainable campus project in Kaohsiung. Relevant studies and cases regarding roof greening are also collected and compiled as references for this research. Temperatures of the surface layers, soil layers and ceiling surfaces of different greening types are simul…	WOS:000404873600026	No	No	\	\	Yes	Unclear	\	\	Yes	Unclear	2022-08-04	AL	Yes	Yes	NA	Kappa	English	Conf_proceedings	Study	Yes	Yes	No!	No!	No	2022-12-15	DYO&CT&AL	C: PV vs plants on temperature: should be plants with PV or without
1924	WOSCC	Lips, D; Schuurmans, JM; dos Santos, FB; Hellingwerf, KJ	Many ways towards 'solar fuel': quantitative analysis of the most promising strategies and the main challenges during scale-up	2018	ENERGY & ENVIRONMENTAL SCIENCE	11	1	10	22	10.1039/c7ee02212c	Future global needs for liquid energy carriers, commodity chemicals and renewable materials should no longer be covered by exploration of fossilized carbon deposits. Therefore, processes are urgently needed that can replace this source of carbon for the production of these materials. The alternative route of production most often referred to is via their synthesis from CO2 (and water), using the …	WOS:000423017000001	No	No	\	\	Yes	Unclear	\	\	Yes	Unclear	2022-07-20	AL	Yes	Yes	NA	No	English	Journal_article	Review	Yes	Yes	No!	NA	No	2023-01-13	DYO	\
1949	WOSCC	Liu, N; Chen, Y; Du, Y; Luo, QL	Research on Safety Measures of Distributed PV generation System	2015	PROCEEDINGS OF THE INTERNATIONAL CONFERENCE ON CHEMICAL, MATERIAL AND FOOD ENGINEERING	22	NA	741	744	NA	Distributed PV generation system is an important way currently for distributed power construction. Affected by device characteristics and installation features, it suffers a higher probability of failure, so its impact on the public grid is more than ordinary electrical equipment. In order to prevent the failure of the distributed PV system, we analysis the various factors that affect the safe op…	WOS:000365403500175	No	No	\	\	\	\	Yes	Unclear	Yes	Unclear	2022-07-18	CT	Yes	Yes	NA	No	English	Conf_proceedings	Discussion!	No!	NA	NA	NA	No	2023-01-11	AL	\
2009	WOSCC	LOWALT, HJ; KRAUSEN, E	PHOTOVOLTAIC POWER-SUPPLY FOR BIRD AND WEATHER STATION ON THE ISLAND SCHARHORN (NORTH-SEA)	1989	PHOTOVOLTAIC DEMONSTRATION PROJECTS 2	NA	NA	182	188	NA	NA	WOS:A1989BQ90Q00018	No	Kappa	Yes	NA	No	X	No	No information	Yes	Unclear	2022-07-01	CT&RS&AL	Yes	Yes	NA	No	English	Conf_proceedings	Discussion!	NA	NA	NA	NA	No	2023-01-11	AL	\
2123	WOSCC	Prats, GM; Hernandez, FS; Santiago, MA; Salinas, JAH	NOTES ON PHOTOVOLTAIC ENERGY IN MEXICO	2021	3C TECNOLOGIA	10	1	17	30	10.17993/3ctecno/2021.v10n1e37.17-31	Faced with a situation of global crisis in environmental matters, the mechanisms to ensure the right to a healthy and ecologically balanced environment is a constant task, seen from a multidisciplinary and interdisciplinary, transversal and comprehensive process. The state of risk and vulnerability of the living being has encouraged from the various sciences and disciplines to address emerging an…	WOS:000629435000001	No	No	\	\	\	\	Yes	Unclear	Yes	Unclear	2022-07-22	CT	Yes	Yes	NA	No	Other!	NA	NA	NA	NA	NA	NA	No	2023-01-16	AL	\
2141	WOSCC	Matson, RJ; Carasso, M	Sustainability, energy technologies, and ethics	1999	RENEWABLE ENERGY	16	1-4	1200	1203	10.1016/S0960-1481(98)00482-0	A study of the economic, social-political, and environmental consequences of using renewable energy technologies (RETs, e.g., photovoltaics, wind, solar thermal, biofuels) as compared to those of conventional energy technologies (CETs, e.g.. oil, coal, gas) would show that RETs are singularly consistent with a whole ethic that is implicit in the concept of sustainability. This paper argues for su…	WOS:000076229000124	No	No	Yes	Unclear	\	\	\	\	Yes	Unclear	2022-07-05	RS	Yes	Yes	NA	No	English	Journal_article	Discussion!	NA	NA	NA	NA	No	2023-01-16	DYO	\
2182	WOSCC	Merced-Colon, JA; Medina-Suarez, D; Mercado-Guzman, GM; Bailon, SJ	Synthesis of Biocompatible Silver Nanoparticles and Nanotoxicity in Aquatic Ecosystems	2020	MRS ADVANCES	5	16	805	813	10.1557/adv.2020.1	Silver nanoparticles (Ag NPs) have unique optical, electrical, and thermal properties and are being incorporated into products that range from photovoltaics to biological and chemical sensors. The production of silver nanoparticles has been increasing worldwide in the nanotechnology industry due to the variety of applications and are very likely to reach aquatic ecosystems damaging them. Due to t…	WOS:000530306700002	No	No	\	\	\	\	Yes	Unclear	Yes	Unclear	2022-07-18	CT	Yes	Yes	NA	No	English	Journal_article	Study	No!	No!	NA	NA	No	2022-12-21	AL	\
2226	WOSCC	Mocker, M; Aigner, J; Kroop, S; Lohmeyer, R; Franke, M	Raw Materials for Renewable Energy Technologies - Availability and Ecological Aspects	2015	CHEMIE INGENIEUR TECHNIK	87	4	439	448	10.1002/cite.201400121	Auf Grundlage von Materialbilanzen erneuerbarer Energieanlagen und dem prognostizierten Ausbaupotenzial regenerativer Technologien wurde der globale Rohstoffbedarf der Windenergie, der Photovoltaik und der Elektromobilitat fur den Zeitraum von 2012 bis 2030 abgeschatzt. Dabei zeigte sich, dass der Mengenbedarf der funf Elemente Dysprosium, Kobalt, Lithium, Neodym und Silber mehr als 10% ihrer kum…	WOS:000351693100012	No	No	\	\	\	\	Yes	Unclear	Yes	Unclear	2022-07-21	CT	Yes	Yes	NA	No	Other!	NA	NA	NA	NA	NA	NA	No	2023-01-25	CT	\
2387	WOSCC	Nemoz, S	Smart Campus: Recent Advances and Future Challenges for Action Research on Territorial Sustainability	2015	Implementing Campus Greening Initiatives: Approaches, Methods and Perspectives	NA	NA	313	323	10.1007/978-3-319-11961-8_23	The integration of technology for campus sustainability emerges as a new way forward to bridging the perceived gap between science and society. The perspective of carbon fossil resources depletion and the likely major impact of climate change fundamentally question the processes of energy production and consumption. Often termed energy transition, their change requires an important sharing of kno…	WOS:000380542300023	No	No	\	\	\	\	Yes	Unclear	Yes	Unclear	2022-07-22	CT	Yes	Yes	NA	PreKappa	English	Book_chapter	Discussion!	NA	NA	NA	NA	No	2022-11-23	DYO&CT&AL	Literature overview
2486	WOSCC	Ortega-Arriaga, P; Babacan, O; Nelson, J; Gambhir, A	Grid versus off-grid electricity access options: A review on the economic and environmental impacts	2021	RENEWABLE & SUSTAINABLE ENERGY REVIEWS	143	NA	NA	NA	10.1016/j.rser.2021.110864	This research reviews the economic and environmental impacts of grid-extension and off-grid systems, to inform the appropriate electrification strategy for the current population without electricity access. The principal technologies reviewed are centralised conventional fossil-fuel grid-extension and off-grid systems mainly based on solar PV and batteries. It finds that relatively few studies ex…	WOS:000637707800001	No	No	Yes	Unclear	\	\	\	\	Yes	Unclear	2022-07-05	RS	Yes	Yes	NA	No	English	Journal_article	Review	Yes	Yes	No!	No!	No	2023-01-16	AL	LCA review; C: off-grid (PV) compared to grid
2510	WOSCC	Paknikar, KM; Rajwade, JM; Pethkar, AV; Goyal, DJ; Bilurkar, PG; Mate, NV	An integrated chemical-microbiological approach for the disposal of waste thin film cadmium telluride photovoltaic modules	1997	ENVIRONMENTAL, SAFETY, AND HEALTH ISSUES IN IC PRODUCTION	447	NA	133	138	NA	The paper describes a novel chemical-microbiological method for the selective removal of cadmium, tellurium and silver from the thin film CdTe photovoltaic modules. The chemical component of the process utilizes dissolution of metals with nitric acid. The metal solution is subjected to selective biosorption of silver and cadmium by passing through biosorbent columns. The adsorbed cadmium and silv…	WOS:A1997BJ28B00019	No	No	Yes	Unclear	\	\	\	\	Yes	Unclear	2022-07-05	RS	Yes	Yes	NA	No	English	Journal_article	Study	Yes	No!	No!	No!	No	2023-01-16	AL	\
2511	WOSCC	Pakulska, T	Green Energy in Central and Eastern European (CEE) Countries: New Challenges on the Path to Sustainable Development	2021	ENERGIES	14	4	NA	NA	10.3390/en14040884	In the conditions of climate change and the scarcity of natural resources, the future of energy is increasingly associated with the development of the so-called green energy. Its development is reflected in the European Commission strategic vision to transition to a climate-neutral economy. This is a challenge that the Central and Eastern European (CEE) countries, members of the EU, are also tryi…	WOS:000623454700001	No	No	\	\	Yes	Unclear	\	\	Yes	Unclear	2022-07-19	AL	Yes	Yes	NA	No	English	Journal_article	Review	No!	NA	NA	NA	No	2023-01-16	AL	\
2544	WOSCC	Passer, A; Ouellet-Plamondon, C; Keneally, P; Habert, G	IMPACT OF BUILDING REFURBISHMENT STRATEGIES ON THE ENERGETIC PAYBACK	2016	EXPANDING BOUNDARIES: SYSTEMS THINKING IN THE BUILT ENVIRONMENT	NA	NA	340	344	NA	The target of the International Energy Agency (IEA) and the European Commission (EC) is to achieve a reduction of 80% for global greenhouse gas (GHG) emissions by 2050. Buildings account worldwide for 40% of global energy consumption and 30% of GHG emission. Due to the fact that the building stock plays a key role in achieving these targets, the aim of the paper is to find an optimal refurbishmen…	WOS:000399016600048	No	No	\	\	\	\	Yes	Unclear (ab)	Yes	Unclear	2022-07-21	CT	Yes	Yes	NA	Kappa	English	Conf_proceedings	Modelling	No!	NA	NA	NA	No	2022-12-15	DYO&CT&AL	Modelling: LCA and Table 1; P: ecological scarcity
2594	WOSCC	Piasecka, I; Baldowska-Witos, P; Piotrowska, K; Kruszelnicka, W; Flizikowski, J; Tomporowski, AD	Ecological life cycle assessment of the 1 MW photovoltaic power plant under Polish environmental conditions	2021	PRZEMYSL CHEMICZNY	100	1	40	46	10.15199/62.2021.1.2	An ecol. life cycle analysis (LCA) of the 1 MW solar farm located in northern Poland was performed. The eco-indicator 99 method was chosen as the basic calculation procedure. The levels of environmental impact harmfulness were detd. in the area of individual stages of the LCA object (prodn., operation, post-use management). Human health, environmental quality and depletion of raw materials were u…	WOS:000620281500030	No	No	Yes	Unclear	\	\	\	\	Yes	Unclear	2022-07-05	RS	Yes	Yes	NA	No	Other!	NA	NA	NA	NA	NA	NA	No	2023-01-16	DYO	https://sigma-not.pl/publikacja-130026-2021-1.html
2618	WOSCC	Pogson, M; Hastings, A; Smith, P	How does bioenergy compare with other land-based renewable energy sources globally?	2013	GLOBAL CHANGE BIOLOGY BIOENERGY	5	5	513	524	10.1111/gcbb.12013	The potential power generation from land-based bioenergy is predicted globally using a computer model. Simultaneous consideration of land use, cost and carbon restrictions enables practical evaluation of net power output. Comparisons are made with wind and solar power, and a sensitivity analysis is used to explore the effects of different policy assumptions. Biomass is shown to offer only moderat…	WOS:000323200200004	No	No	\	\	Yes	Unclear	\	\	Yes	Unclear	2022-08-04	AL	Yes	Yes	NA	No	English	Journal_article	Modelling	Yes	Yes	No!	NA	No	2023-01-16	DYO	\
2683	WOSCC	Radulescu, V	TECHNOLOGICAL MODEL TO COLLECT AND PARTIALLY DRY THE ACTIVE SLUDGE FROM NATURAL LAKES USING SOLAR PANELS	2017	20TH INTERNATIONAL SYMPOSIUM - THE ENVIRONMENT AND THE INDUSTRY (SIMI 2017)	NA	NA	112	119	10.21698/simi.2017.0014	In Natural Reservation is very important to maintain the environmental, the equilibrium for the protected species, flora, and fauna. The paper presents a technological model perfect adapted to these conditions as not disturb the local equilibrium. In the first part are mentioned the topic importance and the new problems appeared into last decades, related to the environmental problems in Natural …	WOS:000430609800014	No	PreKappa	No	X	No	PECO	Yes	Unclear	Yes	NA	2022-06-28	CT&RS&AL	Yes	Yes	NA	PreKappa	English	Conf_proceedings	Study	Yes	Yes	No!	No!	No	2022-11-23	DYO&CT&AL	P: Wintering waders; C: no comparator
2830	WOSCC	Saar, KL; Bombelli, P; Lea-Smith, DJ; Call, T; Aro, EM; Muller, T; Howe, CJ; Knowles, TPJ	Enhancing power density of biophotovoltaics by decoupling storage and power delivery	2018	NATURE ENERGY	3	1	75	81	10.1038/s41560-017-0073-0	Biophotovoltaic devices (BPVs), which use photosynthetic organisms as active materials to harvest light, have a range of attractive features relative to synthetic and non-biological photovoltaics, including their environmentally friendly nature and ability to self-repair. However, efficiencies of BPVs are currently lower than those of synthetic analogues. Here, we demonstrate BPVs delivering anod…	WOS:000419976100017	No	No	Yes	Unclear	\	\	\	\	Yes	Unclear	2022-07-05	RS	Yes	Yes	NA	No	English	Journal_article	Study	Yes	Yes	No!	No!	No	2023-01-17	AL	\
2839	WOSCC	Saeed, SSS	Efficiency in solar power plant	2016	ENERGY, CLIMATE CHANGE AND SUSTAINABILITY	NA	NA	98	114	NA	In the last years, some proposals have emerged for the construction of eco-cities which often incorporate technologically and very sophisticated building design, sumptuous master-planning with renewable energy sources, and efforts to achieve resource self-sufficiency. This trend is subject to intense criticism among some proponents of sustainable urbanism, on grounds ranging from the purported so…	WOS:000392911800011	No	No	\	\	\	\	Yes	Unclear	Yes	Unclear	2022-07-18	CT	Yes	Yes	NA	No	English	Conf_proceedings	Discussion!	NA	NA	NA	NA	No	2023-01-16	DYO	p. 100
2867	WOSCC	Ormeno, MS; Hervas, S; Amoros, JA; Campos, J; Perez-de-los-Reyes, C	MEDITERRANEAN SPECIES FOR HEDGES IN SOLAR PHOTOVOLTAIC FARMS: A FOUR-YEAR STUDY	2014	GLOBAL NEST JOURNAL	16	6	1038	1045	NA	In an effort to reduce the environmental impact on the landscape caused by the installation of photovoltaic farms, Spanish legislation requires the establishment of a hedge on the perimeter of each plot. The objective of the work described here was to increase our knowledge of the hedge species that are best adapted to the soil and climatic conditions of Mediterranean areas. Six species were plan…	WOS:000352254000004	No	No	\	\	\	\	Yes	NA	Yes	NA	2022-07-19	CT	Yes	Yes	NA	No	English	Journal_article	Study	Yes	Yes	No!	Yes	No	2023-01-16	AL	C: comparaison of survival between species and time
2881	WOSCC	Sanye-Mengual, E; Romanos, H; Molina, C; Oliver, MA; Ruiz, N; Perez, M; Carreras, D; Boada, M; Garcia-Orellana, J; Duch, J; Rieradevall, J	Environmental and self-sufficiency assessment of the energy metabolism of tourist hubs on Mediterranean Islands: The case of Menorca (Spain)	2014	ENERGY POLICY	65	NA	377	387	10.1016/j.enpol.2013.10.011	Energy performance of island tourism has been analyzed in the literature. However, tourist services tend to concentrate in tourist hubs, especially where mass tourism predominates (e.g., Mediterranean), and the energy metabolism of these systems has not yet been assessed. The present paper models and estimates the energy metabolism of tourist hubs in the Menorca Island (Spain) by integrating soci…	WOS:000330813800038	No	No	\	\	Yes	Unclear	\	\	Yes	Unclear	2022-07-12	AL	Yes	Yes	NA	No	English	Journal_article	Modelling	No!	NA	NA	NA	No	2023-01-02	CT	land use mais artificiel (roofs), pas d'info sur milieux naturels
2890	WOSCC	Saveanu, M; Ignat, I	SOLAR POWER PLANTS IN THE EU. AN ENVIRONMENTALLY-FRIENDLY ENGINE FOR THE EUROPEAN ECONOMIES	2014	EUROPEAN UNION IN TIMES OF CRISIS: PERSPECTIVES AND SOLUTIONS (EURINT 2014)	NA	NA	209	218	NA	We establish that the European Union is facing severe ecological problems, by analysing the ecological footprint of selected member states. Many of these problems are related to carbon and carbon equivalent emissions, some of which are generated by fossil fuel power plants. It is then shown that the European Union has potential in the solar power renewable energy sector. Finally, we calculate rou…	WOS:000348540400018	No	No	\	\	Yes	Unclear	\	\	Yes	Unclear	2022-07-22	AL	Yes	Yes	NA	No	English	Conf_proceedings	Modelling	Yes	Yes	No!	NA	No	2023-01-16	DYO	E/C prospective
3145	WOSCC	Sun, YL; Chen, SM; Xie, LY; Hong, RJ; Shen, H	Investigating the Impact of Shading Effect on the Characteristics of a Large-Scale Grid-Connected PV Power Plant in Northwest China	2014	INTERNATIONAL JOURNAL OF PHOTOENERGY	2014	NA	NA	NA	10.1155/2014/763106	Northwest China is an ideal region for large-scale grid-connected PV system installation due to its abundant solar radiation and vast areas. For grid-connected PV systems in this region, one of the key issues is how to reduce the shading effect as much as possible to maximize their power generation. In this paper, a shading simulation model for PV modules is established and its reliability is ver…	WOS:000332871900001	No	No	\	\	\	\	Yes	Unclear	Yes	Unclear	2022-07-18	CT	Yes	Yes	NA	No	English	Journal_article	Modelling	No!	NA	NA	NA	No	2023-01-12	AL	\
3276	WOSCC	Trainor, AM; McDonald, RI; Fargione, J	Energy Sprawl Is the Largest Driver of Land Use Change in United States	2016	PLOS ONE	11	9	NA	NA	10.1371/journal.pone.0162269	Energy production in the United States for domestic use and export is predicted to rise 27% by 2040. We quantify projected energy sprawl (new land required for energy production) in the United States through 2040. Over 200,000 km(2) of additional land area will be directly impacted by energy development. When spacing requirements are included, over 800,000 km(2) of additional land area will be af…	WOS:000383255600034	No	No	\	\	Yes	Unclear	\	\	Yes	Unclear	2022-07-12	AL	Yes	Yes	NA	No	English	Journal_article	Modelling	Yes	Yes	No!	NA	No	2023-01-12	DYO	E/C prospective
3328	WOSCC	Vahmani, P; Sun, F; Hall, A; Ban-Weiss, G	Investigating the climate impacts of urbanization and the potential for cool roofs to counter future climate change in Southern California	2016	ENVIRONMENTAL RESEARCH LETTERS	11	12	NA	NA	10.1088/1748-9326/11/12/124027	The climate warming effects of accelerated urbanization along with projected global climate change raise an urgent need for sustainable mitigation and adaptation strategies to cool urban climates. Our modeling results show that historical urbanization in the Los Angeles and San Diego metropolitan areas has increased daytime urban air temperature by 1.3 degrees C, in part due to a weakening of the…	WOS:000391539000001	No	No	\	\	Yes	Unclear	\	\	Yes	Unclear	2022-07-20	AL	Yes	Yes	NA	No	English	Journal_article	Modelling	No!	No!	NA	NA	No	2023-01-12	DYO	\
3359	WOSCC	Venkateswari, R; Rajasekar, N	Review on parameter estimation techniques of solar photovoltaic systems	2021	INTERNATIONAL TRANSACTIONS ON ELECTRICAL ENERGY SYSTEMS	31	11	NA	NA	10.1002/2050-7038.13113	Beyond meeting power demand, switching to solar energy especially solar photovoltaic (PV) offers many advantages like modularity, minimal maintenance, pollution free, and zero noise. Yet, its cell modeling is critical in design, simulation analysis, evaluation, and control of solar PV system; most importantly to tap its maximum potential. However, precise PV cell modeling is complicated by PV non…	WOS:000700347500001	No	No	Yes	Unclear	\	\	\	\	Yes	Unclear	2022-07-05	RS	Yes	Yes	NA	No	English	Journal_article	Review	No!	NA	NA	NA	No	2023-01-11	DYO	\
3410	WOSCC	Wang, C; Hill, RL; Bu, CF; Li, BY; Yuan, F; Yang, YZ; Yuan, SP; Zhang, ZS; Cao, YX; Zhang, KK	Evaluation of wind erosion control practices at a photovoltaic power station within a sandy area of northwest, China	2021	LAND DEGRADATION & DEVELOPMENT	32	4	1854	1872	10.1002/ldr.3839	The widespread construction of photovoltaic power stations within northwest China poses an environmental threat because of severe increased wind erosion and land degradation. Engineering, plant, and biocrust treatments were evaluated in this study for their effectiveness in the reduction of wind erosion. The placement of solar panels caused wind speed variation and resulted in distinct abrasion a…	WOS:000604581000001	No	No	Yes	Unclear	\	\	\	\	Yes	Unclear	2022-07-05	RS	Yes	Yes	NA	No	English	Journal_article	Study	Yes	Yes	Management	No!	No	2022-12-23	AL	\
3413	WOSCC	Wang, D; Sun, YJ; Lin, YD; Gao, Y	Analysis of Light Environment under Solar Panels and Crop Layout	2017	2017 IEEE 44TH PHOTOVOLTAIC SPECIALIST CONFERENCE (PVSC)	NA	NA	2048	2053	NA	This paper studies the solar radiation distribution under solar panels in the effective growth period of crops by building the model of photovoltaic power station with Ecotect. The simulation results show that the area beneath the photovoltaic panels receives less solar irradiation. The area covered with no solar panel reveals better irradiation condition. The irradiation also distributes differe…	WOS:000455636002015	No	No	Yes	Unclear	\	\	\	\	Yes	Unclear	2022-07-05	RS	Yes	Yes	NA	No	English	Conf_proceedings	Modelling	Crop!	Yes	No!	NA	No	2022-12-23	AL	\
3493	WOSCC	Weselek, A; Bauerle, A; Zikeli, S; Lewandowski, I; Hogy, P	Effects on Crop Development, Yields and Chemical Composition of Celeriac (Apium graveolens L. var. rapaceum) Cultivated Underneath an Agrivoltaic System	2021	AGRONOMY-BASEL	11	4	NA	NA	10.3390/agronomy11040733	Agrivoltaic (AV) systems increase land productivity through the combined production of renewable energy and food. Although several studies have addressed their impact on crop production, many aspects remain unexplored. The objective of this study was to determine the effects of AV on the cultivation of celeriac, a common root vegetable in Central Europe. Celeriac was cultivated in 2017 and 2018 a…	WOS:000642705900001	No	No	\	\	Yes	Agrivoltaics	\	\	Yes	Agrivoltaics	2022-07-22	AL	Yes	Yes	NA	No	English	Journal_article	Study	Crop!	Yes	Yes	Yes	No	2022-12-23	AL	\
3537	WOSCC	Wu, KL; Yeh, ST; Chu, KY	Developing an Evaluation Framework for Solar Building from the Viewpoint of Sustainable and Ecological Cities	2013	ENERGY ENGINEERING AND ENVIRONMENTAL ENGINEERING, PTS 1AND 2	316-317	NA	171	+	10.4028/www.scientific.net/AMM.316-317.171	How solar building and Building integrated photovoltaics (BIPV) should be implemented to improve energy efficiency while also fitting in an urban environment has become a critical issue. From the viewpoint of sustainable and ecological cities, this study develops a comprehensive evaluation framework to address this issue. By incorporating research methods involving in-depth interviews, fuzzy ques…	WOS:000323183500037	No	No	\	\	Yes	Unclear	\	\	Yes	Unclear	2022-07-19	AL	Yes	Yes	NA	No	English	Journal_article	Modelling	Yes	Yes	No!	NA	No	2023-01-12	DYO	\
3542	WOSCC	Wu, Q; Tu, K	Analysis on the dual constraints of energy and environment to the development of China and countermeasures	2019	CHINESE SCIENCE BULLETIN-CHINESE	64	15	1535	1544	10.1360/N972018-01057	Energy is an important fundamental guarantee for realizing the overarching goal of building a modernized socialist power in the middle of this century, as proposed in the report of the 19th National Congress. Energy demand and total consumption will continue to increase with advancement of industrialization and urbanization, and implementation of the rural revitalization strategy. In the past 40 …	WOS:000496451800001	No	No	Yes	Unclear	\	\	\	\	Yes	Unclear	2022-07-05	RS	Yes	Yes	NA	No	Other!	NA	NA	NA	NA	NA	NA	No	2023-01-12	DYO	\
3689	WOSCC	Zaplata, MK; Dullau, S	Applying Ecological Succession Theory to Birds in Solar Parks: An Approach to Address Protection and Planning	2022	LAND	11	5	NA	NA	10.3390/land11050718	Renewable energy production will require large areas of land; production sites should be designed to include biodiversity conservation. Guidance for decision-makers on reasonable coexistence is needed. We use time-series data alongside a meta-study on birds in solar parks, utilizing succession theory to indicate which bird groups can thrive in solar parks. Using an evidence-based and interdiscipl…	WOS:000803455000001	No	No	Yes	NA	\	\	\	\	Yes	NA	2022-07-05	RS	Yes	Yes	NA	No	English	Journal_article	Study	Yes	Yes	No!	Yes	No	2023-01-02	CT&AL	AL: 16-year bird survey compared to situation in USSE facilities found in the literature
3692	WOSCC	Zaunbrecher, BS; Daniels, B; Ross-Nickoll, M; Ziefle, M	The social and ecological footprint of renewable power generation plants. Balancing social requirements and ecological impacts in an integrated approach	2018	ENERGY RESEARCH & SOCIAL SCIENCE	45	NA	91	106	10.1016/j.erss.2018.07.015	It is necessary to combine ecological and social assessment of energy supply options in an integrated approach to come to a holistic understanding of acceptable scenarios. The study thus argues the importance of a thorough ecological basis for social acceptance analyses in this context and exemplifies an integrated approach in which scenarios are evaluated from both ecological and social perspect…	WOS:000448868500008	No	No	\	\	Yes	NA	\	\	Yes	NA	2022-07-11	AL	Yes	Yes	NA	No	English	Journal_article	Modelling	Yes	Yes	No!	Yes	No	2022-12-22	AL	C: 2 scenarios with PV but always on roofs; O: eco-loss modelled
3808	ZR	Wilbert, Tammy R.; Woollett, Deborah A. (Smith); Whitelaw, Alice; Dart, Jason; Hoyt, Joseph R.; Galen, Spencer; Ralls, Katherine; Meade, Daniel E.; Maldonado, Jesus E.	Non-invasive baseline genetic monitoring of the endangered San Joaquin kit fox on a photovoltaic solar facility.	2015	Endangered Species Research	27	1	31	41	NA	Survival of endangered San Joaquin kit foxes Vulpes macrotis mutica is challenged by reduced and fragmented habitat resulting from anthropogenic uses. We monitored kit foxes on the 40 km2 proposed site for the Topaz Solar Farms (TSF) in San Luis Obispo County, California, which consisted of 76% agricultural fields and 24% grasslands. Prior to construction of the solar facility in December 2011, w…	ZOOREC:ZOOR15104027723	No	No	\	\	Yes	NA	\	\	Yes	NA	2022-08-04	AL	Yes	Yes	NA	No	English	Journal_article	Study	Yes	No!	NA	NA	No	2023-01-12	DYO	Before solar farm installation
3817	ZR	Troeltzsch, Peter; Neuling, Eric	The breeding birds of large-scale photovoltaic power plants in Brandenburg.	2013	Vogelwelt	134	3	155	179	NA	The inclusion of renewable energies as an overall concept in policy leads to large-scale changes especially in the landscapes of East Germany. There, due to the garrison of Soviet troop's, military training grounds, airfields or even barracks had arisen after the Second World War. Nowadays, these areas are in great demand for the development of other types of land use, e.g. of large photovoltaic …	ZOOREC:ZOOR15007036872	No	No	Yes	NA	\	\	\	\	Yes	NA	2022-07-05	RS	Yes	Yes	NA	Kappa	Other!	NA	NA	NA	NA	NA	NA	No	2022-12-15	DYO&CT&AL	Troeltzsch et al_2013_Die Brutvögel großflächiger Photovoltaikanlagen in Brandenburg
3833	ZR	Tan Wei-long; Li Bing-jun; Wang Chang-jun; Xia Hong-jun; Jiang Zhi-kuan; Zheng Jian; Jia De-sheng; Han Zhao-jiu	A solar mosquito catching device and efficacy observation.	2015	Zhonghua Weisheng Shachong Yaoxie	21	1	10	12	NA	Objective To develop a solar mosquito catching device and observe the efficacy in mosquito collected. Methods A 12V solar panels was used to collect solar energy for battery, and a timer control was used to start mosquito lamp. The carbon dioxide was generated through the reaction of acetic acid and sodium carbonate. Results Two solar mosquito light tramps could work 6 - 10 hours when it was unde…	ZOOREC:ZOOR15108054219	No	No	Yes	NA	\	\	\	\	Yes	NA	2022-07-05	RS	Yes	Yes	NA	No	Other!	NA	NA	NA	NA	NA	NA	No	2023-03-29	AL	\
3857	ZR	Kamp, Johannes; Koshkin, Maxim A.; Bragina, Tatyana M.; Katzner, Todd E.; Milner-Gulland, E.J.; Schreiber, Dagmar; Sheldon, Robert; Shmalenko, Alyona; Smelansky, Ilya; Terraube, Julien; Urazaliev, Ruslan	Persistent and novel threats to the biodiversity of Kazakhstan's steppes and semi-deserts.	2016	Biodiversity and Conservation	25	12	2521	2541	NA	Temperate grasslands have suffered disproportionally from conversion to cropland, degradation and fragmentation. A large proportion of the world's remaining near-natural grassland is situated in Kazakhstan. We aimed to assess current and emerging threats to steppe and semi-desert biodiversity in Kazakhstan and evaluate conservation research priorities. We conducted a horizon-scanning exercise amo…	ZOOREC:ZOOR15302011246	No	No	\	\	Yes	Unclear	\	\	Yes	Unclear	2022-07-19	AL	Yes	Yes	NA	No	English	Journal_article	Review	Yes	Yes	No!	Yes	No	2023-01-04	DYO	\
3858	ZR	Claude, Andre	Lycia zonaria: confirmation of the presence of the species in 2018 on the site of the Toul-Rosieres photovoltaic power station (France, Meurthe-et-Moselle) (Lepidoptera Geometridae Ennominae).	2018	Alexanor	28	7-8	545	546	NA	A targeted research for the species carried out in 2018 confirms that Lycia zonaria (Denis&Schiffermuller, 1775) is still well established on the site of the Toul-Rosieres photovoltaic power station (Department of Meurthe-et-Moselle).	ZOOREC:ZOOR15510066710	No	No	\	\	\	\	Yes	NA	Yes	NA	2022-07-20	CT	Yes	Yes	NA	No	French	Journal_article	Study	Yes	Yes	No!	NA	No	2023-01-10	DYO	\
3859	ZR	Chang, Yuan-Hsiou; Ku, Chen-Ruei; Wu, Bing-Yu; Lu, Hsiao-ling	Using sustainable landscape overwater equipment for improvement of aquatic ecosystem.	2015	Ecological Engineering	83	NA	496	504	NA	Green energy, vegetation water purification, and landscape ecological engineering equipment are combined in this study for ecological conservation. The mode field was at the waterside of Taiwan MingDao University. The experimental mode field was about 1.5 m away from the shore, and there were three water tanks with a diameter of 1.7 m and in depth of 2 m. Solar Power Artificial Floating Islands (…	ZOOREC:ZOOR15111078610	No	No	\	\	\	\	Yes	Unclear	Yes	Unclear	2022-07-21	CT	Yes	Yes	NA	No	English	Journal_article	Study	Yes	No!	Yes	Yes	No	2023-03-16	AL&DYO	E: exposure to treated water, considered not to be PV panel exposure; Floating island
3881	ZR	Gary, N.E.; Brown Westerdahl, B.	Food foraging of honey bees in a microwave field (2.45 GHz CW).	1982	Environmental Entomology	11	1	95	99	10.1093/ee/11.1.95	Honey bees were trained to fly 400 m from their colony to an indoor laboratory foraging arena exposed to 2.45 GHz continuous wave microwaves at 5 powder densities (0, 5, 10, 20 and 40 mW/cm2). Foraging behavior did not differ from controls foraging within an unexposed sham arena in number of round trips completed during a 3-h exposure session, round trip time between the colony and the foraging a…	ZOOREC:ZOOR11900047011	No	PreKappa	No	E	No	PECO	Yes	unclear	Yes	NA	2022-06-28	CT&RS&AL	Yes	Yes	NA	No	English	Journal_article	Study	Yes	No!	NA	NA	No	2023-01-05	AL	\
3884	ZR	Hossell, Jo; Clemence, Bethan; Wright, Barry; Edwards, Rob; Juppenlatz, Zana	Potential impacts of future renewable energy policy on UK biodiversity. Final report to the Department for Environment, Food and Rural Affairs (Defra) and the Scottish Executive Environment and Rural Affairs Department (SEERAD) as part of the Defra Horizon Scanning Programme.	2006	Potential impacts of future renewable energy policy on UK biodiversity. Final report to the Department for Environment, Food and Rural Affairs (Defra) and the Scottish Executive Environment and Rural Affairs Department (SEERAD) as part of the Defra Horizon Scanning Programme.	NA	NA	1	38	NA	Renewable energy (RE) sources are central to the Government's energy strategy for the next 50 years (DTI, 2003). The UK is committed under the Kyoto Protocol to reducing greenhouse gas emissions by 12.5%, relative to 1990 levels, by 2010. The UK also has a domestic commitment to reduce carbon dioxide emissions by 20% by 2020 and by 60% by 2050. As part of a basket of other climate change-related …	ZOOREC:ZOOR14503017815	No	No	\	\	Yes	NA	\	\	Yes	NA	2022-07-12	AL	Yes	Yes	NA	No	English	Technical_report	Review	Yes	Yes	No!	Yes	No	2023-01-06	AL	Review but for all renewables: only one reference for impacts of PV and it is a LCA
3899	ZR	Zhou, Chao; Vitiello, Valentina; Pellegrini, David; Wu, Changwen; Morelli, Elisabetta; Buttino, Isabella	Toxicological effects of CdSe/ZnS quantum dots on marine planktonic organisms.	2016	Ecotoxicology and Environmental Safety	123	NA	26	31	NA	Quantum dot nanoparticles (QDs) are proposed as novel materials for photovoltaic technologies, light emitting devices, and biomedical applications. In this study we investigated the effect of CdSe/ZnS QDs on the growth rate of four microalgae: the diatom Phaeodactylum tricomutum, the cryptophyte Rhinomonas reticulata, the prymnesiophyte Isocluysis galbana and the green alga Dunaliella tertiolecta…	ZOOREC:ZOOR15203016079	No	No	Yes	Unclear	\	\	\	\	Yes	Unclear	2022-07-05	RS	Yes	Yes	NA	No	English	Journal_article	Study	No!	NA	NA	NA	No	2023-01-03	DYO	Marine organisms
3911	BA	Bielecki, Andrzej; Ernst, Sebastian; Skrodzka, Wioletta; Wojnicki, Igor	The externalities of energy production in the context of development of clean energy generation	2020	Environmental Science and Pollution Research International	27	11	NA	NA	10.1007/s11356-020-07625-7	Despite the benefits of reduced toxic and carbon emissions and a perpetual energy resource, there is potential for negative environmental impacts resulting from utility-scale solar energy (USSE) development. Although USSE development may represent an avian mortality source, there is little knowledge regarding the magnitude of these imp acts in the context of other avian mortality sources. In this…	BIOABS:BACD202000412780	No	No	\	\	\	\	Yes	NA (ab)	Yes	NA	2022-07-21	CT	Yes	Yes	NA	No	English	Journal_article	Review	Yes	Yes	No!	Yes	No	2023-01-02	AL	P: Some references on LCA of PV with loss of biodiversity variable; C: impact of CSP on avian mortalities discussed but not PV; O: external costs calculated in dollars
3922	BA	Ravi, Sujith	Partner crop plants with solar facilities	2015	Nature (London)	524	7564	161	161	10.1038/524161a	NA	BIOABS:BACD201500493293	No	Kappa	No	X	Yes	NA	No	cultivated plants? No information	Yes	NA	2022-07-01	CT&RS&AL	Yes	Yes	NA	No	English	Editorial_material!	NA	NA	NA	NA	NA	No	2023-01-18	AL	\
3927	BA	Tell, R. A.; Hooper, H. C.; Sias, G. G.; Mezei, G.; Hung, P.; Kavet, R.	Electromagnetic Fields Associated with Commercial Solar Photovoltaic Electric Power Generating Facilities	2015	Journal of Occupational and Environmental Hygiene	12	11	795	803	10.1080/15459624.2015.1047021	The southwest region of the United States is expected to experience an expansion of commercial solar photovoltaic generation facilities over the next 25years. A solar facility converts direct current generated by the solar panels to three-phase 60-Hz power that is fed to the grid. This conversion involves sequential processing of the direct current through an inverter that produces low-voltage th…	BIOABS:BACD201500576654	No	No	\	\	Yes	Unclear	\	\	Yes	Unclear	2022-07-12	AL	Yes	Yes	NA	No	English	Journal_article	Study	No!	NA	NA	NA	No	2023-01-12	AL	\
3937	BA	Scarrow, Ryan	Solar plants versus desert plants	2020	Nature Plants	6	8	NA	NA	10.1038/s41477-020-00753-5	NA	BIOABS:BACD202000568198	No	No	\	\	Yes	Unclear	\	\	Yes	Unclear	2022-08-05	AL	Yes	Yes	NA	PreKappa	English	Conf_proceedings	Study	Yes	Yes	Yes	No!	No	2022-11-23	DYO&CT&AL	\
3945	BA	Barton-Henry, Kelsey; Wenz, Leonie; Levermann, Anders	Decay radius of climate decision for solar panels in the city of Fresno, USA	2021	Scientific Reports	11	1	NA	NA	10.1038/s41598-021-87714-w	To design incentives towards achieving climate mitigation targets, it is important to understand the mechanisms that affect individual climate decisions such as solar panel installation. It has been shown that peer effects are important in determining the uptake and spread of household photovoltaic installations. Due to coarse geographical data, it remains unclear whether this effect is generated…	BIOABS:BACD202100422296	No	No	\	\	\	\	Yes	Unclear	Yes	Unclear	2022-07-21	CT	Yes	Yes	NA	No	English	Journal_article	Study	No!	NA	NA	NA	No	2023-01-03	DYO	\
3988	BA	Yang, Hong; Huang, Xianjin; Thompson, Julian R.	Tackle pollution from solar panels	2014	Nature (London)	509	7502	563	563	10.1038/509563c	NA	BIOABS:BACD201400347633	No	No	\	\	Yes	NA	\	\	Yes	NA	2022-08-04	AL	Yes	Yes	NA	No	English	News_article!	NA	NA	NA	NA	NA	No	2023-01-03	DYO	\
3995	BA	Marrou, H.; Guilioni, L.; Dufour, L.; Dupraza, C.; Wery, J.	Microclimate under agrivoltaic systems: Is crop growth rate affected in the partial shade of solar panels?	2013	Agricultural and Forest Meteorology	177	NA	117	132	10.1016/j.agrformet.2013.04.012	Agrivoltaic systems are mixed systems that associate, on the same land area at the same time, food crops and solar photovoltaic panels (PVPs). The aim of the present study is to assess whether the growth rate of crops is affected in the specific shade of PVPs. Changes in air, ground and crop temperature can be suspected due to the reduction of incident radiation below the photovoltaic shelter. So…	BIOABS:BACD201300364121	No	No	\	\	Yes	Agrivoltaics	\	\	Yes	Agrivoltaics	2022-07-11	AL	Yes	Yes	NA	No	English	Journal_article	Study	Crop!	NA	NA	NA	No	2023-01-25	CT	\
4005	BA	Adeh, Elnaz H.; Good, Stephen P.; Calaf, M.; Higgins, Chad W.	Solar PV Power Potential is Greatest Over Croplands	2019	Scientific Reports	9	NA	NA	NA	10.1038/s41598-019-47803-3	Solar energy has the potential to offset a significant fraction of non-renewable electricity demands globally, yet it may occupy extensive areas when deployed at this level. There is growing concern that large renewable energy installations will displace other land uses. Where should future solar power installations be placed to achieve the highest energy production and best use the limited land …	BIOABS:BACD201900562456	No	No	\	\	Yes	Agrivoltaics	\	\	Yes	Agrivoltaics	2022-07-20	AL	Yes	Yes	NA	No	English	Journal_article	Study	Yes	Yes	Context	No!	No	2022-12-22	AL	\
4013	BA	Lefers, Ryan M.; Tester, Mark; Lauersen, Kyle J.	Emerging Technologies to Enable Sustainable Controlled Environment Agriculture in the Extreme Environments of Middle East-North Africa Coastal Regions	2020	Frontiers in Plant Science	11	NA	NA	NA	10.3389/fpls.2020.00801	Despite global shifts in attitudes toward sustainability and increasing awareness of human impact on the environment, projected population growth and climate change require technological adaptations to ensure food and resource security at a global scale. Although desert areas have long been proposed as ideal sites for solar electricity generation, only recently have efforts shifted toward develop…	BIOABS:BACD202000500302	No	No	\	\	\	\	Yes	Unclear	Yes	Unclear	2022-07-22	CT	Yes	Yes	NA	No	English	Journal_article	Review	Crop!	Yes	No!	NA	No	2023-01-11	AL	\
4019	BA	Weselek, Axel; Bauerle, Andrea; Hartung, Jens; Zikeli, Sabine; Lewandowski, Iris; Hogy, Petra	Agrivoltaic system impacts on microclimate and yield of different crops within an organic crop rotation in a temperate climate	2021	Agronomy for Sustainable Development	41	5	NA	NA	10.1007/s13593-021-00714-y	Agrivoltaic (AV) systems integrate the production of agricultural crops and electric power on the same land area through the installation of solar panels several meters above the soil surface. It has been demonstrated that AV can increase land productivity and contribute to the expansion of renewable energy production. Its utilization is expected to affect crop production by altering microclimati…	BIOABS:BACD202100640341	No	No	\	\	Yes	Agrivoltaics	\	\	Yes	Agrivoltaics	2022-08-05	AL	Yes	Yes	NA	No	English	Journal_article	Study	Crop!	Yes	Yes	Yes	No	2023-01-02	CT	étude de diverses graminées cultivées mais qui peuvent être retrouvées dans le milieu naturel (mais ici peut être des cultivars ??à mon avis le résultat est intéressant à exploiter); AL: glass cover considered cultivated species (Agrivoltaics)
4028	BA	Vandepaer, Laurent; Panos, Evangelos; Bauer, Christian; Amor, Ben	Energy System Pathways with Low Environmental Impacts and Limited Costs: Minimizing Climate Change Impacts Produces Environmental Cobenefits and Challenges in Toxicity and Metal Depletion Categories	2020	Environmental Science & Technology	54	8	5081	5092	10.1021/acs.est.9b06484	Environmental indicators based on the life cycle assessment method are integrated into an energy system model. This integration allows for the generation of comprehensive environmental assessments of future energy systems and for determining energy scenarios with less environmental impacts and moderate cost increases. In Switzerland, which is used as a case study to demonstrate the feasibility of…	BIOABS:BACD202000315293	No	No	\	\	Yes	Unclear	\	\	Yes	Unclear	2022-07-11	AL	Yes	Yes	NA	No	English	Journal_article	Modelling	Yes	Yes	No!	NA	No	2023-01-12	AL	P: RECIPE results in S9; C: differents scenarii of energy production
4036	BA	Sato, Nobuyuki; Shirai, Masaki; Kanno, Junya; Itoh, Norihiko; Nakajima, Chikahito; Takeuchi, Tom	Stone-depositing and stone-dropping behavior on photovoltaic panels by crows Corvus	2018	Japanese Journal of Ornithology	67	1	133	137	10.3838/jjo.67.133	NA	BIOABS:BACD201800413319	No	No	\	\	Yes	NA	\	\	Yes	NA	2022-08-05	AL	Yes	Yes	NA	No	Other!	NA	NA	NA	NA	NA	NA	No	2023-01-13	AL	\
4042	BA	Bakhiyi, Bouchra; Labreche, France; Zayed, Joseph	The photovoltaic industry on the path to a sustainable future - Environmental and occupational health issues	2014	Environment International	73	NA	224	234	10.1016/j.envint.2014.07.023	As it supplies solar power, a priori considered harmless for the environment and human health compared with fossil fuels, the photovoltaic (PV) industry seems to contribute optimally to reduce greenhouse gas emissions and, overall, to sustainable development. However, considering the forecast for rapid growth, its use of potentially toxic substances and manufacturing processes presenting health a…	BIOABS:BACD201500040079	No	No	\	\	Yes	Unclear	\	\	Yes	Unclear	2022-08-05	AL	Yes	Yes	NA	No	English	Journal_article	LCA!	Yes	Yes	Yes	Yes	No	2023-04-13	DYO&AL	Review on LCA
4044	BA	Zhu Shao-kang; Wang Shan; Zhang Jun-tao; Gao De-dong; Sheng Hai-yan	Microclimate characteristics of photovoltaic arrays and their effects on plant growth in a solar power station area	2021	Shengtaixue Zazhi	40	10	3078	3087	10.13292/j.1000-4890.202110.016	Photovoltaic power station mainly changes soil temperature and moisture and illumination condition, with consequences on vegetation growth and distribution. We investigated the height and density of seven plant species in different microhabitat areas and their relationship with environmental factors at a small experimental photovoltaic power station in Xining. Plant height between the interval ar…	BIOABS:BACD202200033115	No	No	\	\	Yes	NA	\	\	Yes	NA	2022-08-04	AL	Yes	Yes	NA	No	Other!	NA	NA	NA	NA	NA	NA	No	2022-12-22	AL	\
4058	BA	Mitavachan, H.; Srinivasan, J.	Multi-criteria sustainability assessment of coal and solar power generation in India	2017	Current Science (Bangalore)	113	6	1034	1038	NA	NA	BIOABS:BACD201700606654	No	No	\	\	Yes	Unclear	\	\	Yes	Unclear	2022-07-12	AL	Yes	Yes	NA	No	English	Journal_article	Modelling	Yes	Yes	No!	No!	No	2022-12-23	AL	\
4059	BA	Iulian, Constantin; Budea, Sanda	Protection of Romania's beaches with a floating shore dyke infrastructure	2008	International Journal of Environmental Studies	65	4	539	548	10.1080/00207230802263651	Because the classical solutions for marine erosion control in the littoral areas of Romania with weak resistance to the waves, did not offer satisfactory results, other measures were taken. The solutions have included floating wave-breakers and hardened shoreline, but they do not act directly upon the cause of marine erosion. An intelligent solution, which absorbs wave energy and converts it into…	BIOABS:BACD200800457170	No	No	\	\	\	\	Yes	Unclear	Yes	Unclear	2022-07-18	CT	Yes	Yes	NA	No	English	Journal_article	Discussion!	No!	NA	NA	NA	No	2023-01-09	AL	\
4061	BA	Fan, Chongxing; Huang, Xianglei	Direct impact of solar farm deployment on surface longwave radiation	2021	Environmental Research Communications	3	12	NA	NA	10.1088/2515-7620/ac40f1	Motivated by a previous study of using the Moderate Resolution Imaging Spectroradiometers (MODIS) observations to quantify changes in surface shortwave spectral reflectances caused by six solar farms in the southwest United States, here we used a similar method to study the longwave effects of the same six solar farms, with emphases on surface emissivities and land surface temperature (LST). Two …	BIOABS:BACD202200068891	No	No	\	\	Yes	Microwave	\	\	Yes	Microwave	2022-08-04	AL	Yes	Yes	NA	No	English	Journal_article	Modelling	No!	Yes	NA	NA	No	2023-01-05	AL	\
4063	BA	Meierrose, C.; Meliss, M.; Neskakis, A.; Wagner, L.; Wiediger, J.	The use of photovoltaic insect traps for the establishment of a forecast system against noctuid pests in South Portugal	1996	Mededelingen Faculteit Landbouwkundige en Toegepaste Biologische Wetenschappen Universiteit Gent	61	3A	773	776	NA	In South Portugal, light trapping has reveiled to be more efficient and reliable for pest noctuid monitoring than pheromone trapping, due to the night birds and bats, especially if the traps are placed in the middle of the crops (Meierrose and Ohnesorge, 1996). Fields are of big size and traps attract not only an important number and diversity of insects, but at the same time bats and owls. A pho…	BIOABS:BACD199799422010	No	No	\	\	Yes	Unclear	\	\	Yes	Unclear	2022-07-22	AL	Yes	Yes	NA	No	English	Journal_article	Study	Yes	Yes	No!	Yes	No	2023-02-22	AL	C: PV used to power another device (exposure by light trap, not to PV sensu stricto)
4070	BA	McManamay, Ryan A.; Vernon, Chris R.; Jager, Henriette I.	Global Biodiversity Implications of Alternative Electrification Strategies Under the Shared Socioeconomic Pathways	2021	Biological Conservation	260	NA	NA	NA	10.1016/j.biocon.2021.109234	Addressing climate mitigation while meeting global electrification goals will require major transitions from fossil-fuel dependence to large-scale renewable energy deployment. However, renewables require significant land assets per unit energy and could come at high cost to ecosystems, creating potential conflicts between global climate mitigation and biodiversity conservation. Here, we explore t…	BIOABS:BACD202100614496	No	No	Yes	Unclear	\	\	\	\	Yes	Unclear	2022-07-05	RS	Yes	Yes	NA	No	English	Journal_article	Modelling	Yes	Yes	No!	Yes	No	2023-01-25	CT&AL	CT: comparaison de différentes sources d'énergie, et scenarios mais serait intéressant à garder ?; AL: Comparison PV and CSP not valid
4085	BA	Ma, S.; Goldstein, M.; Pitman, A. J.; Haghdadi, N.; MacGill, I.	Pricing the urban cooling benefits of solar panel deployment in Sydney, Australia	2017	Scientific Reports	7	NA	NA	NA	10.1038/srep43938	Cities import energy, which in combination with their typically high solar absorption and low moisture availability generates the urban heat island effect (UHI). The UHI, combined with human-induced warming, makes our densely populated cities particularly vulnerable to climate change. We examine the utility of solar photovoltaic (PV) system deployment on urban rooftops to reduce the UHI, and we p…	BIOABS:BACD201700302010	No	No	\	\	Yes	Unclear	\	\	Yes	Unclear	2022-07-22	AL	Yes	Yes	NA	No	English	Journal_article	Modelling	Yes	Yes	No!	NA	No	2023-01-25	CT	Population unclear (land use ?), scenarios avec et sans panneaux mais outcome surtout température et production d'électricité, E/C
4088	BA	Ozden, Talat	A countrywide analysis of 27 solar power plants installed at different climates	2022	Scientific Reports	12	1	NA	NA	10.1038/s41598-021-04551-7	The world is still heavily using nonconventional energy sources, which are worryingly based on carbon. The step is now alternative energy sources hoping that they will be more environmentally friendly. One of the important energy conversion forms by using these sources is photovoltaic solar systems. These type of power plants is on the increase in everyday on the world. Before investment a solar …	BIOABS:BACD202200141043	No	No	Yes	Unclear	\	\	\	\	Yes	Unclear	2022-07-05	RS	Yes	Yes	NA	No	English	Journal_article	Study	No!	NA	NA	NA	No	2023-01-16	DYO	\
4132	BA	Gray, Miranda E.; Dickson, Brett G.; Nussear, Kenneth E.; Esque, Todd C.; Chang, Tony	A range-wide model of contemporary, omnidirectional connectivity for the threatened Mojave desert tortoise	2019	Ecosphere	10	9	NA	NA	10.1002/ecs2.2847	As habitat destruction leads to species extinctions globally, conservation planning that accounts for population-level connectivity and gene flow is an urgent priority. Models that only approximate habitat potential are incomplete because areas of high habitat potential may be isolated, whereas intermixed areas of lower habitat potential may still be critical for maintaining connectivity between …	BIOABS:BACD201900673867	No	Kappa	Yes	NA	No	PECO	No	X	Yes	Unclear	2022-07-01	CT&RS&AL	Yes	Yes	NA	No	English	Journal_article	Modelling	Yes	Yes	No!	Yes	No	2023-01-06	AL	Connectivity modellling
4137	BA	Bucanovic, T.; Kovacevic, J.; Krcmar, S.	Efficiency of six different octenol-baited traps for collecting horseflies (Diptera: Tabanidae)	2020	Medical and Veterinary Entomology	34	4	NA	NA	10.1111/mve.12447	The efficiency and the potential species preference for six different horsefly trap types was studied. A total of 2401 horseflies were collected during this study. The most effective trap was the modified box trap with (27.9%), followed by the Nzi trap with (24.5%), Malaise trap (Townes design 1972) with (22.5)%, canopy trap with (17.9%), modified small canopy trap with (7.0%) and Malaise trap (T…	BIOABS:BACD202100050493	No	PreKappa	No	X	Yes	NA	No	X	Yes	NA	2022-06-28	CT&RS&AL	Yes	Yes	NA	No	English	Journal_article	Study	Yes	No!	NA	NA	No	2023-01-02	AL	\
4138	BA	Luderer, Gunnar; Krey, Volker; Calvin, Katherine; Merrick, James; Mima, Silvana; Pietzcker, Robert; Van Vliet, Jasper; Wada, Kenichi	The role of renewable energy in climate stabilization: results from the EMF27 scenarios	2014	Climatic Change	123	3-4, Sp. Iss. SI	427	441	10.1007/s10584-013-0924-z	This paper uses the EMF27 scenarios to explore the role of renewable energy (RE) in climate change mitigation. Currently RE supplies almost 20 % of global electricity demand. Almost all EMF27 mitigation scenarios show a strong increase in renewable power production, with a substantial ramp-up of wind and solar power deployment. In many scenarios, renewables are the most important long-term mitiga…	BIOABS:BACD201400275762	No	No	Yes	Unclear	\	\	\	\	Yes	Unclear	2022-07-05	RS	Yes	Yes	NA	No	English	Journal_article	Review	No!	NA	NA	NA	No	2023-01-11	AL	\
4149	BA	Hafshejani, Maryam K.; Baheri, Alireza; Ojakeh, Mojtaba; Sedighpour, Amin; Arad, Armin; Choopani, Sadegh	Impact of solar energy application on warming, health caring and pollution prevention in Iran	2012	Life Science Journal-Acta Zhengzhou University Overseas Edition	9	4	1849	1853	NA	Solar energy is cited as a clean alternative to fossil fuels. Solar panels generate energy without producing ambient pollution. Therefore, there is no argument that pure solar energy is a clean, green energy source. The result in the present paper shows that by using renewable energy special sun light energy, considerable amounts of Greenhouse polluting gasses are avoided. The use of conventional…	BIOABS:BACD201300285825	No	No	\	\	Yes	Unclear	\	\	Yes	Unclear	2022-07-22	AL	Yes	Yes	NA	No	English	Journal_article	Discussion!	NA	NA	NA	NA	No	2023-01-05	DYO	\
4155	BA	INHABER H	RISK WITH ENERGY FROM CONVENTIONAL AND NONCONVENTIONAL SOURCES	1979	Science (Washington D C)	203	4382	718	723	10.1126/science.419404	Risk to human health, including air and water pollution, land abuse and resource depletion, was compared for 5 conventional [coal, oil, natural gas, nuclear and hydroelectricity] and 6 nonconventional [solar thermal, photovoltaic or space heating, methanol, wind and ocean thermal] energy systems. The entire cycle for producing energy was considered. The risk to human health from nonconventional s…	BIOABS:BACD197967076676	No	No	\	\	Yes	Unclear	\	\	Yes	Unclear	2022-08-05	AL	Yes	Yes	NA	PreKappa	English	Journal_article	Study	No!	NA	NA	NA	No	2022-11-23	DYO&CT&AL	\
4160	BA	Patt, Anthony; Pfenninger, Stefan; Lilliestam, Johan	Vulnerability of solar energy infrastructure and output to climate change	2013	Climatic Change	121	1, Sp. Iss. SI	93	102	10.1007/s10584-013-0887-0	This paper reviews the potential vulnerability of solar energy systems to future extreme event risks as a consequence of climate change. We describe the three main technologies likely to be used to harness sunlight-thermal heating, photovoltaic (PV), and concentrating solar power (CSP)-and identify critical climate vulnerabilities for each one. We then compare these vulnerabilities with assessmen…	BIOABS:BACD201400005378	No	No	\	\	\	\	Yes	Unclear	Yes	Unclear	2022-07-20	CT	Yes	Yes	NA	No	English	Journal_article	Review	No!	NA	NA	NA	No	2023-01-31	CT	\
4169	BA	Miao, Xin	Renewables: can harm environment	2014	Nature (London)	514	7521	168	168	10.1038/514168c	NA	BIOABS:BACD201400565940	No	No	Yes	Unclear	\	\	\	\	Yes	Unclear	2022-07-05	RS	Yes	Yes	NA	No	English	Editorial_material!	NA	NA	NA	NA	NA	No	2022-12-23	AL	\
4215	BA	Oakleaf, James R.; Kennedy, Christina M.; Baruch-Mordo, Sharon; Gerber, James S.; West, Paul C.; Johnson, Justin A.; Kiesecker, Joseph	Mapping global development potential for renewable energy, fossil fuels, mining and agriculture sectors	2019	Scientific Data	6	NA	NA	NA	10.1038/s41597-019-0084-8	Mapping suitable land for development is essential to land use planning efforts that aim to model, anticipate, and manage trade-offs between economic development and the environment. Previous land suitability assessments have generally focused on a few development sectors or lack consistent methodologies, thereby limiting our ability to plan for cumulative development pressures across geographic …	BIOABS:BACD201900493189	No	No	\	\	\	\	Yes	Unclear	Yes	Unclear	2022-07-18	CT	Yes	Yes	NA	No	English	Journal_article	Modelling	Yes	Yes	No!	NA	No	2023-01-03	DYO	E/C prospective
4248	BA	Keong, Choy Yee	Sustainable energy strategy for the new millennium: The Bakun's dam strategy versus Photovoltaic technology.	2004	Energy Sources	26	3	205	213	10.1080/00908310490256554	"Mega dam-induced development" represents one of the most critical causes of irreversible disappearance of geomorphic wonders or extinction of many rare plants and animal species in the world. Taking this as a point of departure, this article investigates the general thrusts of the Malaysian Bakun's dam technology in harnessing its national development policy under the litancy of sustainable deve…	BIOABS:BACD200400123930	No	No	\	\	Yes	Unclear	\	\	Yes	Unclear	2022-07-12	AL	Yes	Yes	NA	Kappa	English	Journal_article	Discussion!	NA	NA	NA	NA	No	2022-12-15	DYO&CT&AL	\
4250	BA	Kim, Young-kee; Kang, Kyung-Won; Kim, Ki-Joong	Restoration of endangered orchid species, Dendrobium moniliforme (L.) Sw. (Orchidaceae) in Korea	2016	Korean Journal of Plant Taxonomy	46	2	256	266	10.11110/kjpt.2016.46.2.256	A total of 13,000 individuals of Dendrobium moniliforme (L.) Sw. artificially propagated in laboratories and greenhouses were restored in their natural habitat of Bogildo Island, Wandogun, in the southern part of Korea in June of 2013. The growing conditions of the individuals were monitored for two years. The parental individuals for the restoration were obtained from a wild population in southe…	BIOABS:BACD201900098352	No	No	\	\	\	\	Yes	Unclear	Yes	Unclear	2022-07-19	CT	Yes	Yes	NA	Kappa	Other!	NA	NA	NA	NA	NA	NA	No	2022-12-15	DYO&CT&AL	\
4256	BA	Saier, Milton	Our precarious planet	2006	Environmentalist	26	4	321	324	10.1007/s10669-006-8663-6	NA	BIOABS:BACD200700087958	No	No	\	\	Yes	Unclear	\	\	Yes	Unclear	2022-07-12	AL	Yes	Yes	NA	No	English	Editorial_material!	Discussion!	NA	NA	NA	NA	No	2023-01-12	AL	\
4329	BA	Emiroglu, Fatih; Aybek, Ali; Kuzu, Hamza	Evaluation of the use of two different photovoltaic (PV) energy systems in different livestock enterprises	2021	Mustafa Kemal University Journal of Agricultural Sciences	26	3	808	820	10.37908/mkutbd.957647	Aims: The aims of this study is to evaluate On-grid and Off-grid photovoltaic (PV) energy systems which exist in two different livestock enterprises (broiler and freshwater fish enterprises) in the province of Kahramanmara</n>. Methods and Results: The electrical energy requirements of the enterprises were determined according to their installed power, PV system equipment and their properties wer…	BIOABS:BACD202200138496	No	No	\	\	Yes	Agrivoltaics	\	\	Yes	Agrivoltaics	2022-07-19	AL	Yes	Yes	NA	PreKappa	Other!	NA	NA	NA	NA	NA	NA	No	2022-11-23	DYO&CT&AL	\
4337	BA	Santangeli, Andrea; Di Minin, Enrico; Toivonen, Tuuli; Pogson, Mark; Hastings, Astley; Smith, Pete; Moilanen, Atte	Synergies and trade-offs between renewable energy expansion and biodiversity conservation - a cross-national multifactor analysis	2016	Global Change Biology Bioenergy	8	6	1191	1200	10.1111/gcbb.12337	Increased deployment of renewable energy can contribute towards mitigating climate change and improving air quality, wealth and development. However, renewable energy technologies are not free of environmental impacts; thus, it is important to identify opportunities and potential threats from the expansion of renewable energy deployment. Currently, there is no cross-national comprehensive analysi…	BIOABS:BACD201700100920	No	No	\	\	Yes	NA	\	\	Yes	NA	2022-07-22	AL	Yes	Yes	NA	No	English	Journal_article	Modelling	Yes	Yes	No!	NA	No	2023-01-02	CT	E/C, étude prospective avec scenarios
4352	BA	Bergesen, Joseph D.; Heath, Garvin A.; Gibon, Thomas; Suh, Sangwon	Thin-Film Photovoltaic Power Generation Offers Decreasing Greenhouse Gas Emissions and Increasing Environmental Co-benefits in the Long Term	2014	Environmental Science & Technology	48	16	9834	9843	10.1021/es405539z	Thin-film photovoltaic (PV) technologies have improved significantly recently, and similar improvements are projected into the future, warranting reevaluation of the environmental implications of PV to update and inform policy decisions. By conducting a hybrid life cycle assessment using the most recent manufacturing data and technology roadmaps, we compare present and projected environmental, hu…	BIOABS:BACD201400483653	No	No	\	\	Yes	NA	\	\	Yes	NA	2022-07-12	AL	Yes	Yes	NA	No	English	Journal_article	LCA!	Yes	Yes	Yes	Yes	No	2023-01-09	DYO	LCA
4356	BA	Comerio, Alessandra; Scarpart, Thiago Tassinari; Knaip Krause, Rafael Cabral; Fernandes, Mariana Rampinelli; Muniz, Pablo Rodrigues	Y Performance of photovoltaic generators under superficial dust deposition on their modules derived from anthropogenic activities	2021	Acta Scientiarum Technology	43	NA	NA	NA	10.4025/actascitechnol.v43i1.50101	Performance of photovoltaic generators is affected by, among other factors, surface dust deposition on photovoltaic modules, which causes uniform soft shading, reducing the solar radiation reaching photovoltaic cells. Several researches have demonstrated this effect through studies in specific localities. As deposition of particulate matter varies according to locality, these results cannot be ge…	BIOABS:BACD202100389994	No	No	Yes	Unclear	\	\	\	\	Yes	Unclear	2022-07-05	RS	Yes	Yes	NA	Kappa	English	Journal_article	Study	No!	NA	NA	NA	No	2022-12-15	DYO&CT&AL	\
4362	BA	Fornaciari, Marco; Romano, Bruno	Statistical evaluation of the aeropalynological data obtained by a solar energy trap	1996	Allionia (Turin)	34	0	67	71	NA	Aeropalynological monitoring investigations are carried out, with an extreme precision, to identify and to measure the pollen grains which are widespread in the atmosphere in a given area. This research is made with the help of volumetric instruments which constantly suck in the air, supplied with a continuous electric current. For this reason, according to the existing bibliography on pollen mon…	BIOABS:BACD199799615479	No	No	Yes	Unclear	\	\	\	\	Yes	Unclear	2022-07-05	RS	Yes	Yes	NA	No	English	Journal_article	Study	Yes	Yes	No!	NA	No	2023-01-11	DYO	\
4388	BA	Schnoor, Jerald L.	The New Green Deal	2009	Environmental Science & Technology	43	1	1	1	10.1021/es8032583	NA	BIOABS:BACD200900068430	No	No	\	\	Yes	Unclear	\	\	Yes	Unclear	2022-07-20	AL	Yes	Yes	NA	No	English	Editorial_material!	NA	NA	NA	NA	NA	No	2023-01-13	AL	\
4389	BA	Yu, Haofan; Tong, Xin	Producer vs. local government: The locational strategy for end-of-life photovoltaic modules recycling in Zhejiang province	2021	Resources Conservation and Recycling	169	NA	NA	NA	10.1016/j.resconrec.2021.105484	The collection and recycling of end-of-life photovoltaic modules is emerging as a challenge due to the dramatic growing installment of distributed PV systems worldwide. This paper studies the locational strategy for recycling facilities of end-of-life PV modules from the perspective of various stakeholders with a case in Zhejiang province, one of the leading regions in promoting distributed photo…	BIOABS:BACD202100576350	No	No	\	\	Yes	Unclear	\	\	Yes	Unclear	2022-08-04	AL	Yes	Yes	NA	No	English	Journal_article	Modelling	No!	NA	NA	NA	No	2023-01-12	DYO	\
4400	BA	Brun, Nadia Rebecca; Wehrli, Bernhard; Fent, Karl	Ecotoxicological assessment of solar cell leachates: Copper indium gallium selenide (CIGS) cells show higher activity than organic photovoltaic (OPV) cells	2016	Science of the Total Environment	543	Part A	703	714	10.1016/j.scitotenv.2015.11.074	Despite the increasing use of photovoltaics their potential environmental risks are poorly understood. Here, we compared ecotoxicological effects of two thin-film photovoltaics: established copper indium gallium selenide (CIGS) and organic photovoltaic (OPV) cells. Leachates were produced by exposing photovoltaics to UV light, physical damage, and exposure to environmentally relevant model waters…	BIOABS:BACD201600143246	No	No	\	\	Yes	Unclear	\	\	Yes	Unclear	2022-07-22	AL	Yes	Yes	NA	Kappa	English	Journal_article	Study	No!	No!	NA	NA	No	2022-12-15	DYO&CT&AL	P: Zebrafish larvae = aquatic
4413	BA	Jungbluth, Niels; Bauer, Christian; Dones, Roberto; Frischknecht, Rolf	Life cycle assessment for emerging technologies: Case studies for photovoltaic and wind power	2005	International Journal of Life Cycle Assessment	10	1	24	34	10.1065/lca2004.11.181.3	Goal, Scope and Background. This paper describes the modelling of two emerging electricity systems based on renewable energy: photovoltaic (PV) and wind power. The paper shows the approach used in the ecoinvent database for multi-output processes. Methods. Twelve different, grid-connected photovoltaic systems were studied for the situation in Switzerland. They are manufactured as panels or lamina…	BIOABS:BACD200500099606	No	No	\	\	Yes	Unclear	\	\	Yes	Unclear	2022-08-05	AL	Yes	Yes	NA	Kappa	English	Journal_article	LCA!	Yes	Yes	Yes	Yes	No	2022-12-15	DYO&CT&AL	Modelling: no experimental data acquired from the field; E: photovoltaic panels studied; O: EcoIndicator 99
4415	BA	Zhang, Libo; Du, Qian; Zhou, Dequn; Zhou, Peng	How does the photovoltaic industry contribute to China's carbon neutrality goal? Analysis of a system dynamics simulation	2022	Science of the Total Environment	808	NA	NA	NA	10.1016/j.scitotenv.2021.151868	As the world's largest carbon emitter, China has committed to achieving carbon neutrality by 2060, and photovoltaics (PV) is considered a primary approach for achieving this. However, few studies have considered the dynamic impact of the life cycle of the PV industry on carbon emissions under the goal of carbon neutrality. Thus, we assumed different carbon neutral scenarios to assess the impact o…	BIOABS:BACD202200141623	No	No	\	\	\	\	Yes	Unclear	Yes	Unclear	2022-07-22	CT	Yes	Yes	NA	No	English	Journal_article	Modelling	No!	NA	NA	NA	No	2022-12-22	AL	\
4423	BA	Rossi, Federico; Heleno, Miguel; Basosi, Riccardo; Sinicropi, Adalgisa	Environmental and economic optima of solar home systems design: A combined LCA and LCC approach	2020	Science of the Total Environment	744	NA	NA	NA	10.1016/j.scitotenv.2020.140569	This paper compares the economic and environmental optimal design of Solar Home Systems (SHSs) and explores the role of economic incentives (such as tariffs and technology costs) in approximating the two optima. To achieve that, we present a methodology for the environmental and economic evaluation of grid-connected SHSs: user-scale electric systems involving a photovoltaic (PV) power system and …	BIOABS:BACD202000641981	No	No	\	\	Yes	Unclear	\	\	Yes	Unclear	2022-07-19	AL	Yes	Yes	NA	PreKappa	English	Journal_article	Study	No!	NA	NA	NA	No	2022-11-23	DYO&CT&AL	\
4434	BA	Nair, Prashant; Rogers, John A.	Untitled	2012	Proceedings of the National Academy of Sciences of the United States of America	109	2	369	369	10.1073/pnas.1119255109	NA	BIOABS:BACD201200096461	No	No	\	\	Yes	Unclear	\	\	Yes	Unclear	2022-07-11	AL	Yes	Yes	NA	No	English	Editorial_material!	NA	NA	NA	NA	NA	No	2023-01-18	AL	\
4438	BA	Koroneos, Christopher; Stylos, Nikolaos; Moussiopoulos, Nicolas	LCA of multicrystalline silicon photovoltaic systems - Part 1: Present situation and future perspectives	2006	International Journal of Life Cycle Assessment	11	2	129	136	10.1065/lca2004.12.192.1	Aim, Scope and Background. The environmental and energy parameters of Photovoltaic systems play a very important role when compared to conventional power systems. In the present paper, a typical PV-system is analyzed to its elements and in assessment of the material and energy requirements during tie production procedures is attempted. An LCA is being performed on the system of production of phot…	BIOABS:BACD200600220935	No	No	\	\	Yes	Unclear	\	\	Yes	Unclear	2022-07-12	AL	Yes	Yes	NA	No	English	Journal_article	Modelling	No!	NA	NA	NA	No	2023-01-10	AL	\
4500	BA	Hoffert, Martin I.; Caldeira, Ken; Benford, Gregory; Criswell, David R.; Green, Christopher; Herzog, Howard; Jain, Atul K.; Kheshgi, Haroon S.; Lackner, Klaus S.; Lewis, John S.; Lightfoot, H. Douglas; Manheimer, Wallace; Mankins, John C.; Mauel, Michael E.; Perkins, L. John; Schlesinger, Michael E.; Volk, Tyler; Wigley, Tom M. L.	Advanced technology paths to global climate stability: Energy for a greenhouse planet.	2002	Science (Washington D C)	298	1	981	987	10.1126/science.1072357	Stabilizing the carbon dioxide-induced component of climate change is an energy problem. Establishment of a course toward such stabilization will require the development within the coming decades of primary energy sources that do not emit carbon dioxide to the atmosphere, in addition to efforts to reduce end-use energy demand. Mid-century primary power requirements that are free of carbon dioxide…	BIOABS:BACD200300041682	No	No	Yes	Unclear	\	\	\	\	Yes	Unclear	2022-07-05	RS	Yes	Yes	NA	No	English	Journal_article	Review	No!	NA	NA	NA	No	2023-01-11	DYO	\
4509	BA	Okuyama, Akihiro; Yoo, Sunbin; Kumagai, Junya; Keeley, Alexander Ryota; Managi, Shunsuke	Questioning the Sun: Unexpected emissions implications from residential solar photovoltaic systems	2022	Resources Conservation and Recycling	176	NA	NA	NA	10.1016/j.resconrec.2021.105924	Reaching carbon neutrality would require the retirement of conventional power sources and substitution with renewable energy sources. Given that immediate substitution from conventional to renewable power sources is not feasible in the status quo, we investigate whether adding residential solar photovoltaic (PV) technology in addition to conventional power sources would reduce residential emissio…	BIOABS:BACD202100746191	No	No	Yes	Unclear	\	\	\	\	Yes	Unclear	2022-07-05	RS	Yes	Yes	NA	No	English	Journal_article	Modelling	No!	NA	NA	NA	No	2023-01-16	AL	\
4520	BA	Gunkaya, Zerrin	A Comparison of the Environmental Impact of Different Heating Systems Using the Life Cycle Approach	2020	Environmental Engineering Science	37	3	NA	NA	10.1089/ees.2019.0272	The goal of this study is to define the environmental burden of residential heating alternatives, namely natural gas, liquefied petroleum gas (LPG), and an air to water heat pump (HP), using life cycle assessment (LCA) and environmental life cycle cost (ELCC) methods. A novel methodology was presented for ELCC by dividing the LCA results into two parts as raw material based LCA (LCA(R)) and emiss…	BIOABS:BACD202000286911	No	No	\	\	Yes	Unclear	\	\	Yes	Unclear	2022-07-11	AL	Yes	Yes	NA	No	English	Journal_article	LCA!	Yes	Yes	Yes	Yes	No	2023-01-04	DYO	O: acidification (habitat alteration)
4528	BA	Omar, Nour-eddine Id; Boukhattem, Lahcen; Hassani, Fahd Oudrhiri; Bennouna, Amin; Oukennou, Aziz	Data of a PV plant implemented in hot semi-arid climate	2021	Data in Brief	34	NA	NA	NA	10.1016/j.dib.2021.106756	This paper presents data collected from a 5.94 kWp grid connected photovoltaic (PV) plant implemented in hot semi-arid climate of Safiregion, Morocco. The data include electrical power production and PV module temperature of three PV technologies: mono-crystalline (m-Si), poly-crystalline (p-Si), and amorphous (a-Si); they also include plane of array solar irradiance and ambient temperature. Sola…	BIOABS:BACD202100232683	No	PreKappa	Yes	NA	Yes	NA	Yes	Unclear	Yes	NA	2022-06-28	CT&RS&AL	Yes	Yes	NA	No	English	Journal_article	Data_paper!	No!	NA	NA	NA	No	2023-01-16	AL	\
4541	BA	Amarakoon, Shanika; Vallet, Cyril; Curran, Mary Ann; Haldar, Pradeep; Metacarpa, David; Fobare, David; Bell, Jennifer	Life cycle assessment of photovoltaic manufacturing consortium (PVMC) copper indium gallium (di)selenide (CIGS) modules	2018	International Journal of Life Cycle Assessment	23	4	851	866	10.1007/s11367-017-1345-4	Thin film copper indium gallium (di)selenide (CIGS) photovoltaic (PV) modules show promise for significant growth. The Photovoltaics Manufacturing Consortium (PVMC) is leading research and development of CIGS in New York State. This study presents the results of a life cycle assessment (LCA) study of CIGS technology, currently being advanced by PVMC, and compares the environmental performance of …	BIOABS:BACD201800266644	No	No	\	\	Yes	Unclear	\	\	Yes	Unclear	2022-07-22	AL	Yes	Yes	NA	No	English	Journal_article	Modelling	Yes	No!	NA	NA	No	2023-01-04	DYO	Lifecycle of PVST panels. P unclear
4555	BA	Prado-Lopez, Valentina; Wender, Ben A.; Seager, Thomas P.; Laurin, Lise; Chester, Mikhail; Arslan, Erdem	Tradeoff Evaluation Improves Comparative Life Cycle Assessment: A Photovoltaic Case Study	2016	Journal of Industrial Ecology	20	4	710	718	10.1111/jiec.12292	Current life cycle assessment (LCA) interpretation practices typically emphasize hotspot identification and improvement assessment. However, these interpretation practices fail in the context of a decision-driven comparative LCA where the goal is to select the best option from a set of dissimilar alternatives. Interpretation of comparative LCA results requires understanding of the trade-offs betw…	BIOABS:BACD201600556223	No	No	\	\	\	\	Yes	Unclear	Yes	Unclear	2022-07-20	CT	Yes	Yes	NA	No	English	Journal_article	LCA!	Yes	Yes	Yes	Yes	No	2023-01-16	DYO	LCA
4567	BA	Green, Martin A.	Forty Years of Photovoltaic Research at UNSW	2015	Journal and Proceedings of the Royal Society of New South Wales	148	Part 1	2	14	NA	The UNSW photovoltaic group started over 40 years ago in 1974, when the author was appointed as a young academic at UNSW. Within 10 years, the group had established an international reputation, achieving its first world record in the form of a silicon solar cell with independently confirmed 18% efficiency in 1983. This was a significant improvement upon efficiency levels initially established at …	BIOABS:BACD201500443338	No	No	\	\	Yes	Unclear	\	\	Yes	Unclear	2022-08-05	AL	Yes	Yes	NA	No	English	Journal_article	Review	No!	NA	NA	NA	No	2023-01-05	AL	\
4584	BA	Corcelli, F.; Fiorentino, G.; Petit-Boix, A.; Rieradevall, J.; Gabarrell, X.	Transforming rooftops into productive urban spaces in the Mediterranean. An LCA comparison of agri-urban production and photovoltaic energy generation	2019	Resources Conservation and Recycling	144	NA	321	336	10.1016/j.resconrec.2019.01.040	A key strategy towards sustainable urban development is designing cities for increased circular metabolism. The transformation of areas underused, such as urban rooftops, into productive spaces is being increasingly implemented as a result of associated multiple benefits. Rooftop greenhouses (RTGs) are an interesting option for exploiting urban rooftops with direct exposure to sunlight, reducing …	BIOABS:BACD201900297345	No	No	\	\	Yes	Unclear	\	\	Yes	Unclear	2022-07-19	AL	Yes	Yes	NA	No	English	Journal_article	Modelling	Yes	Yes	No!	NA	No	2023-01-10	DYO	LCA
4589	BA	McDonald, Nicole C.; Pearce, Joshua M.	Community Voices: Perspectives on Renewable Energy in Nunavut	2013	Arctic	66	1	94	104	NA	Nunavut communities currently depend on imported diesel fuel for virtually all of their energy needs. This dependency not only hinders the ability of communities to be self-sufficient, but also has negative impacts on their environment, health, and social well-being. The current practices waste 65% of the energy created and place a serious economic strain on the society by consuming 20% of the go…	BIOABS:BACD201300236554	No	No	\	\	\	\	Yes	Unclear	Yes	Unclear	2022-07-22	CT	Yes	Yes	NA	No	English	Journal_article	Study	No!	Yes	No!	No!	No	2022-12-21	AL	\
4625	BA	Johnstone, Jill F.; Henkelman, Jonathan; Allen, Kirsten; Helgason, Warren; Bedard-Haughn, Angela	Controlled Soil Warming Powered by Alternative Energy for Remote Field Sites	2013	PLoS One	8	12	NA	NA	10.1371/journal.pone.0082903	Experiments using controlled manipulation of climate variables in the field are critical for developing and testing mechanistic models of ecosystem responses to climate change. Despite rapid changes in climate observed in many high latitude and high altitude environments, controlled manipulations in these remote regions have largely been limited to passive experimental methods with variable effec…	BIOABS:BACD201400096601	No	No	Yes	Unclear	\	\	\	\	Yes	Unclear	2022-07-05	RS	Yes	Yes	NA	No	English	Journal_article	Study	Yes	Yes	No!	No!	No	2023-01-25	CT	système de réchauffement du sol avec PV pour étudier changement climatique
4636	BA	Friman-Peretz, Maayan; Ozer, Shay; Geoola, Farhad; Magadley, Esther; Yehia, Ibrahim; Levi, Asher; Brikman, Roman; Gantz, Shelly; Levy, Avi; Kacira, Murat; Teitel, Meir	Microclimate and crop performance in a tunnel greenhouse shaded by organic photovoltaic modules - Comparison with conventional shaded and unshaded tunnels	2020	Biosystems Engineering	197	NA	12	31	10.1016/j.biosystemseng.2020.06.007	The use of flexible and semi-transparent organic photovoltaic (OPV) modules as shading elements in a greenhouse tunnel with a tomato crop is presented. Experiments were performed in two similar greenhouse tunnels, covered by diffuse polyethylene sheet, during two summer growing seasons. In 2018, one tunnel was shaded using OPV modules (covering 37% of the roof area and resulting in 23% shading) a…	BIOABS:BACD202000618053	No	No	Yes	Unclear	\	\	\	\	Yes	Unclear	2022-07-05	RS	Yes	Yes	NA	No	English	Journal_article	Study	Crop!	NA	NA	NA	No	2023-01-11	DYO	\
4648	BA	Leon, Ai; Ishihara, Keiichi N.	Assessment of new functional units for agrivoltaic systems	2018	Journal of Environmental Management	226	NA	493	498	10.1016/j.jenvman.2018.08.013	In agrivoltaic systems, photovoltaic (PV) modules are ground-mounted between crops replacing a part of greenhouse or are set below or above the cover film of greenhouse; these can provide solutions with respect to land competition and climate change mitigation. These systems have certain additional functions, namely, sunlight sharing, land sharing and power generation, as compared to the conventi…	BIOABS:BACD201800605114	No	No	\	\	\	\	Yes	Unclear	Yes	Unclear	2022-07-21	CT	Yes	Yes	NA	No	English	Journal_article	Modelling	Crop!	Yes	No!	No!	No	2023-01-11	AL	\
4671	BA	PHILLIPS V D; CHUVELIOV A V; TAKAHASHI P K	A CASE STUDY OF RENEWABLE ENERGY FOR HAWAII	1992	Energy	17	2	191	200	10.1016/0360-5442(92)90068-B	A hypothetical fuel-energy system based on indigenous, renewable resources to achieve energy self-sufficiency in Hawaii by the end of the 21st century is presented. In this case study, renewable resources would provide sufficient energy for a projected total energy consumption of approximately 335 .times. 106 GJ from approximately 15 GWe of installed capacity in the year 2100. The renewable fuel-…	BIOABS:BACD199293099127	No	No	\	\	\	\	Yes	Unclear	Yes	Unclear	2022-07-19	CT	Yes	Yes	NA	No	English	Journal_article	Discussion!	No!	NA	NA	NA	No	2023-01-16	AL	\
4686	BA	Maji, C. S.	Nonconventional energy sources: A solution in global warming in the Indian context	1995	Energy Sources	17	4	459	475	10.1080/00908319508946094	NA	BIOABS:BACD199598545512	No	No	Yes	Unclear	\	\	\	\	Yes	Unclear	2022-07-05	RS	Yes	Yes	NA	Kappa	English	Journal_article	Discussion!	NA	NA	NA	NA	No	2022-12-15	DYO&CT&AL	\
4692	BA	Horacio Nadal, Gustavo; Bravo, Gonzalo; Osvaldo Girardin, Leonidas; Gortari, Sebastian	Can renewable energy technologies improve the management of stressed water resources threatened by climate change? Argentine drylands case study	2013	Environment Development and Sustainability	15	4	1079	1097	10.1007/s10668-012-9427-8	This work addresses increasing concerns about water management for rural productive activities in the vast dry regions of Latin America by assessing renewable energy technologies (RETs) that could be suitable for localized needs. Forecasted trends in climate change and variability make this analysis very relevant, in an area where very little published work exists. While Argentina is widely known…	BIOABS:BACD201300373502	No	No	\	\	Yes	Unclear	\	\	Yes	Unclear	2022-07-20	AL	Yes	Yes	NA	No	English	Journal_article	Discussion!	No!	NA	NA	NA	No	2023-01-09	AL	\
4693	BA	Koroneos, Christopher; Stylos, Nikolaos	Exergetic life cycle assessment of a grid-connected, polycrystalline silicon photovoltaic system	2014	International Journal of Life Cycle Assessment	19	10	1716	1732	10.1007/s11367-014-0752-z	Nowadays, the intensive use of natural resources in order to satisfy the increasing energy demand suggests a threat to the implementation of the principles of sustainable development. The present study attempts to approach thermodynamically the depletion of natural resources in the methodological framework and the principles of life cycle assessment (LCA).An environmental decision support tool is…	BIOABS:BACD201400542381	No	No	\	\	Yes	Unclear	\	\	Yes	Unclear	2022-07-22	AL	Yes	Yes	NA	No	English	Journal_article	Modelling	No!	NA	NA	NA	No	2023-01-10	AL	\
4743	BA	Todde, Giuseppe; Murgia, Lelia; Deligios, Paola Antonia; Hogan, Rita; Carrelo, Isaac; Moreira, Madalena; Pazzona, Antonio; Ledda, Luigi; Narvarte, Luis	Energy and environmental performances of hybrid photovoltaic irrigation systems in Mediterranean intensive and super-intensive olive orchards	2019	Science of the Total Environment	651	Part 2	2514	2523	10.1016/j.scitotenv.2018.10.175	Over the last decades, traditional olive production has been converted to intensive and super-intensive cultivation systems, characterized by high plant density and irrigation. Although this conversion improves product quality and quantity, it requires a larger amount of energy input. The new contributions in this paper are, first, an analysis of the energy and environmental performance of two co…	BIOABS:BACD201900087708	No	No	\	\	\	\	Yes	Unclear	Yes	Unclear	2022-07-21	CT	Yes	Yes	NA	No	English	Journal_article	Modelling	No!	NA	NA	NA	No	2023-01-12	DYO	CO2 emissions
4757	BA	Bazan, Jose; Rieradevall, Joan; Gabarrell, Xavier; Vazquez-Rowe, Ian	Low-carbon electricity production through the implementation of photovoltaic panels in rooftops in urban environments: A case study for three cities in Peru	2018	Science of the Total Environment	622	NA	1448	1462	10.1016/j.scitotenv.2017.12.003	Urban environments in Latin America must begin decarbonizing their activities to avoid increasing greenhouse gases (GHGs) emissions rates due to their reliance on fossil fuel-based energy to support economic growth. In this context, cities in Latin America have high potential to convert sunlight into energy. Hence, the main objective of this study was to determine the potential of electricity sel…	BIOABS:BACD201800239482	No	No	Yes	Unclear	\	\	\	\	Yes	Unclear	2022-07-05	RS	Yes	Yes	NA	No	English	Journal_article	Modelling	No!	NA	NA	NA	No	2023-01-05	DYO	prospective study for PV on rooftops in urban areas
4775	BA	Schilling, Janpeter; Freier, Korbinian P.; Hertig, Elke; Scheffran, Juergen	Climate change, vulnerability and adaptation in North Africa with focus on Morocco	2012	Agriculture Ecosystems & Environment	156	NA	12	26	10.1016/j.agee.2012.04.021	Our study links environmental impacts of climate change to major socio-economic and agricultural developments in North Africa. We jointly investigate climate projections, vulnerability, impacts, and options for adaptation. Precipitation in North Africa is likely to decrease between 10 and 20%, while temperatures are likely to rise between 2 and 3 degrees C by 2050. This trend is most pronounced i…	BIOABS:BACD201200388749	No	No	Yes	Unclear	\	\	\	\	Yes	Unclear	2022-07-05	RS	Yes	Yes	NA	Kappa	English	Journal_article	Review	No!	NA	NA	NA	No	2022-12-15	DYO&CT&AL	Review: literature synthesis of climate change impacts in Morocco
4826	BA	Mikhail Aberilla, Jhud; Gallego-Schmid, Alejandro; Stamford, Laurence; Azapagic, Adisa	Environmental assessment of domestic water supply options for remote communities	2020	Water Research	175	NA	NA	NA	10.1016/j.watres.2020.115687	Access to clean water is one of the targets in the UN Sustainable Development Goals. However, millions of people are still without basic water services, predominantly in rural areas in developing nations. Previous studies have investigated the environmental impacts of water provision, but they mostly focused on large-scale urban systems. This paper considers for the first time the life cycle envi…	BIOABS:BACD202000332942	No	No	\	\	\	\	Yes	Unclear	Yes	Unclear	2022-07-22	CT	Yes	Yes	NA	No	English	Journal_article	Modelling	Yes	Yes	No!	No!	No	2022-12-23	AL	\
4827	BA	Song, Qingming; Zhang, Lingen; Yang, Caoyu; Xu, Zhenming	Novel Electrodeposition Method for Cu-In-Cd-Ga Sequential Separation from Waste Solar Cell: Mechanism, Application, and Environmental Impact Assessment	2021	Environmental Science & Technology	55	15	10724	10733	10.1021/acs.est.1c02496	While CIGS solar cell has been experiencing an expanded photovoltaic market and increasing research interest in cell design, its treatment after obsoletion remains an upcoming issue. The heavy metals involved, such as Cd, can threat the environment, while strategic resources, such as rare metals In and Ga, offer a great recycling oppotunity. However, due to its multimetal feature, traditional rec…	BIOABS:BACD202100654717	No	No	\	\	Yes	Unclear	\	\	Yes	Unclear	2022-08-05	AL	Yes	Yes	NA	Kappa	English	Journal_article	Study	No!	No!	NA	NA	No	2022-12-15	DYO&CT&AL	\
4833	BA	Karnoutsos, Panagiotis; Karagiovanidis, Marios; Bantis, Filippos; Chatzistathis, Theocharis; Koukounaras, Athanasios; Ntinas, Georgios K.	Controlled root-zone temperature effect on baby leaf vegetables yield and quality in a floating system under mild and extreme weather conditions	2021	Journal of the Science of Food and Agriculture	101	9	3933	3941	10.1002/jsfa.11033	BACKGROUND: A floating system is a suitable low-cost hydroponic method for growing baby leaf vegetables. Among other, an important characteristic of the system is the use of large volume of nutrient solution which is characterized by high heat capacity. The aim of this study was to evaluate the effect of different root-zone temperatures on baby leaves of lettuce and rocket plants grown in a float…	BIOABS:BACD202100566604	No	No	\	\	Yes	Unclear	\	\	Yes	Unclear	2022-07-19	AL	Yes	Yes	NA	Kappa	English	Journal_article	Study	Crop!	NA	NA	NA	No	2022-12-15	DYO&CT&AL	P: crop
4836	BA	Ansah, Mark Kyeredey; Chen, Xi; Yang, Hongxing	A holistic environmental and economic design optimization of low carbon buildings considering climate change and confounding factors	2022	Science of the Total Environment	821	NA	NA	NA	10.1016/j.scitotenv.2022.153442	The low carbon building design has become critical given the urgent need to reduce global carbon emissions. Reducing operational energy use through multi-objective optimizations used to be a common approach, but its validity is im-paired by surging embodied impacts. Therefore, a life cycle optimization becomes necessary to improve the overall carbon performance of buildings. However, current rese…	BIOABS:BACD202200261099	No	No	\	\	Yes	Unclear	\	\	Yes	Unclear	2022-07-20	AL	Yes	Yes	NA	No	English	Journal_article	Modelling	Yes	Yes	No!	NA	No	2023-01-13	CT	LCA, RECIPE, optimisation du PV
4845	BA	Bonilla-Gamez, Natalia; Toboso-Chavero, Susana; Parada, Felipe; Civit, Barbara; Arena, Alejandro Pablo; Rieradevall, Joan; Durany, Xavier Gabarrell	Environmental impact assessment of agro-services symbiosis in semiarid urban frontier territories. Case study of Mendoza (Argentina)	2021	Science of the Total Environment	774	NA	NA	NA	10.1016/j.scitotenv.2021.145682	In the next 10 years, cities will house 60% of the world's population, where in agro-urban frontier territories, mainly in semiarid regions, problems associated with land use and water distribution will arise. Therefore, a model of growth that contemplates the lowest use of resources must be proposed. The aim of this study is to determine the environmental impact of the use of resources in agro-s…	BIOABS:BACD202100423141	No	No	\	\	Yes	Agrivoltaics	\	\	Yes	Agrivoltaics	2022-08-05	AL	Yes	Yes	NA	No	English	Journal_article	LCA!	Yes	Yes	Yes	Yes	No	2023-01-09	DYO	LCA
4854	BA	Uctug, Fehmi Gorkem; Azapagic, Adisa	Environmental impacts of small-scale hybrid energy systems: Coupling solar photovoltaics and lithium-ion batteries	2018	Science of the Total Environment	643	NA	1579	1589	10.1016/j.scitotenv.2018.06.290	One of the benefits of hybrid solar PV-battery systems is that they can reduce grid dependency and help balance electricity supply and demand. However, their environmental impacts and benefits remain underexplored. This study considers for the first time life cycle environmental impacts of domestic-scale PV-battery systems in Turkey, integrating multi-crystalline PV and lithium-ion battery. The i…	BIOABS:BACD201800586330	No	No	\	\	Yes	Unclear	\	\	Yes	Unclear	2022-07-19	AL	Yes	Yes	NA	No	English	Journal_article	Modelling	Yes	Yes	No!	NA	No	2023-01-12	AL	\
4891	BA	Stamford, Laurence; Azapagic, Adisa	Environmental impacts of copper indium gallium-selenide (CIGS) photovoltaics and the elimination of cadmium through atomic layer deposition	2019	Science of the Total Environment	688	NA	1092	1101	10.1016/j.scitotenv.2019.06.343	Thin-film technologies have been part of the rapidly-expanding solar photovoltaics (PV) market for many years, led by cadmium-telluride (CdTe) and copper indium gallium-selenide (CIGS). However, their environmental impacts remain largely unknown, particularly considering state-of-the-art CIGS manufacturing techniques. This study estimates the life cycle environmental impacts of CIGS PV installati…	BIOABS:BACD201900600257	No	No	Yes	Unclear	\	\	\	\	Yes	Unclear	2022-07-05	RS	Yes	Yes	NA	No	English	Journal_article	LCA!	Yes	Yes	Yes	Yes	No	2023-01-13	AL	P: land use (in annual crop eq.·y) but deels with forestry
4892	BA	Weselek, Axel; Ehmann, Andrea; Zikeli, Sabine; Lewandowski, Iris; Schindele, Stephan; Hoegy, Petra	Agrophotovoltaic systems: applications, challenges, and opportunities. A review	2019	Agronomy for Sustainable Development	39	4	NA	NA	10.1007/s13593-019-0581-3	The expansion of renewable energies aims at meeting the global energy demand while replacing fossil fuels. However, it requires large areas of land. At the same time, food security is threatened by the impacts of climate change and a growing world population. This has led to increasing competition for limited land resources. In this context, the combination of photovoltaics and plant production o…	BIOABS:BACD201900443038	No	No	\	\	Yes	Agrivoltaics	\	\	Yes	Agrivoltaics	2022-08-05	AL	Yes	Yes	NA	No	English	Journal_article	Review	Crop!	NA	NA	NA	No	2023-01-12	DYO	\
4895	BA	Majumdar, Debaleena; Pasqualetti, Martin J.	Dual use of agricultural land: Introducing 'agrivoltaics' in Phoenix Metropolitan Statistical Area, USA	2018	Landscape and Urban Planning	170	NA	150	168	10.1016/j.landurbplan.2017.10.011	This paper proposes 'grivoltaic' system development within Phoenix Metropolitan Statistical Area (MSA) with the objective to generate clean energy in the agricultural lands using solar PV (Photovoltaics) systems thus reducing land commitment and also preserving the agricultural land in the process. Phoenix MSA comprises of two of the fastest growing counties in United States. The study finds that…	BIOABS:BACD201800134403	No	No	\	\	\	\	Yes	Unclear	Yes	Unclear	2022-07-21	CT	Yes	Yes	NA	No	English	Journal_article	Modelling	Crop!	NA	NA	NA	No	2023-01-03	DYO	\
4914	BA	Temby, Owen; Kapsis, Konstantinos; Berton, Harris; Rosenbloom, Daniel; Gibson, Geoffrey; Athienitis, Andreas; Meadowcroft, James	Building-Integrated Photovoltaics: Distributed Energy Development for Urban Sustainability	2014	Environment (Washington D C)	56	6	4	17	10.1080/00139157.2014.964092	NA	BIOABS:BACD201400580061	No	No	\	\	Yes	Unclear	\	\	Yes	Unclear	2022-07-20	AL	Yes	Yes	NA	No	English	News_article!	NA	NA	NA	NA	NA	No	2023-01-12	AL	\
4920	BA	Gross, Robert; Leach, Matthew; Bauen, Ausilio	Progress in renewable energy.	2003	Environment International	29	1	105	122	10.1016/S0160-4120(02)00130-7	NA	BIOABS:BACD200300137765	No	No	\	\	\	\	Yes	Unclear	Yes	Unclear	2022-07-20	CT	Yes	Yes	NA	No	English	Journal_article	Review	No!	NA	NA	NA	No	2023-01-11	DYO	\
4921	BA	Kaygusuz, Kamil	Renewable energy sources: The key to a better future	2002	Energy Sources	24	8	787	799	10.1080/00908310290086707	NA	BIOABS:BACD200200308322	No	No	\	\	Yes	Unclear	\	\	Yes	Unclear	2022-08-04	AL	Yes	Yes	NA	No	English	Journal_article	Review	No!	NA	NA	NA	No	2023-01-25	CT	\
4922	BA	Pimentel, David; Rodrigues, G.; Wang, T.; Abrams, R.; Goldberg, K.; Staecker, H.; Ma, E.; Brueckner, L.; Trovato, L.; Chow, C.; Govindarajulu, U.; Boerke, S.	Renewable energy: Economic and environmental issues. Solar energy technologies, paired with energy conservation, have the potential to meet a large portion of future US energy needs	1994	Bioscience	44	8	536	547	10.2307/1312281	NA	BIOABS:BACD199497544311	No	No	\	\	Yes	Unclear	\	\	Yes	Unclear	2022-07-19	AL	Yes	Yes	NA	No	English	Journal_article	Review	No!	NA	NA	NA	No	2023-01-16	AL	\
4933	Scopus	Ali B., Sopian K., Chan H.Y., Mat S., Zaharim A.	Key success factors in implementing renewable energy programme in Malaysia	2008	WSEAS Transactions on Environment and Development	4	12	1141	1150	NA	The high demand of energy of urban development has intensified the flow of energy through the ecosystem. Due to the high energy prices, depletion of fossil fuels and global warming impact of fossil fuels combustion, researchers from all over the world have been urged to develop renewable energy technology. Most of the renewable energy technologies are still not able to compete with the convention…	2-s2.0-58149153028	No	Kappa	Yes	NA	Yes	NA	No	X	Yes	Unclear	2022-07-01	CT&RS&AL	Yes	Yes	NA	No	English	Journal_article	Review	No!	NA	NA	NA	No	2023-01-13	CT	sous la forme d'une revue mais peu de biblio
4939	Scopus	Allouche P., Moatti J.P., Hubert P.	The sanitary and ecological risks of energy systems (A roundup and prospects of comparative studies) [LES RISQUES SANITAIRES ET ECOLOGIQUES DES FILIERES ENERGETIQUES: BILAN ET PERSPECTIVES DES ETUDES COMPARATIVES]	1983	Revue de l'Energie	34	357	676	689	NA	In France, the 'CEPN' (Center for the study and the evaluation of production in the nuclear field) carried out a comparison of the risks involved in the three main electricity generating systems now in use: the coal cycle, the fuel cycle, the nuclear cycle (PWR). This study is also extended to renewable energy sources and more particularly to the production of electricity from solar power station…	2-s2.0-0021052798	No	No	\	\	Yes	Unclear	\	\	Yes	Unclear	2022-08-05	AL	Yes	Yes	NA	No	French	Journal_article	Review	No!	Yes	No!	NA	No	2023-03-02	AL	P: professional risks on humans; C: fuel, coal and nuclar scenarii compared
4969	Scopus	Ashraf I., Chandra A., Sodha M.S.	Techno-economic and environmental analysis for grid interactive solar photovoltaic power system of Lakshadweep islands	2004	International Journal of Energy Research	28	12	1033	1042	10.1002/er.1009	The Lakshadweep group of islands in Arabian Sea is one of the two major groups of islands in India. In these islands the main source of electricity is diesel generators, the diesel being transported from the main land to produce over 9 MW of electricity. Considering the remoteness of the island and the polluting nature of the existing plants, it is desirable to adopt a strategy to utilize availab…	2-s2.0-4544280397	No	No	Yes	Unclear	\	\	\	\	Yes	Unclear	2022-07-05	RS	Yes	Yes	NA	No	English	Journal_article	Modelling	No!	NA	NA	NA	No	2023-01-05	DYO	\
4976	Scopus	Bahadori Mehdi N.	CONCEPTUAL DEVELOPMENT OF A SOLAR TOWN IN IRAN.	1978	NA	v	3	1411	1445	10.1016/b978-1-4832-8407-1.50276-2	Iran's rapid industrialization progress has necessitated the development of cities and townships adjacent to the industrial complexes. The source of energy for these townships is similar to the rest of the country, and it is basically oil and natural gas. Development of a solar town whose total energy requirements for heating, cooling, cooking, communication, local transportation, etc. , are met …	2-s2.0-0018158858	No	No	Yes	Unclear	\	\	\	\	Yes	Unclear	2022-07-05	RS	Yes	Yes	NA	Kappa	English	Journal_article	Modelling	No!	NA	NA	NA	No	2022-12-15	DYO&CT&AL	Modelling?: attempt to estimate full energy consumption of town (Table 2)
4984	Scopus	Bǎlaş M.M., Muscǎ V.S., Toader D., Mnerie C., Muscǎ B.C., Fǎlcan O.	On a promising sustainable energy system and its control - The passive greenhouse	2009	Proceedings - 2009 3rd International Workshop on Soft Computing Applications, SOFA 2009	NA	NA	235	240	10.1109/SOFA.2009.5254844	The paper is synthesizing some research results on the energetic passive greenhouses, that are independent of any conventional infrastructure. These greenhouses constitute a fundamental sustainable agricultural resource and offer us an opportunity for a global scale ecological reconstruction. We present the passive greenhouse structure, which has as main heating - cooling device a heat pump and t…	2-s2.0-70449984581	No	No	\	\	Yes	Unclear	\	\	Yes	Unclear	2022-07-11	AL	Yes	Yes	NA	No	English	Conf_proceedings	Modelling	Crop!	Yes	No!	NA	No	2022-12-21	AL	C: prospective sites for PV facilities (suitability)
4985	Scopus	Balas V.E., Balas M.M., Putin-Racovita M.V.	Passive greenhouses and ecological reconstruction	2008	12th International Conference on Intelligent Engineering Systems - Proceedings, INES 2008	NA	NA	77	82	10.1109/INES.2008.4481273	This paper is discussing the ecological reconstruction opportunity opened by the extended use of the energetic passive greenhouses, independent of any conventional infrastructure (water, gas, electricity). A specific passive greenhouse configuration is considered: the main heating device is a heat pump extracting energy from cold underground water. A dc wind generator is supplying the small amoun…	2-s2.0-50249151262	No	No	\	\	Yes	Unclear	\	\	Yes	Unclear	2022-07-22	AL	Yes	Yes	NA	No	English	Conf_proceedings	Discussion!	NA	NA	NA	NA	No	2023-01-05	DYO	\
5020	Scopus	Bica S., Rosiu L., Radoslav R.	What characteristics define ecological building materials	2009	Proceedings of the 7th IASME / WSEAS International Conference on Heat Transfer, Thermal Engineering and Environment, HTE '09	NA	NA	159	164	NA	The impact of building activities on the environment is tremendous. It can be analyzed considering different topics: insulation, use of unconventional energy sources, solar devices, glass houses, photovoltaic systems etc. The paper focuses on the complex problem of healthy, ecological materials, analyzing what makes a building material ecological and what criteria should these meet. Some new idea…	2-s2.0-74949116443	No	No	Yes	Unclear	\	\	\	\	Yes	Unclear	2022-07-05	RS	Yes	Yes	NA	No	English	Conf_proceedings	Discussion!	NA	NA	NA	NA	No	2023-01-04	DYO	\
5025	Scopus	Biswas W.K., Diesendorf M., Bryce P.	Can photovoltaic technologies help attain sustainable rural development in Bangladesh?	2004	Energy Policy	32	10	1199	1207	10.1016/S0301-4215(03)00083-1	The paper explores a model of sustainable rural development and poverty alleviation in Bangladesh, based on the creation of village businesses that sell solar electricity generated from the photovoltaic (PV) technologies. The model shows that the solar electricity business model is in principle economically viable up to the maximum investment available from a micro-credit organisation. Furthermor…	2-s2.0-0742267691	No	No	\	\	Yes	Unclear	\	\	Yes	Unclear	2022-07-11	AL	Yes	Yes	NA	No	English	Journal_article	Modelling	Yes	Yes	No!	No!	No	2023-01-02	AL	\
5044	Scopus	Brogren M., Green A.	Hammarby Sjöstad-an interdisciplinary case study of the integration of photovoltaics in a new ecologically sustainable residential area in Stockholm	2003	Solar Energy Materials and Solar Cells	75	3-4	761	765	10.1016/S0927-0248(02)00133-2	The integration of photovoltaic (PV) systems in apartment buildings in a new residential area, Hammarby Sjöstad in Stockholm, has been studied using an interdisciplinary approach including e.g. interviews with actors and modelling of PV systems in PVSYST. Four of the ten construction companies represented in the area will install PV systems. The yearly electricity production from these systems ha…	2-s2.0-6444245567	No	No	\	\	\	\	Yes	Unclear	Yes	Unclear	2022-07-21	CT	Yes	Yes	NA	No	English	Journal_article	Modelling	No!	NA	NA	NA	No	2023-01-02	AL	\
5052	Scopus	Buchholz B.M., Boese C.	The impact of dispersed power generation in distribution systems	2003	CIGRE/IEEE PES International Symposium Quality and Security of Electric Power Delivery Systems, CIGRE/PES 2003	NA	NA	198	203	10.1109/QSEPDS.2003.159820	In the course of liberalization, dispersed power producers will increase their infeed into distribution networks more and more. The impact of the new dispersed system components needs to be investigated to achieve the most advantageous operation regarding economy and power quality. The discontinuous and undispatchable character of such dispersed sources like wind turbines or photovoltaic plants r…	2-s2.0-52349118364	No	No	\	\	\	\	Yes	Unclear	Yes	Unclear	2022-07-21	CT	Yes	Yes	NA	No	English	Journal_article	Modelling	No!	NA	NA	NA	No	2023-01-02	AL	\
5060	Scopus	Byman D., Battista S.P., Wasserman F.E., Kunz T.H.	Effect of microwave irradiation (2.45 GHz, CW) on egg weight loss, egg hatchability, and hatchling growth of the Coturnix quail	1985	Bioelectromagnetics	6	3	271	282	10.1002/bem.2250060307	Fertile eggs of the Coturnix quail were exposed twice a day for 30 min to 2.45‐GHz continuous wave radiation at power densities of 25 or 50 mW cm−2 throughout the 17‐day incubation period. Other eggs were exposed to 20°C or 24°C temperatures twice daily. Repeated exposures to 20°C, 24°C, or 25 mW cm−2 did not reduce hatchability. Irradiation at 50 mW cm−2 lowered hatchability, probably as a resul…	2-s2.0-0022209823	No	No	\	\	Yes	Microwave	\	\	Yes	Microwave	2022-07-20	AL	Yes	Yes	NA	No	English	Journal_article	Study	No!	NA	NA	NA	No	2023-01-09	DYO	\
5068	Scopus	Candido V., D'Addabbo T., Basile M., Castronuovo D., Miccolis V.	Greenhouse soil solarization: Effect on weeds, nematodes and yield of tomato and melon	2008	Agronomy for Sustainable Development	28	2	221	230	10.1051/agro:2007053	Phase-out of methyl bromide and health concerns related to the use of pesticides are increasing the interest in alternative control strategies. Soil solarization is an effective, safe and cheap technique for the control of soil-borne pathogens and weeds. However, knowledge of the long-term effects of solarization, as well as of repeated solarization cycles, is scarce. Such knowledge should in par…	2-s2.0-44349180379	No	No	\	\	\	\	Yes	NA	Yes	NA	2022-07-18	CT	Yes	Yes	NA	No	English	Journal_article	Study	Yes	No!	NA	NA	No	2023-01-09	DYO	\
5086	Scopus	Charters W.W.S.	Solar energy: A viable pathway towards ecologically sustainable development	1994	Solar Energy	52	5	367	370	10.1016/0038-092X(94)90113-G	[No abstract available]	2-s2.0-0028436798	No	No	\	\	\	\	Yes	Unclear	Yes	Unclear	2022-07-21	CT	Yes	Yes	NA	No	English	Journal_article	Discussion!	NA	NA	NA	NA	No	2023-01-03	AL	\
5089	Scopus	Chatzimouratidis A.I., Pilavachi P.A.	Objective and subjective evaluation of power plants and their non-radioactive emissions using the analytic hierarchy process	2007	Energy Policy	35	8	4027	4038	10.1016/j.enpol.2007.02.003	Non-nuclear power plant emissions are of great concern to the public and to scientists alike. As energy demand tends to rise rapidly, especially in the developing countries, the negative effects to human health and to the environment from gaseous emissions together with hazardous particulate matter released by power plants can no longer be ignored. In this study, the impact of non-radioactive emi…	2-s2.0-34248591728	No	No	\	\	\	\	Yes	Unclear	Yes	Unclear	2022-07-22	CT	Yes	Yes	NA	No	English	Journal_article	Modelling	No!	NA	NA	NA	No	2023-01-10	DYO	\
5096	Scopus	Chendo M.A.C.	Photovoltaic development and diffusion in Nigeria: Its potential for human development Index	1997	Renewable Energy	10	2-3 SPEC. ISS.	149	152	10.1016/0960-1481(96)00054-7	The combined effect of population and socio-economic growth coupled with supply problems of commercial fuels is putting ever increasing pressure on the traditional fuel supplies in Nigeria. This has resulted in accelerated depletion of forests for fuel wood and installation of generating sets; disregarding their adverse ecological and environmental impacts. This paper presents an appraisal of the…	2-s2.0-0041724224	No	No	\	\	\	\	Yes	Unclear	Yes	Unclear	2022-07-21	CT	Yes	Yes	NA	No	English	Journal_article	Discussion!	NA	NA	NA	NA	No	2023-01-10	DYO	\
5099	Scopus	Cherry W.R.	GENERATION OF POLLUTION-FREE ELECTRICAL POWER FROM SOLAR ENERGY.	1971	ASME Pap 71-WA/Sol-2 for meet	NA	NA	NA	NA	NA	By utilizing and further developing some NASA technology, a new source of electrical power will become available. Such a development is attractive from conservation, social, ecological, economic, and political standpoints. While the cost of producing solar arrays by today's methods prohibits their use for large scale terrestrial plants, the paper suggests how the cost may become acceptable, espec…	2-s2.0-85042569883	No	No	\	\	\	\	Yes	Unclear	Yes	Unclear	2022-07-21	CT	Yes	Yes	NA	No	English	Preprint	Review	Yes	No!	NA	NA	No	2023-01-18	CT	rapport et preprint, population = land, étude prospective
5109	Scopus	Coleman M.G, Grenon L.A., Hild N.R.	ENVIRONMENTAL CONTROL: AN EVALUATION OF THE ECONOMIC AND ECOLOGICAL REQUIREMENTS FOR THE SILICON PHOTOVOLTAIC INDUSTRY.	1980	Conference Record of the IEEE Photovoltaic Specialists Conference	NA	NA	1042	1048	NA	Environmental control within the emerging silicon photovoltaic industry is a vital consideration for both ecological and economic reasons. In order to satisfy environmental concerns, future photovoltaic manufacturing facilities must be designed such that a minimum of material waste is generated. This study addresses the economics of environmental control as a planning tool for the manufacturing p…	2-s2.0-0018919660	No	No	\	\	Yes	NA	\	\	Yes	NA	2022-07-22	AL	Yes	Yes	NA	No	English	Journal_article	Discussion!	No!	No!	NA	NA	No	2023-01-18	AL	\
5137	Scopus	Denholm P., Margolis R.M.	Land-use requirements and the per-capita solar footprint for photovoltaic generation in the United States	2008	Energy Policy	36	9	3531	3543	10.1016/j.enpol.2008.05.035	In this report, we estimate the state-by-state per-capita "solar electric footprint" for the United States, defined as the land area required to supply all end-use electricity from solar photovoltaics (PV). We find that the overall average solar electric footprint is about 181 m2 per person in a base case scenario, with a state- and scenario-dependant range from about 50 to over 450 m2 per person…	2-s2.0-48949083839	No	No	\	\	Yes	Unclear	\	\	Yes	Unclear	2022-08-04	AL	Yes	Yes	NA	No	English	Journal_article	Modelling	Yes	Yes	No!	No!	No	2023-01-04	AL	E/C: prospective area for PV panels (area needed for PV following different scenarios)
5206	Scopus	Gary N.E., Westerdahl B.B.	Flight, orientation, and homing abilities of honeybees following exposure to 2.45‐GHz CW microwaves	1981	Bioelectromagnetics	2	1	71	75	10.1002/bem.2250020108	Foraging‐experienced honeybees retained normal flight, orientation, and memory functions after 30 minutes' exposure to 2.45‐GHz CW microwaves at power densities from 3 to 50 mW/cm2. These experiments were conducted at power densities approximating and exceeding those that would be present above receiving antennas of the proposed solar power satellite (SPS) energy transmission system and for a dur…	2-s2.0-0019863191	No	PreKappa	No	E	No	PECO	Yes	unclear	Yes	NA	2022-06-28	CT&RS&AL	Yes	Yes	NA	PreKappa	English	Journal_article	Study	No!	NA	NA	NA	No	2022-11-23	DYO&CT&AL	\
5217	Scopus	Golden J.S.	Photovoltaic canopies: Thermodynamics to achieve a sustainable systems approach to mitigate the urban heat island hysteresis lag effect	2006	International Journal of Sustainable Energy	25	1	1	21	10.1080/14786450600593139	At a time of greater attention to global climate change and increased costs of energy, our planet is rapidly urbanizing and transitioning regions from the natural rural vegetation to man-made urban engineered infrastructure. The anthropogenic-induced change has manifested itself in micro-scale and meso-scale increase in temperatures in comparison to adjacent rural regions which is known as the ur…	2-s2.0-33645554177	No	No	\	\	Yes	Unclear	\	\	Yes	Unclear	2022-07-12	AL	Yes	Yes	NA	No	English	Journal_article	Discussion!	Yes	Yes	No!	NA	No	2023-01-05	AL	\
5221	Scopus	Góralczyk M.	Life-cycle assessment in the renewable energy sector	2003	Applied Energy	75	3-4	205	211	10.1016/S0306-2619(03)00033-3	The Polish energy industry is facing challenges regarding energetic safety, competitiveness, improvement of domestic companies and environmental protection. Ecological guidelines concern the elimination of detrimental solutions, and effective energy management, which will form the basis for sustainable development. The Polish power industry is required to systematically increase the share of ener…	2-s2.0-0038755590	No	No	\	\	\	\	Yes	Unclear	Yes	Unclear	2022-07-18	CT	Yes	Yes	NA	No	English	Journal_article	Modelling	Yes	Yes	No!	NA	No	2023-01-11	DYO	\
5235	Scopus	Grzela G.	Energy - Spread generation	2007	AIP Conference Proceedings	958	NA	213	214	10.1063/1.2825783	Nowadays people are very dependent on electricity. All devices like mobile phones, laptops and even watches have batteries that must be charged. That is not a problem while staying close to sources of electricity, but if we travel some problems may occur with energy availability. Why not then use the most basic and ecological ways to become self-dependent, i.e., use small power plants which would…	2-s2.0-71749113406	No	No	\	\	Yes	Unclear	\	\	Yes	Unclear	2022-07-22	AL	Yes	Yes	NA	No	English	Journal_article	Discussion!	NA	NA	NA	NA	No	2023-01-06	AL	\
5244	Scopus	Halverson S.L., Rush C.M., Davis K., White M., Cahill D.F., Rote D.M.	PRELIMINARY ASSESSMENT OF THE ENVIRONMENTAL IMPACTS OF SATELLITE POWER SYSTEM (SPS).	1978	Applications of Cryogenic Technology	NA	NA	NA	NA	NA	This paper identifies postulated environmental effects of SPS and summarizes the ongoing research efforts funded by DOE trying to determine whether or not these effects will occur, among them the effects on the health and safety of the public and involved personnel, and on the ecology; the upper and lower atmosphere including climatological impacts; and on communications systems including electro…	2-s2.0-85069354440	No	No	\	\	\	\	Yes	Unclear	Yes	Unclear	2022-07-18	CT	Yes	Yes	NA	No	English	Technical_report	Discussion!	Yes	No!	No!	NA	No	2023-01-17	AL	E/I: potential SPS system (does not exist)
5264	Scopus	Hirschberg S., Dones R., Heck T., Burgherr P., Schenler W., Bauer C.	Sustainability of current electricity supply technologies: A comparative evaluation	2006	Proceedings of the 8th International Conference on Probabilistic Safety Assessment and Management, PSAM 2006	NA	NA	NA	NA	NA	The present study provides a framework for systematic comparative evaluation of sustainability of energy systems. Existing, representative evaluation criteria and indicators, recently proposed by competent international organisations were reviewed. Based on this survey and own experience from various evaluation studies, a set of criteria and indicators for use in the present project was establish…	2-s2.0-84892640344	No	No	\	\	Yes	Unclear	\	\	Yes	Unclear	2022-07-20	AL	Yes	Yes	NA	No	English	Conf_proceedings	Modelling	Yes	Yes	No!	NA	No	2023-01-25	CT	Land use, E/C, LCA
5265	Scopus	Hoagland W.	Solar energy	1995	Scientific American	273	3	170	173	NA	Every year the earth's surface receives about 10 times as much energy from sunlight as is contained in all the known reserves of coal, oil, natural gas and uranium combined. This energy equals 15,000 times the world's annual consumption by humans. People have been burning wood and other forms of biomass for thousands of years, and that is one way of tapping solar energy. But the sun also provides…	2-s2.0-0029373849	No	No	\	\	\	\	Yes	Unclear	Yes	Unclear	2022-07-21	CT	Yes	Yes	NA	No	English	News_article!	NA	NA	NA	NA	NA	No	2023-01-11	DYO	\
5274	Scopus	Hughes B.L., Allen W.H.	High-density winter brooding in a solar facility.	1985	Poultry science	64	5	817	823	10.3382/ps.0640817	Broilers were brooded under high-density and low ventilation conditions in a solar facility to 25 days of age and then moved to conventional facilities for growout. Nonstatistical comparisons were made on the performance of these birds to that of broilers grown under conventional conditions starting at day-old. Body weight differences during the brooding phase were primarily due to density with b…	2-s2.0-0022069830	No	No	\	\	Yes	Unclear	\	\	Yes	Unclear	2022-07-12	AL	Yes	Yes	NA	No	English	Journal_article	Study	No!	NA	NA	NA	No	2023-01-25	CT	poulets
5291	Scopus	Ishay J.S., Benshalom-Shimony T., Ben-Shalom A., Kristianpoller N.	Photovoltaic effects in the Oriental hornet, Vespa orientalis	1992	Journal of Insect Physiology	38	1	37	48	10.1016/0022-1910(92)90020-E	Photoelectric properties of the Oriental hornet (Vespa orientalis) cuticle and the pupal silk cocoon were studied. Exposure of a part of the cuticle to light caused a sharp increase in voltage, when measured between the illuminated and the dark part of the cuticle. The direction of this voltage was reversed if the other part of the cuticle was illuminated. This voltage was found to be linearly de…	2-s2.0-0002632032	No	No	\	\	\	\	Yes	Unclear	Yes	Unclear	2022-07-19	CT	Yes	Yes	NA	No	English	Journal_article	Study	Yes	No!	NA	NA	No	2023-01-11	DYO	\
5301	Scopus	Janjai S., Tung P.	Performance of a solar dryer using hot air from roof-integrated solar collectors for drying herbs and spices	2005	Renewable Energy	30	14	2085	2095	10.1016/j.renene.2005.02.006	A solar dryer for drying herbs and spices using hot air from roof-integrated solar collectors was developed. The dryer is a bin type with a rectangular perforated floor. The bin has a dimension of 1.0 m×2.0 m×0.7 m. Hot air is supplied to the dryer from fiberglass-covered solar collectors, which also function as the roof of a farmhouse. The total area of the solar collectors is 72 m2. To investig…	2-s2.0-20444435129	No	No	Yes	Unclear	\	\	\	\	Yes	Unclear	2022-07-05	RS	Yes	Yes	NA	No	English	Journal_article	Study	Crop!	NA	NA	NA	No	2023-01-12	DYO	\
5303	Scopus	Jessel B., Kuler B.	Evaluation of standalone photovoltaic power plants [Naturschutzfachliche beurteilung von freiland-photovoltaikanlagen]	2006	Naturschutz und Landschaftsplanung	38	7	225	232	NA	Evaluation of standalone photovoltaic power plants Photovoltaic power plants have significantly spread out over the last years. At the same time they claim ever larger areas which can be clearly read from the approval procedures at issue in the Federal State of Brandenburg. This is due to the 'Erneuerbare-Energien-Gesetz' (law on renewable energies) which regulates the remuneration of solar power…	2-s2.0-33746025313	No	No	\	\	Yes	Unclear	\	\	Yes	Unclear	2022-08-04	AL	Yes	Yes	NA	No	Other!	NA	NA	NA	NA	NA	NA	No	2023-01-12	DYO	\
5318	Scopus	Kaltschmitt M., Wiese A.	Potentials and costs of renewable sources of energy in the federal republic of Germany	1994	Energy Sources	16	2	185	193	10.1080/00908319408909071	The objective of this article is to analyze the technical potentials, the regional distribution, and the corresponding costs of all renewable energy sources that could be used in the Federal Republic of Germany. Therefore we distinguish among options for producing electricity (hydropower, wind energy, photovoltaic usage of solar energy), options for producing solid and liquid energy carriers (ene…	2-s2.0-0028410493	No	No	\	\	\	\	Yes	Unclear	Yes	Unclear	2022-07-22	CT	Yes	Yes	NA	No	English	Journal_article	Modelling	Crop!	Yes	No!	NA	No	2023-01-12	DYO	\
5326	Scopus	Kattakayam T.A., Khan S., Srinivasan K.	Diurnal and environmental characterization of solar photovoltaic panels using a PC-AT add on plug in card	1996	Solar Energy Materials and Solar Cells	44	1	25	36	10.1016/0927-0248(96)00012-8	This article describes the development of an instrumentation system for characterizing photovoltaic panels. It uses an add on card (which contains DAC, ADC and digital input/output ports) in conjunction with a PC-AT. The panels in a field are selected in succession through a set of relays actuated by the digital output port. The selected panel is loaded in discreet steps by a transistor loading c…	2-s2.0-0030262769	No	No	\	\	Yes	Unclear	\	\	Yes	Unclear	2022-07-22	AL	Yes	Yes	NA	No	English	Journal_article	Study	No!	NA	NA	NA	No	2023-01-09	AL	\
5365	Scopus	Kriska G., Bernáth B., Farkas R., Horváth G.	Degrees of polarization of reflected light eliciting polarotaxis in dragonflies (Odonata), mayflies (Ephemeroptera) and tabanid flies (Tabanidae)	2009	Journal of Insect Physiology	55	12	1167	1173	10.1016/j.jinsphys.2009.08.013	With few exceptions insects whose larvae develop in freshwater possess positive polarotaxis, i.e., are attracted to sources of horizontally polarized light, because they detect water by means of the horizontal polarization of light reflected from the water surface. These insects can be deceived by artificial surfaces (e.g. oil lakes, asphalt roads, black plastic sheets, dark-coloured cars, black …	2-s2.0-70349988758	No	No	\	\	\	\	Yes	NA	Yes	NA	2022-07-18	CT	Yes	Yes	NA	No	English	Journal_article	Study	Yes	No!	NA	NA	No	2023-01-10	AL	\
5406	Scopus	Lian Y.	Relating briefly the natural resources and the population problems of China	1983	Ren kou yan jiu = Renkou yanjiu	NA	1	17	22	NA	Problems in population, manifested primarily as either "over" or "under" population, are ultimately related to the development of natural resources. Land is the most basic of natural resources. China's land mass is largely mountainous, with 56% of its more than 2000 counties, 1/3 of its population, 40% of its cultivated land and a majority of its forests, situated in mountainous regions. The qual…	2-s2.0-0021114609	No	No	\	\	\	\	Yes	Unclear	Yes	Unclear	2022-07-21	CT	Yes	Yes	NA	No	Other!	NA	NA	NA	NA	NA	NA	No	2023-01-13	DYO	\
5416	Scopus	Logan J.D., Wolesensky W., Joern A.	Temperature-dependent phenology and predation in arthropod systems	2006	Ecological Modelling	196	3-4	471	482	10.1016/j.ecolmodel.2006.02.034	A central issue in ecology is to determine how environmental variations associated with global climate change, especially changing temperatures, affect trophic interactions in various ecosystems. This paper develops a temperature-dependent, stage-based, discrete, cohort model of the population dynamics of an insect pest under pressure from a predator. Guided by experimental data, the model is app…	2-s2.0-33745464768	No	No	\	\	\	\	Yes	Unclear	Yes	Unclear	2022-07-19	CT	Yes	Yes	NA	No	English	Journal_article	Modelling	Yes	No!	NA	NA	No	2023-01-11	AL	\
5435	Scopus	Makarieva A.M., Gorshkov V.G., Li B.-L.	Energy budget of the biosphere and civilization: Rethinking environmental security of global renewable and non-renewable resources	2008	Ecological Complexity	5	4	281	288	10.1016/j.ecocom.2008.05.005	How much and what kind of energy should the civilization consume, if one aims at preserving global stability of the environment and climate? Here we quantify and compare the major types of energy fluxes in the biosphere and civilization. It is shown that the environmental impact of the civilization consists, in terms of energy, of two major components: the power of direct energy consumption (arou…	2-s2.0-56449103915	No	No	\	\	Yes	Unclear	\	\	Yes	Unclear	2022-07-20	AL	Yes	Yes	NA	No	English	Journal_article	Study	No!	No!	NA	NA	No	2022-12-21	AL	\
5446	Scopus	Martinot E., Junfeng L.	Powering China's development: The role of renewable energy	2007	Worldwatch Paper	NA	175	1	48	NA	China's need for secure, affordable, and environmentally sustainable energy for its 1.3 billion people is palpable. In 2006, China's energy use was already the second highest in the world, having nearly doubled in the last decade, and its electricity use is growing even faster, having doubled since 2000. With both energy-intensive industry and high-tech manufacturing, China now serves as factory …	2-s2.0-56449114599	No	No	\	\	\	\	Yes	Unclear	Yes	Unclear	2022-07-22	CT	Yes	Yes	NA	No	English	Technical_report	Review	No!	NA	NA	NA	No	2023-01-25	CT	scenarios
5455	Scopus	McEvoy A.J.	Photoelectrochemical solar cells	2005	Solar Cells	NA	NA	395	417	10.1016/B978-185617457-2/50016-0	A photoactive electrode in a photoelectrochemical cell is effectively integrated into an electrolytic cell. In a photoelectrochemical cell, injected electrons provide a current in an external circuit, returning to the redox electrolyte through a cathode that is in contact with it. The uncharged ground state of the dye is then restored by electron transfer from the redox system, completing the cir…	2-s2.0-84882847813	No	No	Yes	Unclear	\	\	\	\	Yes	Unclear	2022-07-05	RS	Yes	Yes	NA	No	English	Book_chapter	Review	No!	CSP!	NA	NA	No	2022-12-21	AL	\
5484	Scopus	Moskowitz Paul D., Steinberger Hartmut, Thumm Werner	Health and environmental hazards of CdTe photovoltaic module production, use and decommissioning	1994	Conference Record of the IEEE Photovoltaic Specialists Conference	1	NA	115	118	NA	Health and environmental (H&E) risks presented by CdTe photovoltaic module production, use and decommissioning have been reviewed and discussed by several authors. Several H&E concerns exit. The estimated risks are based on extrapolations of toxicity, environmental mobility, and bioavailability data for other inorganic cadmium compounds. Little information, however, is available about CdTe itself…	2-s2.0-0028717263	No	No	\	\	Yes	NA	\	\	Yes	NA	2022-07-20	AL	Yes	Yes	NA	No	English	Conf_proceedings	Study	No!	No!	NA	NA	No	2023-01-11	AL	\
5487	Scopus	Müller A., Wambach K., Alsema E.	Life cycle analysis of solar module recycling process	2006	Materials Research Society Symposium Proceedings	895	NA	89	94	NA	Since June 2003 Deutsche Solar AG is operating a recycling plant for modules with crystalline solar silicon cells. The aim of the process is to recover the silicon wafers so that they can be reprocessed and integrated in modules again. The aims of the Life Cycle Analysis of the mentioned process are (i) the verification if the process is beneficial regarding environmental aspects, (ii) the compar…	2-s2.0-33646423024	No	No	\	\	Yes	Unclear	\	\	Yes	Unclear	2022-07-20	AL	Yes	Yes	NA	No	English	Conf_proceedings	Modelling	Yes	No!	NA	NA	No	2023-01-16	DYO	Lifecycle of PVST panels
5491	Scopus	Murakami H., Abe Y., Iwata T., Kudo I., Saito K., Okuda T.	Influences of microwave irradiation on environment	2004	European Space Agency, (Special Publication) ESA SP	NA	567	281	285	NA	An experimental facility to evaluate the long-duration influence of microwave to environment, a so-called long duration microwave exposure facility (LDMEF), was constructed in Tsukuba in 1994, and so far irradiation tests on plants accumulated over 40,000 hours have been conducted with the aid of 2.45 GHz magnetron. The LDMEF consists of a pair of outdoor electromagnetically isolated areas, one u…	2-s2.0-23844499754	No	No	\	\	Yes	Microwave	\	\	Yes	Microwave	2022-07-20	AL	Yes	Yes	NA	No	English	Conf_proceedings	Study	Yes	No!	NA	NA	No	2023-01-12	DYO	\
5498	Scopus	Nadeau J.L., Priester J.H., Stucky G.D., Holden P.A.	Bacterial Interactions with CdSe Quantum Dots and Environmental Implications	2008	Nanoscience and Nanotechnology: Environmental and Health Impacts	NA	NA	197	231	10.1002/9780470396612.ch9	[No abstract available]	2-s2.0-84856444394	No	No	\	\	Yes	Unclear	\	\	Yes	Unclear	2022-08-04	AL	Yes	Yes	NA	No	English	Book_chapter	Review	Yes	No!	NA	NA	No	2023-01-31	CT	Bactéries, exposition unclear (nanoparticules, cdse quantum dots)
5510	Scopus	Nemet G.F.	Net radiative forcing from widespread deployment of photovoltaics	2009	Environmental Science and Technology	43	6	2173	2178	10.1021/es801747c	If photovoltaics (PV) are to contribute significantly to stabilizing the climate, they will need to be deployed on the scale of multiple terawatts. Installation of that much PV would cover substantial portions of the Earth's surface with dark-colored, sunlight-absorbing panels, reducing the Earth's albedo. How much radiative forcing would result from this change in land use? How does this amount …	2-s2.0-64549118122	No	No	\	\	Yes	Unclear	\	\	Yes	Unclear	2022-08-04	AL	Yes	Yes	NA	No	English	Journal_article	Modelling	No!	NA	NA	NA	No	2023-01-16	DYO	\
5557	Scopus	Pearce J.M., Santini A.L., DeSilva J.M.	Solar photovoltaic energy for mitigation of climate change: A catalytic application of catholic social thought	2009	Worldviews: Environment, Culture, Religion	13	1	92	118	10.1163/156853508X394526	This paper explores an application of Catholic theology to mitigate the current destruction of God's creation underway due to global climate destabilization. Specifically it describes the possibility of the U.S. Catholic Church adopting a systematic plan to catalyze the world energy market to shift to solar photovoltaic energy, a non-polluting renewable energy source. The science behind the ecolo…	2-s2.0-73949099278	No	No	Yes	Unclear	\	\	\	\	Yes	Unclear	2022-07-05	RS	Yes	Yes	NA	No	English	Journal_article	Discussion!	No!	NA	NA	NA	No	2023-01-16	AL	\
5561	Scopus	Pehnt M.	Dynamic life cycle assessment (LCA) of renewable energy technologies	2006	Renewable Energy	31	1	55	71	10.1016/j.renene.2005.03.002	Before new technologies enter the market, their environmental superiority over competing options must be asserted based on a life cycle approach. However, when applying the prevailing status-quo Life Cycle Assessment (LCA) approach to future renewable energy systems, one does not distinguish between impacts which are 'imported' into the system due to the 'background system' (e.g. due to supply of…	2-s2.0-24644524127	No	No	\	\	Yes	Unclear	\	\	Yes	Unclear	2022-07-11	AL	Yes	Yes	NA	No	English	Journal_article	LCA!	Yes	Yes	Yes	Yes	No	2023-01-16	AL	C: PV compared to solar thermal panels (collectors), current LCA and future (dynamic in 2030) LCA; O: acidification of ecosystems
5568	Scopus	Phitthayarachasak T., Thepa S., Kongkiattikajorn J.	Solar energy system reduces time taken to inhibit microbial growth in soil	2009	Renewable Energy	34	11	2467	2473	10.1016/j.renene.2009.03.023	This research studied how to reduce the time consumption and to increase and improve the efficiency of the solarization process. The asymmetry compound parabolic concentrator (ACPC) was developed to produce boiling water to be utilized while the solarization process was in operation. This could decrease the time consumed in the solarization process from 4 to 6 weeks to 4 h, with a temperature of …	2-s2.0-67149104012	No	No	\	\	Yes	NA	\	\	Yes	NA	2022-07-11	AL	Yes	Yes	NA	No	English	Journal_article	Study	Yes	No!	NA	NA	No	2023-01-16	DYO	Solarization
5572	Scopus	Pingping L., Yongguang H., Jizhan L.	Solar energy utilisation efficiency in environment-controlled agriculture in China	2004	International Journal of Global Energy Issues	21	1-2	131	143	10.1504/ijgei.2004.004705	In the light of an analysis of the solar radiation and temperature resources in different part of China, this paper classifies Environment- Controlled Agriculture (ECA) in China into zones and briefly introduces the feature of each zone. Meanwhile, features of different ECA types such as heliogreenhouse, plastic arched shed, adumbral net and their contributions to increasing solar energy utilisat…	2-s2.0-3042554381	No	No	Yes	NA	\	\	\	\	Yes	NA	2022-07-05	RS	Yes	Yes	NA	No	English	Journal_article	Review	Crop!	No!	NA	NA	No	2023-01-16	DYO	\
5610	Scopus	Rey-Martínez F.J., Velasco-Gómez E., Martín-Gil J., Navas Gracia L.M., Hernández Navarro S.	Life cycle analysis of a thermal solar installation at a rural house in Valladolid (Spain)	2008	Environmental Engineering Science	25	5	713	723	10.1089/ees.2007.0115	Solar power offers a "greener" alternative to traditional methods such as electricity and hot water production. To quantify the benefits of solar power, a life cycle analysis (LCA) of thermal solar plants is necessary, which requires environmental impact assessments of all materials used in their fabrication. In this paper we report on an LCA of a thermal solar installation with flat collectors f…	2-s2.0-45149101218	No	No	\	\	Yes	Unclear	\	\	Yes	Unclear	2022-07-12	AL	Yes	Yes	NA	No	English	Journal_article	Modelling	Yes	Yes	No!	NA	No	2023-01-18	AL	E: solar thermal collectors!
5682	Scopus	Shapiro F.R.	Utilities in the sky?: Comparison of space-based and terrestrial solar power systems	2002	Refocus	3	6	54	57	10.1016/S1471-0846(02)80108-1	A comparison of space-based and terrestrial solar power systems is discussed. In space-based design, sunlight is first converted to electric power on one or more satellites, which is then converted to microwave and transmitted to earth. The terrestrial system includes one or more large receiving antennas arrays, converters to low frequency electric power, and transmission lines connecting the sys…	2-s2.0-15844371253	No	No	\	\	Yes	Unclear	\	\	Yes	Unclear	2022-08-05	AL	Yes	Yes	NA	No	English	Journal_article	Discussion!	Yes	Yes	Yes	Yes	No	2023-04-13	CT&AL	"review" mais peu de références…; mainly discussion for environmental concerns and land use (which only deals with space solar systems)
5691	Scopus	Silva P.R.	One planet living pioneer project	2007	Portugal SB 2007 - Sustainable Construction, Materials and Practices: Challenge of the Industry for the New Millennium	NA	NA	658	664	NA	The plan includes concentrating the proposed development area into one unit. The team plans to use the receipts from the development as a form of a 'green tax' to fund conservation measures throughout the area eg. forest replanting and restoration, creating closed-off protected areas for vulnerable nesting birds, recovering wetland and other important riverine and coastal habitats. The plan also …	2-s2.0-84898886230	No	No	\	\	\	\	Yes	Unclear	Yes	Unclear	2022-07-21	CT	Yes	Yes	NA	No	English	Technical_report	Discussion!	NA	NA	NA	NA	No	2023-01-17	AL	In: Sustainable Building 2007, Sustainable Construction, Materials and Practices, Challenges for the New Millennium; ISBN: 978-1-58603-785-7
5731	Scopus	Szargut J., Stanek W.	Thermo-ecological optimization of a solar collector	2007	Energy	32	4	584	590	10.1016/j.energy.2006.06.010	The depletion of non-renewable natural exergy resources (the thermo-ecological cost) has been accepted as the objective function for thermo-ecological optimization. Its general formulation has been cited. A detailed form of the objective function has been formulated for a solar collector producing hot water for household needs. The following design parameters have been accepted as the decision va…	2-s2.0-33845674142	No	No	\	\	Yes	Unclear	\	\	Yes	Unclear	2022-07-12	AL	Yes	Yes	NA	No	English	Journal_article	Modelling	No!	NA	NA	NA	No	2023-01-12	AL	\
5745	Scopus	Thumm Werner, Finke Andreas, Neumeier Birgit, Beck Barbara, Kettrup Antonius, Steinberger Hartmut, Moskowitz Paul D.	Environmental and health aspects of CIS-module production, use and disposal	1994	Conference Record of the IEEE Photovoltaic Specialists Conference	1	NA	262	265	NA	Copper indium diselenide (CIS) is one of the most promising compounds in thin film technology. Since there is scant information available about environmental and health hazards, a study was initiated to characterize risks associated with the production, use and disposal of thin film photovoltaic modules. Data available from literature and developers of this technology contribute to an assessment …	2-s2.0-0028710154	No	No	\	\	Yes	Unclear	\	\	Yes	Unclear	2022-07-12	AL	Yes	Yes	NA	No	English	Conf_proceedings	Study	Yes	No!	NA	NA	No	2023-01-12	AL	\
5751	Scopus	Torcellini P.A., Judkoff R., Crawley D.B.	High-performance buildings	2004	ASHRAE Journal	46	9	S4	S11	NA	The HVAC system in an animal research facility provides an important role in the overall function of experimental or breeding facilities. Published design guidelines provide a framework for overall system design but should not be applied without a full understanding of animal room risks, types of animal rooms, and types of caging systems. Taking a close look at the institution's culture is also c…	2-s2.0-5744252706	No	No	Yes	Unclear	\	\	\	\	Yes	Unclear	2022-07-05	RS	Yes	Yes	NA	No	English	News_article!	NA	NA	NA	NA	NA	No	2023-01-12	DYO	\
5793	Scopus	Wang Q., Qiu H.-N.	Situation and outlook of solar energy utilization in Tibet, China	2009	Renewable and Sustainable Energy Reviews	13	8	2181	2186	10.1016/j.rser.2009.03.011	The near-exponential rise in tourist numbers and accelerating economic growth have challenged Tibetan energy supply and threaten its peculiar environment and valuable ecosystem. Exploitation of pollution free solar power may medicate this demand for energy. Here we shall provide a review of solar power development in Tibet. This region has a near inexhaustible source of solar energy due to its av…	2-s2.0-67650762828	No	No	\	\	Yes	Unclear	\	\	Yes	Unclear	2022-08-04	AL	Yes	Yes	NA	No	English	Journal_article	Review	No!	NA	NA	NA	No	2023-01-02	CT	\
5804	Scopus	Westerdahl B.B., Gary N.E.	Longevity and food consumption of microwave‐treated (2.45 GHz Cw) honeybees in the laboratory	1981	Bioelectromagnetics	2	4	305	314	10.1002/bem.2250020403	Adult honeybees, confined singly or in small clusters, were exposed for 0.5, 6, and 24 hours to 2.45‐GHz continuous wave microwave radiation at power densities of 3, 6, 12, 25, and 50 mW/cm2. Following exposure, bees were held in the incubator for 21 days to determine the consumption of sucrose syrup and to observe mortality. No significant differences were found between microwave‐treated and sha…	2-s2.0-0019760936	No	No	\	\	Yes	Microwave	\	\	Yes	Microwave	2022-07-22	AL	Yes	Yes	NA	No	English	Journal_article	Study	Yes	No!	NA	No!	No	2022-12-23	AL	\
5817	Scopus	Woyte A., Nijs J., Belmans R.	Partial shadowing of photovoltaic arrays with different system configurations: Literature review and field test results	2003	Solar Energy	74	3	217	233	10.1016/S0038-092X(03)00155-5	Partial shadowing has been identified as a main cause for reducing energy yield of grid-connected photovoltaic systems. The impact of the applied system configuration on the energy yield of partially shadowed arrays has been widely discussed. Nevertheless, there is still much confusion especially regarding the optimal grade of modularity for such systems. A 5-kWp photovoltaic system was installed…	2-s2.0-0043205829	No	No	\	\	\	\	Yes	Unclear	Yes	Unclear	2022-07-18	CT	Yes	Yes	NA	No	English	Journal_article	Study	No!	NA	NA	NA	No	2022-12-23	AL	\
5822	Scopus	Xiang Z.-F., Huo S., Wang L., Cui L.-W., Xiao W., Quan R.-C., Tai Z.	Distribution, status and conservation of the black-and-white snub-nosed monkey Rhinopithecus bieti in Tibet	2007	ORYX	41	4	525	531	10.1017/S0030605307012124	The black-and-white snub-nosed monkey Rhinopithecus bieti (Colobinae), categorized as Endangered on the IUCN Red List, is endemic to the Trans-Himalayas (the Hengduan Mountains) of north-west Yunnan and south-east Tibet. To evaluate the species' current status in Tibet we surveyed six sites in Honglaxueshan National Nature Reserve, believed to be the area's only remaining location of R. bieti. Si…	2-s2.0-36749030033	No	PreKappa	No	E	No	PECO	Yes	Unclear	Yes	NA	2022-06-28	CT&RS&AL	Yes	Yes	NA	No	English	Journal_article	Study	Yes	No!	NA	NA	No	2023-01-12	DYO	\
5850	Scopus	Zhou X., Yang J., Xiao B.	Solar power generation and use of grassland in ecology management	2008	Grasslands: Ecology, Management and Restoration	NA	NA	37	40	NA	Solar chimney power generating technology is a solar thermal technology on a largescale which combines three parts: a collector, a high chimney (reinforced concretechimney or floating chimney that can stretch up to several thousand meters), and turbinesinstalled at the chimney base. The best locations of these systems are vast desert regionswith high solar insolation and large daily range of temp…	2-s2.0-77954653872	No	No	Yes	Unclear	\	\	\	\	Yes	Unclear	2022-07-05	RS	Yes	Yes	NA	No	English	Journal_article	Discussion!	NA	NA	NA	NA	No	2022-12-22	AL	\
5875	Scopus	[No author name available]	RSPB, solarcentury join forces	2003	Photovoltaics Bulletin	NA	AUG.	4	NA	NA	A discussion about launching of Going Solar package, in UK, by the Royal Society for the Protection of Birds (RSPB) and solarcentury is presented. It includes a choice of solar domestic hot water and solar PV electricity systems. The units are supported by government grants and low-interest loans from the Co-operative Bank.	2-s2.0-0042020039	No	No	\	\	\	\	Yes	Unclear	Yes	Unclear	2022-07-20	CT	Yes	Yes	NA	No	English	News_article!	NA	NA	NA	NA	NA	No	2022-12-22	AL	\
5932	Scopus	Amor M.B., Lesage P., Pineau P.-O., Samson R.	Can distributed generation offer substantial benefits in a Northeastern American context? A case study of small-scale renewable technologies using a life cycle methodology	2010	Renewable and Sustainable Energy Reviews	14	9	X2885	2895	10.1016/j.rser.2010.08.001	Renewable distributed electricity generation can play a significant role in meeting today's energy policy goals, such as reducing greenhouse gas emissions, improving energy security, while adding supply to meet increasing energy demand. However, the exact potential benefits are still a matter of debate. The objective of this study is to evaluate the life cycle implications (environmental, economi…	2-s2.0-77957201380	No	No	\	\	\	\	Yes	Unclear	Yes	Unclear	2022-07-21	CT	Yes	Yes	NA	No	English	Journal_article	LCA!	Yes	Yes	Yes	Yes	No	2023-01-04	DYO&AL	\
5950	Scopus	Armstrong A., Waldron S., Whitaker J., Ostle N.J.	Wind farm and solar park effects on plant-soil carbon cycling: Uncertain impacts of changes in ground-level microclimate	2014	Global Change Biology	20	6	1699	1706	10.1111/gcb.12437	Global energy demand is increasing as greenhouse gas driven climate change progresses, making renewable energy sources critical to future sustainable power provision. Land-based wind and solar electricity generation technologies are rapidly expanding, yet our understanding of their operational effects on biological carbon cycling in hosting ecosystems is limited. Wind turbines and photovoltaic pa…	2-s2.0-84900032990	No	No	Yes	NA	\	\	\	\	Yes	NA	2022-07-05	RS	Yes	Yes	NA	No	English	Journal_article	Opinion!	NA	NA	NA	NA	No	2023-01-04	DYO	\
5983	Scopus	Banerjee A., Tierney M.	Comparison of five exergoenvironmental methods applied to candidate energy systems for rural villages in developing countries	2011	Energy	36	5	2650	2661	10.1016/j.energy.2011.02.006	This paper tackles the environmental impact assessment of different energy systems for rural communities in developing countries. Ten systems are proposed, modelled, and assessed by five published methods: ReCiPe indicator combined with exergy, exergy wasted, thermo-ecological cost, extended exergy accounting, and extended thermoeconomics. All the methods constitute life cycle assessment (LCA) an…	2-s2.0-79955655435	No	No	\	\	\	\	Yes	Unclear	Yes	Unclear	2022-07-19	CT	Yes	Yes	NA	No	English	Journal_article	LCA!	Yes	Yes	Yes	Yes	No	2023-01-05	DYO&AL	\
5990	Scopus	Barreiro C.D., Bross A., Schmalzel J.L., Jansson P.M.	Sensor array for PV shading measurements	2011	Proceedings of IEEE Sensors	NA	NA	1889	1892	10.1109/ICSENS.2011.6127368	The number of photovoltaic (PV) system installations around the world is rapidly expanding, driven by a combination of factors including steadily falling costs, tax and rebate incentives, and interest in carbon reduction. Optimizing the total energy production of PV systems is dependent on minimizing losses and avoiding conditions which can adversely affect performance and lifetime. Module shadin…	2-s2.0-84856866200	No	No	\	\	Yes	Unclear	\	\	Yes	Unclear	2022-08-04	AL	Yes	Yes	NA	No	English	Conf_proceedings	Study	No!	NA	NA	NA	No	2023-01-05	DYO	\
6004	Scopus	Beckmann C., Göcking C.	Like bees round a honeypot? A comparison of illuminated and unenlightened water traps for capturing Alpine, common and crested newt [Wie die Motte zum Licht? Ein Vergleich der Fängigkeit von beleuchteten und unbeleuchteten Wasserfallen bei Kamm-, Berg- und Teichmolch]	2012	Zeitschrift fur Feldherpetologie	19	1	67	78	NA	In spring of the year 2010 bottle funnel traps, common and illuminated bucket funnel traps were applied to twenty ponds around Münster (North Rhine-Westphalia) for capturing Alpine, common and crested newts (Ichthyosaura alpestris, Lissotriton vulgaris, Triturus cristatus). The different types of traps are compared in terms of their catchability. The types of funnel traps to be compared have alwa…	2-s2.0-84858385311	No	No	\	\	\	\	Yes	Unclear	Yes	Unclear	2022-07-18	CT	Yes	Yes	NA	No	Other!	NA	NA	NA	NA	NA	NA	No	2022-12-21	AL	\
6010	Scopus	Belloumi M., Alshehry A.S.	Sustainable energy development in Saudi Arabia	2015	Sustainability (Switzerland)	7	5	5153	5170	10.3390/su7055153	The main objective of this research is to study the role of energy consumption in economic growth in Saudi Arabia over the period of 1971-2012 using the autoregressive distributed lag (ARDL) cointegration procedure, and based on neoclassical growth, endogenous growth, and ecological-economics viewpoints. Our empirical results show the existence of a cointegrating relationship between the differen…	2-s2.0-84934881006	No	No	Yes	Unclear	\	\	\	\	Yes	Unclear	2022-07-05	RS	Yes	Yes	NA	Kappa	English	Journal_article	Modelling	No!	NA	NA	NA	No	2022-12-15	DYO&CT&AL	Modelling: data provided by other publications and then modelling approach (p. 5157, Data description)
6020	Scopus	Beylot A., Payet J., Puech C., Adra N., Jacquin P., Blanc I., Beloin-Saint-Pierre D.	Environmental impacts of large-scale grid-connected ground-mounted PV installations	2014	Renewable Energy	61	NA	2	6	10.1016/j.renene.2012.04.051	This study characterizes the environmental performances of large-scale ground-mounted PV installations by considering a life cycle approach. The methodology is based on the application of the existing international standards of Life Cycle Assessment (LCA). Four scenarios are compared, considering fixed-mounting structures with (1) primary aluminum supports or (2) wood supports, and mobile structu…	2-s2.0-84883559910	No	No	\	\	Yes	NA	\	\	Yes	NA	2022-08-04	AL	Yes	Yes	NA	No	English	Journal_article	LCA!	Yes	Yes	Yes	Yes	No	2023-01-09	DYO	LCA
6052	Scopus	Boudghene Stambouli A., Koinuma H., Flazi S., Khiat Z., Kitamura Y.	Sustainable development by sahara solar breeder plan: Energy from the desert of Algeria, a green energy dream grows in the sahara	2013	Renewable Energy and Power Quality Journal	1	11	110	115	10.24084/repqj11.233	In this contribution a particular attention is being given to the joint event that bring together the relevant parties, University of Sciences and Technology of Oran (USTO-MB), six Japanese Universities, Japan International Corporation Agency (JICA), Japan Science and Technology Agency (JSTA), University of Saida and the URER/MS Renewable Energy Centre of Adrar to develop a long-term vision and s…	2-s2.0-84907302812	No	No	\	\	\	\	Yes	Unclear	Yes	Unclear	2022-07-19	CT	Yes	Yes	NA	PreKappa	English	Conf_proceedings	Study	Yes	Yes	Yes	No!	No	2022-11-23	DYO&CT&AL	No experiment carried out, no data, not study
6083	Scopus	Burg B.R., Selviaridis A., Paredes S., Michel B.	Ecological and economical advantages of efficient solar systems	2014	AIP Conference Proceedings	1616	NA	317	320	10.1063/1.4897086	A strategy to optimize the positive climatic effect of solar energy requires a minimization of embodied energy and a maximization of efficiency to compensate for the upward temperature forcing effect of low albedo solar collector surfaces. Climatic effects of low albedo surfaces are related to those of carbon dioxide emissions. The resulting positive climate forcing effect (cooling) then depends …	2-s2.0-84957540371	No	No	\	\	\	\	Yes	NA	Yes	NA	2022-07-22	CT	Yes	Yes	NA	No	English	Conf_proceedings	Modelling	No!	Yes	Yes	NA	No	2023-01-02	AL	\
6084	Scopus	Burgess P.J., Rivas Casado M., Gavu J., Mead A., Cockerill T., Lord R., Van Der Horst D., Howard D.C.	A framework for reviewing the trade-offs between, renewable energy, food, feed and wood production at a local level	2012	Renewable and Sustainable Energy Reviews	16	1	129	142	10.1016/j.rser.2011.07.142	High fuel prices and concerns about energy security and anthropogenic climate change are encouraging a transition towards a low carbon economy. Although energy policy is typically set at a national level, tools are needed for people to engage with energy policy at regional and local levels, and to guide decisions regarding land use, distributed generation and energy supply and demand. The aim of …	2-s2.0-82355185724	No	No	\	\	Yes	Unclear	\	\	Yes	Unclear	2022-08-04	AL	Yes	Yes	NA	No	English	Journal_article	Modelling	No!	Yes	No!	No!	No	2023-01-02	AL	P: urban land use (only roofs)
6090	Scopus	Calvert K., Mabee W.	More solar farms or more bioenergy crops? Mapping and assessing potential land-use conflicts among renewable energy technologies in eastern Ontario, Canada	2015	Applied Geography	56	NA	209	221	10.1016/j.apgeog.2014.11.028	Renewable energy systems are land intensive at local scales. Appropriate siting can help to mitigate the extent to which RE implementation compromises existing land-based economies and ecosystem services. As such, an integrated approach to land-use and energy planning, or land-energy planning, can help to ensure that RE technologies can be intensively implemented while minimizing negative impacts…	2-s2.0-84919807899	No	No	\	\	\	\	Yes	Unclear	Yes	Unclear	2022-07-19	CT	Yes	Yes	NA	No	English	Journal_article	Study	Yes	No!	NA	NA	No	2023-01-18	CT	étude prospective
6094	Scopus	Campana P.E., Leduc S., Kim M., Liu J., Kraxner F., McCallum I., Li H., Yan J.	Optimal Grassland Locations for Sustainable Photovoltaic Water Pumping Systems in China	2015	Energy Procedia	75	NA	301	307	10.1016/j.egypro.2015.07.355	Grassland is of strategic importance for food security of China because of the high number of livestock raised in those areas. Grassland degradation due to climate change and overgrazing is thus regarded as severe environmental and economic threat for a sustainable future development of China. Photovoltaic water pumping (PVWP) systems for irrigation can play an important role for the conservation…	2-s2.0-84947056043	No	No	Yes	NA	\	\	\	\	Yes	NA	2022-07-05	RS	Yes	Yes	NA	No	English	Conf_proceedings	Modelling	Yes	Yes	No!	No!	No	2023-01-02	AL	E/C: prospective sites for PV pumps (suitability)
6117	Scopus	Chang Y., Gao L., Gao F., Li F.	Benefit assessment of solar photovoltaic industry in China	2013	Advanced Materials Research	608-609	NA	11	16	10.4028/www.scientific.net/AMR.608-609.11	Because of shortages of energy and environmental carrying capacity limits, China will launch a solar photovoltaic energy. In 2011, the Chinese Government provides the strong policy for the development of photovoltaic industry, including "Inter solar China", "The Twelfth Five-Year Plan of PV Industry" and so on. Due to the policy encouragement, by the end of 2011 projects completed formally is up …	2-s2.0-84871807498	No	No	Yes	Unclear	\	\	\	\	Yes	Unclear	2022-07-05	RS	Yes	Yes	NA	No	English	Journal_article	Discussion!	NA	NA	NA	NA	No	2023-01-09	DYO	\
6119	Scopus	Chang Y.-H., Wu B.-Y., Lai C.-F.	A study of the ecological benefits of the green energy landscape fountain	2015	Ecological Engineering	75	NA	128	136	10.1016/j.ecoleng.2014.11.021	The overdevelopment of the environment in modern times has caused damage to our natural habitat and water resources. The survival of many species has been impacted. The main goal of this study is to explore the effects of green energy landscape fountain (GLF) on ecological preservation. The study site is located on the shore of an open water area within the campus of Mingdao University. The study…	2-s2.0-84949128801	No	No	\	\	Yes	Unclear	\	\	Yes	Unclear	2022-08-05	AL	Yes	Yes	NA	No	English	Journal_article	Study	Yes	No!	Yes	Yes	No	2023-03-16	AL&DYO	E: exposure to treated water, considered not to be PV panel exposure; Floating island
6121	Scopus	Chang Y.-H., Ku C.-R., Lu H.-L.	Effects of aquatic ecological indicators of sustainable green energy landscape facilities	2014	Ecological Engineering	71	NA	144	153	10.1016/j.ecoleng.2014.07.051	This study investigated the impacts of the green energy artificial floating island (GAFI) on indicator species to determine the water-quality improvement by using GAFI. We analyzed the amounts and biological characters of living organisms found in water samples. These organisms serve as the biological indicators of water quality. The results indicated that GAFI can effectively break water stratif…	2-s2.0-84905384277	No	No	\	\	Yes	Unclear	\	\	Yes	Unclear	2022-07-20	AL	Yes	Yes	NA	No	English	Journal_article	Study	Yes	No!	Yes	Yes	No	2023-03-16	DYO&CT&AL	Post metadata extraction decision = No: E: exposure to treated water, considered not to be PV panel exposure but During Kappa decision = Yes: P: semi aquatic plants; C: water treatments with solar panels compared without water treatment
6122	Scopus	Chang Y.-H., Ku C.-R., Yeh N.	Solar powered artificial floating island for landscape ecology and water quality improvement	2014	Ecological Engineering	69	NA	8	16	10.1016/j.ecoleng.2014.03.015	This study uses solar artificial floating islands (SAFI) for water purification and biological conservation. The site of experiment is set up on a lake shore on a university campus, where the eutrophic contents of lake and sewage from the student dormitory are used for result assessment. The study demonstrates that the SAFI is able to reduce the EC of the eutrophic contents by 30% and enhance dis…	2-s2.0-84899889421	No	No	\	\	Yes	Unclear	\	\	Yes	Unclear	2022-07-12	AL	Yes	Yes	NA	No	English	Journal_article	Study	Yes	No!	Yes	Yes	No	2023-03-16	AL	E: exposure to treated water, considered not to be PV panel exposure (Solar floating islands in Taiwan; ok PECO but low external validity? (Solar used to power aeration device))
6127	Scopus	Chel A., Kaushik G.	Renewable energy for sustainable agriculture	2011	Agronomy for Sustainable Development	31	1	91	118	10.1051/agro/2010029	Agriculture is the sole provider of human food. Most farm machines are driven by fossil fuels, which contribute to greenhouse gas emissions and, in turn, accelerate climate change. Such environmental damage can be mitigated by the promotion of renewable resources such as solar, wind, biomass, tidal, geo-thermal, small-scale hydro, biofuels and wave-generated power. These renewable resources have …	2-s2.0-80054794469	No	No	\	\	Yes	Unclear	\	\	Yes	Unclear	2022-07-19	AL	Yes	Yes	NA	No	English	Journal_article	Review	Crop!	Yes	No!	No!	No	2023-01-03	AL	\
6134	Scopus	Chen K.K.	Assessing the effects of customer innovativeness, environmental value and ecological lifestyles on residential solar power systems install intention	2014	Energy Policy	67	NA	951	961	10.1016/j.enpol.2013.12.005	To understand the impact of environmental value, ecological lifestyle, customer innovativeness on customer intention to install solar power system (SPS) in their private houses, an empirical model was proposed. Customer innovativeness was treated as a second-order construct with two first-order dimensions, with each of the latter being measured by means of reflective indicators. Using structural …	2-s2.0-84893841691	No	No	Yes	Unclear	\	\	\	\	Yes	Unclear	2022-07-05	RS	Yes	Yes	NA	No	English	Journal_article	Study	Yes	No!	NA	NA	No	2023-01-10	DYO	\
6146	Scopus	Chias P., Abad T.	Impact assessment of the renewable energies in the cultural heritage: The case of the way of St. James in Spain	2014	International Archives of the Photogrammetry, Remote Sensing and Spatial Information Sciences - ISPRS Archives	40	5	165	171	10.5194/isprsarchives-XL-5-165-2014	Medieval town centres and landscapes along the Way of St. James are being affected by renewable energy sources at the architectural, urban and territorial scales. The impact is not only visual, but thermal, accoustic and electromagnetic. Visual impact of solar photovoltaic power plants-which are placed over traditional crops close to the urban borders-, and also wind farms located at the hilltops…	2-s2.0-84924229093	No	No	\	\	Yes	Unclear	\	\	Yes	Unclear	2022-07-22	AL	Yes	Yes	NA	No	English	Conf_proceedings	Study	No!	NA	NA	NA	No	2023-01-10	DYO	Impact on landscape aesthetics, focus on wind farms
6166	Scopus	Cinquepalmi F., Cumo F., Gugliermetti F., Sforzini V.	Advanced technologies for sustainable building in the protected areas: Two case studies in Italy	2010	WIT Transactions on Ecology and the Environment	128	NA	551	560	10.2495/ARC100471	For some years now the General Directorate for the Protection of Nature of the Italian Ministry for the Environment, Land and Sea, and the Department of "Fisica Tecnica" of the "Sapienza" University of Rome have been collaborating on issues such as sustainable development in protected areas and new technologies concerning innovative low-impact materials to be used in areas of particularly high en…	2-s2.0-78549287195	No	No	\	\	\	\	Yes	Unclear	Yes	Unclear	2022-07-19	CT	Yes	Yes	NA	No	English	Conf_proceedings	Study	Yes	Yes	No!	NA	No	2023-01-10	DYO	\
6171	Scopus	Claudia Roldán M., Martínez M., Peña R.	Scenarios for a hierarchical assessment of the global sustainability of electric power plants in México	2014	Renewable and Sustainable Energy Reviews	33	NA	154	160	10.1016/j.rser.2014.02.007	Today, there are indicators to assess the sustainable development of a country and the energetic sector in general, but not to assess electric power plants. This work is aimed at evaluating the sustainability of specific technological systems. A multi-criteria method called Analytical Hierarchization Process was applied to analyze sustainability throughout the life cycle of various electric power…	2-s2.0-84894646322	No	No	\	\	\	\	Yes	Unclear	Yes	Unclear	2022-07-21	CT	Yes	Yes	NA	No	English	Journal_article	Modelling	Yes	Yes	No!	NA	No	2023-01-10	DYO	\
6173	Scopus	Coates G.J.	The sustainable Urban district of vauban in Freiburg, Germany	2013	International Journal of Design and Nature and Ecodynamics	8	4	265	286	10.2495/DNE-V8-N4-265-286	The university town of Freiburg, Germany has a well-deserved reputation as the European capital of environmentalism and sustainable architecture and urban design. The city is perhaps best known for the development of two model sustainable urban districts, Rieselfeld and Vauban, both of which integrate multi-modal transportation linkages, ecological storm water management, low-energy passive solar…	2-s2.0-84897125907	No	No	\	\	\	\	Yes	Unclear	Yes	Unclear	2022-07-22	CT	Yes	Yes	NA	No	English	Journal_article	Discussion!	No!	NA	NA	NA	No	2023-01-03	AL	\
6176	Scopus	Colombo E., Rocco M.V., Toro C., Sciubba E.	An exergy-based approach to the joint economic and environmental impact assessment of possible photovoltaic scenarios: A case study at a regional level in Italy	2015	Ecological Modelling	318	NA	64	74	10.1016/j.ecolmodel.2014.11.006	Most energy conversion systems, and especially electricity generation plants, do not operate at nominal conditions throughout their useful life: periodic, semi-periodic and stochastic changes in the availability of the resource affect solar (thermal and PV), wind, hydraulic, and geothermal plants, which in reality operate at off-design conditions for most of their life. To a smaller extent, fossi…	2-s2.0-84946550141	No	No	\	\	Yes	Unclear	\	\	Yes	Unclear	2022-07-11	AL	Yes	Yes	NA	No	English	Journal_article	Modelling	No!	NA	NA	NA	No	2023-01-10	DYO	\
6186	Scopus	Coscieme L., Marchettini N., Bastianoni S., Pulselli F.M.	Biomes, ecosystem services and emergy: Is there a relationship?	2011	WIT Transactions on Ecology and the Environment	144	NA	125	131	10.2495/ECO110111	Ecosystems and human systems are interconnected through a complex series of dynamic relations. In particular, natural functions of ecosystems generate flows of services continuously. To represent adequately the importance of ecosystems for human well-being, the concept of Ecosystem Services (ES) was defined. A complete review of methods and values for the assessment of ES from an economic viewpoi…	2-s2.0-84555203363	No	No	\	\	\	\	Yes	Unclear	Yes	Unclear	2022-07-19	CT	Yes	Yes	NA	No	English	Book_chapter	Study	Yes	No!	NA	NA	No	2023-01-18	CT	biomes
6188	Scopus	Cossu M., Murgia L., Ledda L., Deligios P.A., Sirigu A., Chessa F., Pazzona A.	Solar radiation distribution inside a greenhouse with south-oriented photovoltaic roofs and effects on crop productivity	2014	Applied Energy	133	NA	89	100	10.1016/j.apenergy.2014.07.070	This study assessed the climate conditions inside a greenhouse in which 50% of the roof area was replaced with photovoltaic (PV) modules, describing the solar radiation distribution and the variability of temperature and humidity. The effects of shading from the PV array on crop productivity were described on tomato, also integrating the natural radiation with supplementary lighting powered by PV…	2-s2.0-84905652414	No	No	\	\	Yes	Agrivoltaics	\	\	Yes	Agrivoltaics	2022-07-19	AL	Yes	Yes	NA	No	English	Journal_article	Study	Crop!	Yes	Yes	Yes	No	2023-01-10	DYO	\
6198	Scopus	Dale V.H., Efroymson R.A., Kline K.L.	The land use-climate change-energy nexus	2011	Landscape Ecology	26	6	755	773	10.1007/s10980-011-9606-2	Landscape ecology focuses on the spatial patterns and processes of ecological and human interactions. These patterns and processes are being altered by both changing resource-management practices of humans and changing climate conditions associated, in part, with increases in atmospheric concentrations of greenhouse gases. Dominant resource-extraction and land-management activities involve energy…	2-s2.0-79958289652	No	No	\	\	Yes	Unclear	\	\	Yes	Unclear	2022-07-20	AL	Yes	Yes	NA	No	English	Journal_article	Review	Yes	Yes	No!	No!	No	2023-01-04	AL	Reduced land use by PV compared to other energy technologies but not between solar technologies
6216	Scopus	De Marco A., Petrosillo I., Semeraro T., Pasimeni M.R., Aretano R., Zurlini G.	The contribution of Utility-Scale Solar Energy to the global climate regulation and its effects on local ecosystem services	2014	Global Ecology and Conservation	2	NA	324	337	10.1016/j.gecco.2014.10.010	One solution to mitigate climate change can be the production of renewable energy. In this context, the aims of this paper are: (1) the identification of local unsuitable areas for the installation of Utility-Scale Solar Energy (USSE) in a municipality in southern Italy; (2) the assessment of the effects of their installation on local natural CO2 sequestration and on avoided CO2; and (3) the eval…	2-s2.0-84915811359	No	No	\	\	Yes	NA	\	\	Yes	NA	2022-07-19	AL	Yes	Yes	NA	No	English	Journal_article	Modelling	Yes	Yes	No!	NA	No	2023-01-04	AL	E/C: prospective area for PV panels (suitability)
6219	Scopus	De Santoli L., Sferra A., Piras G.	Life cycle assessment of electricity generated by photovoltaic systems manufactured in Europe and installed in buildings in the city of Rome	2010	WIT Transactions on Ecology and the Environment	128	NA	321	330	10.2495/ARC100271	The aim of this paper is to evaluate the impact on human health and on the ecosystem caused by electricity produced by photovoltaic systems. The analysis was carried out with the life cycle assessment methodology (LCA) and the eco indicators method. It includes a study of raw materials and energy consumption and their polluting emissions in air, water and soil during the production phase in Europ…	2-s2.0-78549231980	No	No	\	\	\	\	Yes	NA (ab)	Yes	NA	2022-07-19	CT	Yes	Yes	NA	No	English	Journal_article	Modelling	Yes	Yes	No!	Yes	No	2023-01-04	AL	P: During operation phase, PV on roofs, not natual or semi-natural land use; C: no comparison between technologies
6277	Scopus	Faludi J., Lepech M.	Ecological payback time of an energy-efficient modular building	2012	Journal of Green Building	7	1	100	119	10.3992/jgb.7.1.100	Ecological payback time was calculated for demolishing an existing commercial building with average energy performance and replacing it with an energy-efficient, prefabricated building. A life-cycle assessment was performed for a 5,000 ft2 commercial building designed by Project Frog and prefabricated in San Francisco, California, and compared to the impacts of annual energy consumption and conti…	2-s2.0-84859409080	No	No	\	\	\	\	Yes	Unclear	Yes	Unclear	2022-07-18	CT	Yes	Yes	NA	Kappa	English	Journal_article	LCA!	Yes	Yes	Yes	Yes	No	2022-12-15	DYO&CT&AL	Modelling: for PV comercial building p. 107; P: Fig 3 land use and Ecodindicator 99 effect on species number in indicator calculation; ; C: control building p. 107 (unexposed) and Fig. 5; O: impact on energy generation p. 107
6285	Scopus	Filippidou F., Botsaris P.N., Angelakoglou K., Gaidajis G.	A comparative analysis of a cdte and a poly-Si photovoltaic module installed in North Eastern Greece1	2010	Applied Solar Energy (English translation of Geliotekhnika)	46	3	182	191	10.3103/S0003701X10030060	The aim of this paper is the comparison of 2 different photovoltaic (PV) modules installed in North Eastern Greece, a CdTe thin film and a poly-Si PV module, in terms of energy reimbursement through the extraction of Energy Payback Time (EBPT). In addition, the environmental burden of the examined systems was assessed by examining their Global Warming Potential (GWP) and their Ecological Footprin…	2-s2.0-78650592893	No	No	\	\	Yes	Unclear	\	\	Yes	Unclear	2022-07-20	AL	Yes	Yes	NA	No	English	Journal_article	LCA!	Yes	Yes	Yes	Yes	No	2023-01-05	AL	P: land use in Ecological Fooprint indicator (no indication on type of land used (semi-natural and nartural maybe?)
6292	Scopus	Freire C.F., Trevisan G.A.	Environmental, social and structural aspects involving the expansion of macro photovoltaic energy in Brazil	2015	WIT Transactions on Ecology and the Environment	195	NA	367	378	10.2495/ESUS150311	Reasons such as environmental appeal and work costs made photovoltaic energy attractive to investors in Brazil, a country that has both public and private energy production. In Brazil, the best region in solar radiation is the caatinga biome, which is the least environmentally protected biome in the country. It has a low and poor population with few civil organizations and a precarious infrastruc…	2-s2.0-85063853458	No	Kappa	Yes	NA	Yes	NA	Yes	Unclear	Yes	NA	2022-07-01	CT&RS&AL	Yes	Yes	NA	No	English	Journal_article	Modelling	Yes	Yes	No!	No!	No	2023-01-05	AL	E/C: prospective area for PV panels (suitability)
6305	Scopus	Gaines S.	Sustainable development as a guide to the energy technology revolution	2012	Progress in Industrial Ecology	7	4	285	306	10.1504/PIE.2012.054397	Mitigating climate change while also meeting world needs for increased access to energy will require an energy revolution. More rapid deployment of existing renewable energy technologies will help, but new energy generation, transmission, and storage technologies will also be needed. The article urges the application of sustainable development principles to guide this revolution. From three sourc…	2-s2.0-84879233134	No	No	\	\	Yes	Unclear	\	\	Yes	Unclear	2022-08-04	AL	Yes	Yes	NA	No	English	Journal_article	Discussion!	NA	NA	NA	NA	No	2023-01-05	AL	\
6325	Scopus	Ghaley B.B., Porter J.R.	Emergy synthesis of a combined food and energy production system compared to a conventional wheat (Triticum aestivum) production system	2013	Ecological Indicators	24	NA	534	542	10.1016/j.ecolind.2012.08.009	It is a major challenge to produce food and energy sustainably for the ever increasing world population as today's conventional food production and energy needs are met by the fossil based resources, causing enormous environmental load. A novel, combined food and energy (CFE) agro-ecosystem, was designed for sustainable production of food, fodder and energy without chemical inputs (fertiliser, he…	2-s2.0-84865598476	No	No	\	\	\	\	Yes	Unclear	Yes	Unclear	2022-07-22	CT	Yes	Yes	NA	No	English	Journal_article	Modelling	Crop!	No!	NA	NA	No	2023-01-05	AL	\
6341	Scopus	Gómez-Muñoz V.M., Porta-Gándara M.A., Fernández J.L.	Effect of tree shades in urban planning in hot-arid climatic regions	2010	Landscape and Urban Planning	94	3-4	149	157	10.1016/j.landurbplan.2009.09.002	The present study is carried out for dry hot climate places, where excessive solar heating is felt throughout the year. The effect of tree shadowing buildings is found to reduce heating loads; hence trees have a beneficial effect in energy economics. The emerging economic value of tree shadows in hot climate cities grants the development of an appropriate simulation numerical method to establish …	2-s2.0-74149088826	No	No	Yes	Unclear	\	\	\	\	Yes	Unclear	2022-07-05	RS	Yes	Yes	NA	No	English	Journal_article	Modelling	Yes	No!	NA	NA	No	2023-01-05	AL	\
6357	Scopus	Grossmann W.D., Grossmann I., Steininger K.	Indicators to determine winning renewable energy technologies with an application to photovoltaics	2010	Environmental Science and Technology	44	13	4849	4855	10.1021/es903434q	Several forms of renewable energy compete for supremacy or for an appropriate role in global energy supply. A form of renewable energy can only play an important role in global energy supply if it fulfills several basic requirements. Its capacity must allow supplying a considerable fraction of present and future energy demand, all materials for its production must be readily available, land deman…	2-s2.0-77954253069	No	No	\	\	Yes	Unclear	\	\	Yes	Unclear	2022-08-04	AL	Yes	Yes	NA	No	English	Journal_article	Review	Yes	Yes	No!	NA	No	2023-01-06	AL	\
6360	Scopus	Guaita-Pradas I., Ullah S., Soucase B.M.	Sustainable development with renewable energy in India and Pakistan	2015	International Journal of Renewable Energy Research	5	2	575	580	NA	The development and massive use of renewable energy depends on two main factothe use of Reuse rs: progress of related technologies and dedicated incentive policies. Improvement of technology is highly dependent on the amount of founds dedicated to the related R&D. Long-term incentive policies that address favoring investment are also essential to achieve general progress and a widespread use of c…	2-s2.0-84934273523	No	No	\	\	Yes	Unclear	\	\	Yes	Unclear	2022-07-19	AL	Yes	Yes	NA	No	English	Journal_article	Modelling	No!	NA	NA	NA	No	2023-01-11	DYO	\
6383	Scopus	Hall M.H.P.	A preliminary assessment of socio-ecological metabolism for three neighborhoods within a rust belt urban ecosystem	2011	Ecological Modelling	223	1	20	31	10.1016/j.ecolmodel.2011.08.018	Rust belt cities of the northeastern United States are plagued by flat or declining economies and the accompanying social fallout from lack of employment. Advocates of green fuels, green infrastructure and green jobs have proposed these nature-based technologies as means to revitalize the economies of cities. Before making public and private investment a baseline analysis of the relative magnitud…	2-s2.0-82955233206	No	No	\	\	Yes	Unclear	\	\	Yes	Unclear	2022-07-11	AL	Yes	Yes	NA	No	English	Journal_article	Study	Yes	No!	NA	NA	No	2023-01-06	AL	\
6387	Scopus	Hamada Y., Grippo M.A.	Remote-sensing application for facilitating land resource assessment and monitoring for utility-scale solar energy development	2015	Journal of Applied Remote Sensing	9	1	NA	NA	10.1117/1.JRS.9.097694	A monitoring plan that incorporates regional datasets and integrates cost-effective data collection methods is necessary to sustain the long-term environmental monitoring of utility-scale solar energy developments in expansive, environmentally sensitive desert regions. An image processing routine using very high spatial resolution (VHSR; i.e., 15 cm) multispectral imagery collected in November 20…	2-s2.0-84935047113	No	No	\	\	Yes	GIS	\	\	Yes	GIS	2022-07-20	AL	Yes	Yes	NA	No	English	Journal_article	Study	Yes	No!	NA	NA	No	2023-01-11	DYO	\
6403	Scopus	Haurant P., Oberti P., Muselli M.	Multicriteria selection aiding related to photovoltaic plants on farming fields on Corsica island: A real case study using the ELECTRE outranking framework	2011	Energy Policy	39	2	676	688	10.1016/j.enpol.2010.10.040	Corsica island has been subjected to an unprecedented abundance of photovoltaic plant projects since its energy policy is focused on renewable resources. Concerned public institutions require specific tools to select the most relevant projects among numerous projects proposed in a transparent and prudent way.To this end, a multicriteria decision aiding method was developed to select among 16 proj…	2-s2.0-78650418770	No	No	\	\	\	\	Yes	Unclear	Yes	Unclear	2022-07-21	CT	Yes	Yes	NA	No	English	Journal_article	Modelling	Yes	Yes	Yes	No!	No	2023-01-11	DYO	\
6418	Scopus	Hindiyeh M., Ali A.	Investigating the efficiency of solar energy system for drinking water disinfection	2010	Desalination	259	1-3	208	215	10.1016/j.desal.2010.04.004	The aim of this study was to evaluate the effectiveness of aluminum foils, lenses and mirrors in association with sunlight as sterilization media on the destruction of Total Heterotrophic Bacteria (THBC) using raw drinking water samples obtained from local wells in northern Jordan.To achieve this aim, a solar water disinfection with a simple method that is to place the water samples to a direct c…	2-s2.0-77953772835	No	No	Yes	Unclear	\	\	\	\	Yes	Unclear	2022-07-05	RS	Yes	Yes	NA	No	English	Journal_article	Study	Yes	No!	NA	NA	No	2023-01-11	DYO	\
6430	Scopus	Horváth G., Blahó M., Egri Á., Lerner A.	Applying polarization-based traps to insect control	2014	Polarized Light and Polarization Vision in Animal Sciences, Second Edition	NA	NA	561	584	10.1007/978-3-642-54718-8_23	Following the new findings described in Chap. 21 regarding the use of polarization cues by chironomids to detect water bodies suitable for oviposition, an effort was initiated to apply reflection-polarization traps to divert chironomid females from laying their eggs in the natural reservoir and by this to control the chironomid population. In this chapter we first review this effort and its outco…	2-s2.0-85008446724	No	No	\	\	Yes	NA	\	\	Yes	NA	2022-07-22	AL	Yes	Yes	NA	No	English	Book_chapter	Review	Yes	Yes	No!	NA	No	2023-01-06	AL	Tabanid traps: only one paragraph and one reference on PV trap (not core reviewed subject)
6449	Scopus	Hunold C., Leitner S.	'Hasta la vista, baby!' the solar grand plan, environmentalism, and social constructions of the mojave desert	2011	Environmental Politics	20	5	687	704	10.1080/09644016.2011.608534	Proposals for large-scale solar thermal plants in Southern California have won enthusiastic government support. Public debate on this technology's environmental consequences has been notably muted, however. Why have environmentalists found it so difficult to secure ecologically sound siting processes for large-scale solar thermal plants? Instead of representing a shift toward environmental stewar…	2-s2.0-80053038252	No	Kappa	No	X	Yes	NA	No	X	Yes	Unclear	2022-07-01	CT&RS&AL	Yes	Yes	NA	No	English	Journal_article	Discussion!	NA	NA	NA	NA	No	2023-01-11	DYO	\
6451	Scopus	Hussey K., Pittock J., Dovers S.	Future prospects in climate, energy and water research and policy	2015	Climate, Energy and Water: Managing Trade-Offs, Seizing Opportunities	NA	NA	324	336	10.1017/CBO9781139248792.019	Introduction Combined, the chapters in this volume present a comprehensive and up-to-date analysis of the interdependencies between the climate, energy and water sectors, and the knock-on consequences of those interdependencies for other issues such as food production and biodiversity conservation. In many respects, the book makes for sobering reading, and it is worth recalling some of the most a…	2-s2.0-84954093258	No	No	Yes	Unclear	\	\	\	\	Yes	Unclear	2022-07-05	RS	Yes	Yes	NA	No	English	Book_chapter	Discussion!	NA	NA	NA	NA	No	2023-01-11	DYO	\
6485	Scopus	Jess A., Kaiser P., Kern C., Unde R., Von Olshausen C.	Considerations concerning the energy demand and energy mix for global welfare and stable ecosystems	2011	Chemie-Ingenieur-Technik	83	11	1777	1791	10.1002/cite.201100066	Social indicators show that an annual energy consumption of 2t of oil equivalent per capita (toe pc) should be enough to ensure a sufficient global average level of welfare and happiness. Hence, rich countries with currently up to 8toe pc should reduce and poor should legitimately increase their energy demand until 2toe pc are reached. At today's global energy mix with 80% fossil fuels, even this…	2-s2.0-80755171175	No	No	\	\	\	\	Yes	NA	Yes	NA	2022-07-19	CT	Yes	Yes	NA	No	English	Journal_article	Discussion!	NA	NA	NA	NA	No	2023-01-12	DYO	\
6486	Scopus	Jess A.	What might be the energy demand and energy mix to reconcile the world's pursuit of welfare and happiness with the necessity to preserve the integrity of the biosphere?	2010	Energy Policy	38	8	4663	4678	10.1016/j.enpol.2010.04.026	In today's global energy mix with a share of 80% fossil energy, the growth of the world population and energy demand will lead to a conflict between stable ecosystems and global welfare. The inspection of social indexes of welfare and happiness leads to the following energy plan: high-income countries with a current annual energy demand of up to 8 tonnes of oil equivalent per capita (toe pc) have…	2-s2.0-77952819302	No	No	\	\	Yes	Unclear	\	\	Yes	Unclear	2022-07-12	AL	Yes	Yes	NA	No	English	Journal_article	Discussion!	NA	NA	NA	NA	No	2023-01-12	DYO	\
6500	Scopus	Jordan P.G.	Solar Energy Markets: An Analysis of the Global Solar Industry	2013	Solar Energy Markets: An Analysis of the Global Solar Industry	NA	NA	1	148	10.1016/C2011-0-07234-4	This groundbreaking new book features holistic coverage of technological breakthroughs, financing trends, workforce development issues, and comparative regional case studies in solar energy. It provides a global bird's-eye view of the industry for scientists, engineers, business leaders, and policymakers - anyone seriously engaged in the rapidly evolving field of solar energy. The expert author's…	2-s2.0-84903651838	No	No	Yes	Unclear	\	\	\	\	Yes	Unclear	2022-07-05	RS	Yes	Yes	NA	No	English	Book_chapter	Discussion!	No!	NA	NA	NA	No	2023-01-09	AL	\
6513	Scopus	Kandt A., Romero R.	Siting solar photovoltaics at airports	2014	43rd ASES National Solar Conference 2014, SOLAR 2014, Including the 39th National Passive Solar Conference and the 2nd Meeting of Young and Emerging Professionals in Renewable Energy	1	NA	487	494	NA	Airports present a significant opportunity for hosting solar technologies due to their open land; based on a 2010 Federal Aviation Administration study1, the US Department of Agriculture, and the US Fish and Wildlife Service, there's potential for 116,704 MW of solar photovoltaics (PV) on idle lands at US airports.2 PV has a low profile and likely low to no impact on flight operations. This paper…	2-s2.0-84944717741	No	No	\	\	\	\	Yes	Unclear	Yes	Unclear	2022-07-21	CT	Yes	Yes	NA	No	English	Preprint	Study	No!	NA	NA	NA	No	2023-01-11	DYO	\
6549	Scopus	Kiplagat J.K., Wang R.Z., Li T.X.	Renewable energy in Kenya: Resource potential and status of exploitation	2011	Renewable and Sustainable Energy Reviews	15	6	2960	2973	10.1016/j.rser.2011.03.023	This paper presents an assessment of renewable energy resource potential and the current status of exploitation in Kenya. As an importer of petroleum fuels, Kenya spends a substantial amount of foreign reserves to import oil. The oil import bill in 2008 consumed 55% of the country's foreign exchange earnings from exports. On the other hand, there is a high dependence on wood biomass energy, leadi…	2-s2.0-79955488824	No	No	\	\	\	\	Yes	Unclear	Yes	Unclear	2022-07-21	CT	Yes	Yes	NA	No	English	Journal_article	Discussion!	NA	NA	NA	NA	No	2023-01-12	DYO	\
6556	Scopus	Ko Y., Radke J.D.	The effect of urban form and residential cooling energy use in Sacramento, California	2014	Environ. Plann. B Plann. Des.	41	4	573	593	10.1068/b12038p	The impact of urban form on residential space-conditioning energy use has been controversial in recent planning literature. This study empirically evaluates the association between urban form and residential energy use, focusing particularly on residential electricity use for space cooling in the City of Sacramento, California. We characterize urban form, property conditions, and demographic and …	2-s2.0-84906263273	No	No	\	\	\	\	Yes	Unclear	Yes	Unclear	2022-07-19	CT	Yes	Yes	NA	No	English	Journal_article	Modelling	Yes	No!	NA	NA	No	2023-01-10	AL	\
6560	Scopus	Kooli S., Bouadila S., Lazaar M., Farhat A.	The effect of nocturnal shutter on insulated greenhouse using a solar air heater with latent storage energy	2015	Solar Energy	115	NA	217	228	10.1016/j.solener.2015.02.041	In order to reduce the energy consumption in agricultural greenhouses at night, two similar greenhouses with a nocturnal shutter are constructed and installed in the CRTEn (Research and Technologies Centre of Energy) in Tunisia. The first is equipped with a heating system. The solar heating system is a solar air heater collector with latent heat storage. At daytime, thermal solar energy is stored…	2-s2.0-84924809772	No	No	\	\	Yes	Agrivoltaics	\	\	Yes	Agrivoltaics	2022-07-20	AL	Yes	Yes	NA	No	English	Journal_article	Study	No!	NA	NA	NA	No	2023-01-11	DYO	\
6570	Scopus	Kreiger M., Pearce J.M.	Environmental impacts of distributed manufacturing from 3-D printing of polymer components and products	2013	Materials Research Society Symposium Proceedings	1492	NA	85	90	10.1557/opl.2013.319	Although additive layer manufacturing is well established for rapid prototyping the low throughput and historic costs have prevented mass-scale adoption. The recent development of the RepRap, an open source self-replicating rapid prototyper, has made low-cost 3-D printers readily available to the public at reasonable prices (<$1,000). The RepRap (Prusa Mendell variant) currently prints 3-D object…	2-s2.0-84884352512	No	No	\	\	\	\	Yes	Unclear	Yes	Unclear	2022-07-18	CT	Yes	Yes	NA	No	English	Journal_article	Modelling	No!	NA	NA	NA	No	2023-01-12	DYO	\
6572	Scopus	Kreitler J., Schloss C.A., Soong O., Hannah L., Davis F.W.	Conservation planning for offsetting the impacts of development: A case study of biodiversity and renewable energy in the Mojave Desert	2015	PLoS ONE	10	11	NA	NA	10.1371/journal.pone.0140226	Balancing society's competing needs of development and conservation requires careful consideration of tradeoffs. Renewable energy development and biodiversity conservation are often considered beneficial environmental goals. The direct footprint and disturbance of renewable energy, however, can displace species' habitat and negatively impact populations and natural communities if sited without ec…	2-s2.0-84951105711	No	No	\	\	Yes	Unclear	\	\	Yes	Unclear	2022-07-12	AL	Yes	Yes	NA	No	English	Journal_article	Modelling	Yes	Yes	No!	NA	No	2023-01-10	AL	E/C: prospective area for PV panels (suitability and offset)
6603	Scopus	Lakhani R., Doluweera G., Bergerson J.	Internalizing land use impacts for life cycle cost analysis of energy systems: A case of California's photovoltaic implementation	2014	Applied Energy	116	NA	253	259	10.1016/j.apenergy.2013.11.038	Solar photovoltaic (PV) is a rapidly growing electricity generation technology. The increasing penetration of this technology is facilitated by incentives and public policy support that are being offered by various jurisdictions. There are various options for installing photovoltaic systems, rooftop and ground mounted systems being the two common options. The choice between these options has been…	2-s2.0-84890819287	No	No	\	\	Yes	Unclear	\	\	Yes	Unclear	2022-07-19	AL	Yes	Yes	NA	No	English	Journal_article	Modelling	Yes	Yes	No!	No!	No	2023-01-10	AL	Comparison land use between rooftop Pv and USSE facilities but rooftop assumed to be zero
6604	Scopus	Lakhtakia A., Johari W.	Engineered multifunctionality and environmental sustainability	2015	Journal of Environmental Studies and Sciences	5	4	732	734	10.1007/s13412-015-0305-1	[No abstract available]	2-s2.0-84977090610	No	No	\	\	Yes	Unclear	\	\	Yes	Unclear	2022-07-20	AL	Yes	Yes	NA	No	English	Journal_article	Discussion!	NA	NA	NA	NA	No	2023-01-10	AL	\
6607	Scopus	Lamnatou C., Chemisana D.	Evaluation of photovoltaic-green and other roofing systems by means of ReCiPe and multiple life cycle-based environmental indicators	2015	Building and Environment	93	P2	376	384	10.1016/j.buildenv.2015.06.031	The present study evaluates the environmental profile of a PV-green roof (PV panels over a soil/plant layer) and other roofing systems (PV-bitumen, PV-gravel, gravel, extensive green and intensive green). The analysis is based on multiple life-cycle impact assessment methodologies (ReCiPe, etc), several scenarios (for example with and without recycling) and it provides a deeper analysis as well a…	2-s2.0-84938083152	No	No	\	\	\	\	Yes	Unclear	Yes	Unclear	2022-07-22	CT	Yes	Yes	NA	No	English	Journal_article	LCA!	Yes	Yes	Yes	Yes	No	2023-01-10	AL	\
6619	Scopus	Le V.D., Neff M.M., Stewart R.V., Kelley R., Fritzinger E., Dascalu S.M., Harris F.C., Jr.	Microservice-based architecture for the NRDC	2015	Proceeding - 2015 IEEE International Conference on Industrial Informatics, INDIN 2015	NA	NA	1659	1664	10.1109/INDIN.2015.7281983	The NSF EPSCOR funded Solar Nexus Project is a collaborative effort between scientists, engineers, educators, and technicians to increase the amount of renewable solar energy in Nevada while eliminating its adverse effects on the surrounding environment and wildlife, and minimizing water consumption. The project seeks to research multiple areas, including water usage at power plants, the effect o…	2-s2.0-84949491407	No	No	\	\	\	\	Yes	Unclear (ab)	Yes	Unclear	2022-07-19	CT	Yes	Yes	NA	No	English	Conf_proceedings	Study	No!	NA	NA	NA	No	2023-01-11	DYO	\
6620	Scopus	Leblond M., Dussault C., Ouellet J.	What drives fine-scale movements of large herbivores? A case study using moose	2010	Ecography	33	6	1102	1112	10.1111/j.1600-0587.2009.06104.x	Understanding animal movements across heterogeneous landscapes is of great interest because it helps explain the dynamic processes influencing the distribution of individuals in space. Research on how animals move relative to short-range environmental characteristics are scarce. Our objective was to determine the variables influencing movement of a large ungulate, the moose Alces alces, ranging a…	2-s2.0-78650358435	No	No	Yes	Unclear	\	\	\	\	Yes	Unclear	2022-07-05	RS	Yes	Yes	NA	No	English	Journal_article	Study	Yes	No!	NA	NA	No	2023-01-13	DYO	\
6626	Scopus	Lee H., Choi S.	A biological solar panel	2015	2015 Transducers - 2015 18th International Conference on Solid-State Sensors, Actuators and Microsystems, TRANSDUCERS 2015	NA	NA	1921	1924	10.1109/TRANSDUCERS.2015.7181327	We report a prototype scalable and stackable biological solar panel by installing miniature biological solar cells in an array format. Nine small-scale biological solar cells were integrated in a panel along with a common feed microfluidic channel. The biological solar panel continuously generated electricity from microbial photosynthetic and respiratory activities under day-night cycles. Requiri…	2-s2.0-84955511439	No	No	\	\	Yes	Unclear	\	\	Yes	Unclear	2022-08-04	AL	Yes	Yes	NA	No	English	Conf_proceedings	Study	No!	Yes	No!	No!	No	2023-01-03	DYO	Cyanobacteria
6640	Scopus	Li L., Lu H., Tilley D.R., Qiu G.	Effect of time scale on accounting for renewable emergy in ecosystems located in humid and arid climates	2014	Ecological Modelling	287	NA	1	8	10.1016/j.ecolmodel.2014.05.001	Based on emergy accounting rules, only the greater number between emergy inputs from the same source, e.g., solar radiation and rainfall, should be accounted in emergy analysis to avoid double-counting. Using a year or a season as time scale, the rainfall emergy is usually larger than that of solar energy and thus taken as the renewable emergy input to the ecosystem. However, using a day as time …	2-s2.0-84901433861	No	No	\	\	\	\	Yes	NA	Yes	NA	2022-07-20	CT	Yes	Yes	NA	Kappa	English	Journal_article	Modelling	Yes	No!	NA	NA	No	2022-12-15	DYO&CT&AL	Modelling: data provided by other publications and estimations and then modelling approach (p. 2 "The data of solar radiation and rain in two sites have been collected through regular observation (Fu et al., 2009; Li, 2013).")
6655	Scopus	Lichtfouse E., Robert D., Schwarzbauer J.	Environmental chemistry for a sustainable world	2014	Environmental Chemistry for a Sustainable World	1	NA	1	410	10.1007/978-94-007-2442-6	Environmental chemistry is a fast developing science aimed at deciphering fundamental mechanisms ruling the behaviour of pollutants in ecosystems. Applying this knowledge to current environmental issues leads to the remediation of environmental media, and to new, low energy, low emission, sustainable processes. Nanotechnology applications for alternative energies such as solar power, fuel cells, …	2-s2.0-84931466403	No	No	Yes	Unclear	\	\	\	\	Yes	Unclear	2022-07-05	RS	Yes	Yes	NA	No	English	Book_chapter	Review	No!	NA	NA	NA	No	2023-01-11	AL	\
6657	Scopus	Limao W., Hongqiang L., Shengkui C.	A study of the ecological effects of solar energy development in tibet	2012	Mountain Research and Development	32	1	83	91	10.1659/MRD-JOURNAL-D-11-00052.1	Due to the high altitude of over 4000 m, scattered inhabitation, and prevalent pastoral system, Tibet (Xizang Autonomous Region) is regarded as a unique geographic zone, possessing the most abundant solar energy resources in China. Due to the extensive use of conventional energy, significant ecological problems, including deforestation, soil erosion, land degradation, and desertification, have em…	2-s2.0-84858394498	No	No	\	\	Yes	NA	\	\	Yes	NA	2022-07-12	AL	Yes	Yes	NA	No	English	Journal_article	Modelling	Yes	Yes	No!	NA	No	2023-01-11	AL	\
6664	Scopus	Liu H.-Y.	Regeneration of Kinmen military installations through the integration of renewable energy technologies and battlefield resources	2012	Renewable Energy	43	NA	165	171	10.1016/j.renene.2011.11.053	The military landscape of Kinmen is an historical treasure left behind following the threat of war. Kinmen used to be a key military location of high strategic value, and witnessed some decisive victories battles. However, owing to rapid developments in the worldwide landscape and changes in cross-strait relations, Kinmen has been transformed from a high-alert military fortification to a famous g…	2-s2.0-84856558000	No	No	\	\	\	\	Yes	Unclear	Yes	Unclear	2022-07-19	CT	Yes	Yes	NA	No	English	Journal_article	Discussion!	NA	NA	NA	NA	No	2023-01-25	CT	Dans tous les cas l'article ne doit pas être gardé ;)
6704	Scopus	Lu H.-L., Ku C.-R., Chang Y.-H.	Water quality improvement with artificial floating islands	2015	Ecological Engineering	74	NA	371	375	10.1016/j.ecoleng.2014.11.013	As the natural purification of the traditional artificial floating island is very slow, the purpose of this research is to explore the efficiency of the green energy artificial floating island (GAFI) to improve water quality. We constructed experimental models near the bank of Lize Lake at MingDao University in Taiwan, where the surrounding waters and wastewater from the dormitories served as the…	2-s2.0-84912118956	No	No	\	\	Yes	Unclear	\	\	Yes	Unclear	2022-08-04	AL	Yes	Yes	NA	No	English	Journal_article	Study	Yes	Yes	Yes	No!	No	2023-01-13	DYO	Artificial floating island
6750	Scopus	Manville A.M., II	Impacts to birds and bats due to collisions and electrocutions from some tall structures in the United States: Wires, towers, turbines, and solar arrays-state of the art in addressing the problems	2015	Problematic Wildlife: A Cross-Disciplinary Approach	NA	NA	415	442	10.1007/978-3-319-22246-2_20	This chapter reviews the current status of bird and bat populations in the contiguous United States, along with growing concerns about declines in populations of both birds (366 [36 %] of 1027 protected migratory bird species in North America) and bats (6 of 45 species federally listed as endangered in the contiguous U.S.), many from the effects of human-made structures. Specifically, this chapte…	2-s2.0-85017086352	No	No	\	\	Yes	NA	\	\	Yes	NA	2022-07-11	AL	Yes	Yes	NA	No	English	Book_chapter	Discussion!	Yes	Yes	Yes	Yes	No	2022-12-21	AL	Discussion! : only one reference for solar facilities impacts (and not peer-reviewed)
6761	Scopus	Marrou H., Dufour L., Wery J.	How does a shelter of solar panels influence water flows in a soil-crop system?	2013	European Journal of Agronomy	50	NA	38	51	10.1016/j.eja.2013.05.004	Associating on the same land area an upper layer of solar panels together with a crop layer at the ground level has been shown to allow significant saving of land resource compared to separate energy and food productions ( Marrou et al., 2013a). Indeed, crops can achieve high yield under the fluctuating shade of these agrivoltaic systems. Moreover, under dry Mediterranean climate, microclimate me…	2-s2.0-84879398343	No	No	\	\	Yes	Agrivoltaics	\	\	Yes	Agrivoltaics	2022-07-22	AL	Yes	Yes	NA	No	English	Journal_article	Study	Crop!	Yes	Yes	Yes	No	2022-12-21	AL	\
6767	Scopus	Marucci A., Gusman A., Pagniello B., Cappuccini A.	Limits and prospects of photovoltaic covers in Mediterranean greenhouses	2013	Journal of Agricultural Engineering	44	1	1	8	10.4081/jae.2013.171	The use of plastic film coverings has made a significant contribution to the development of greenhouses in Italy and to a new generation of greenhouses that differ from those of Central and Northern Europe: the so called Mediterranean Greenhouse. This is a simple structure with cheap coverings and emergency artificial heating systems. During the winter season, the available solar energy is more t…	2-s2.0-84880725312	No	No	\	\	Yes	Agrivoltaics	\	\	Yes	Agrivoltaics	2022-08-04	AL	Yes	Yes	NA	No	English	Journal_article	Modelling	Crop!	No!	No!	No!	No	2022-12-21	AL	\
6774	Scopus	Matos F.B., Camacho J.R., Rodrigues P., Guimarães Jr. S.C.	A research on the use of energy resources in the Amazon	2011	Renewable and Sustainable Energy Reviews	15	6	3196	3206	10.1016/j.rser.2011.04.012	The Amazon is a large area of forest that shelters the largest biodiversity in the planet. Although a region of richness in energy resources, around 40% of local residents do not have access to an electrical network, and the other 60% are connected to the largest islanded system in the world, supplied mainly by thermoelectricity running on diesel engines, spread for hundreds of communities, distr…	2-s2.0-79955919899	No	No	Yes	Unclear	\	\	\	\	Yes	Unclear	2022-07-05	RS	Yes	Yes	NA	No	English	Journal_article	Review	Yes	No!	NA	NA	No	2023-01-16	DYO	\
6782	Scopus	McCormick A.J., Bombelli P., Scott A.M., Philips A.J., Smith A.G., Fisher A.C., Howe C.J.	Photosynthetic biofilms in pure culture harness solar energy in a mediatorless bio-photovoltaic cell (BPV) system	2011	Energy and Environmental Science	4	11	4699	4709	10.1039/c1ee01965a	Microbial fuel cells are an emerging technology for converting organic substrates into electrical power. Recent research has shown that biofilms of some bacterial species are capable of self-mediated extracellular electron transfer. The prospect of exploiting this trait in photoautotrophic microbes that do not require an organic substrate has important implications for the future development of r…	2-s2.0-80055035598	No	No	Yes	Unclear	\	\	\	\	Yes	Unclear	2022-07-05	RS	Yes	Yes	NA	No	English	Journal_article	Study	No!	NA	NA	NA	No	2022-12-21	AL	P: aquatic
6793	Scopus	Meir I.A.	Constraints to assets, waste to resources: integrating green technologies in a novel pilot project for drylands	2015	International Journal of Sustainable Energy	34	3-4	154	165	10.1080/14786451.2013.858160	The semi-nomadic Bedouin of the Israeli desert have been undergoing sedentarisation which has affected both their lifestyles and their livelihoods. A multi-disciplinary team has been working on the planning and design of a sustainable farming project for a Bedouin community. A site of 40 ha located in the semi-arid Negev desert serves as a pilot project integrating green principles, practices and…	2-s2.0-84914686962	No	No	\	\	Yes	Unclear	\	\	Yes	Unclear	2022-07-12	AL	Yes	Yes	NA	PreKappa	English	Journal_article	Discussion!	NA	NA	NA	NA	No	2022-11-23	DYO&CT&AL	Wrong P
6796	Scopus	Menard L., Blanc I., Beloin-Saint-Pierre D., Gschwind B., Wald L., Blanc P., Ranchin T., Hischier R., Gianfranceschi S., Smolders S., Gilles M., Grassin C.	Benefit of GEOSS interoperability in assessment of environmental impacts illustrated by the case of photovoltaic systems	2012	IEEE Journal of Selected Topics in Applied Earth Observations and Remote Sensing	5	6	1722	1728	10.1109/JSTARS.2012.2196024	Assessment of environmental impacts of a power system exploiting a renewable energy needs a large number of geographically-dependent data and of technological data. These data are located in various sources and available in various formats. To avoid the burden of data collection and reformatting, we exploit the interoperability capabilities set up in GEOSS and combine them with other GEOSS-compli…	2-s2.0-84872054055	No	No	\	\	\	\	Yes	Unclear	Yes	Unclear	2022-07-19	CT	Yes	Yes	NA	No	English	Journal_article	Modelling	Yes	Yes	No!	NA	No	2023-01-16	DYO	\
6801	Scopus	Merkisz J., Fuc P., Bajerlein M., Lijewski P., Rymaniak Ł., Ziółkowski A.	The impact of application of photovoltaic cells for bus ecological properties [Wpływ zastosowania ogniw fotowoltaicznych na ekologicznoś ć autobusu miejskiego]	2012	Journal of Konbin	22	1	159	170	10.2478/jok-2013-0031	The paper presents discusses the application of photovoltaic cells and provides information on solar energy in Poland. Article presents examples of research emission two buses, one of them was equipped with additional auxiliary photovoltaic system. Measurements was carried out in on-road, in urban traffic - bus line public transport. For measurement was used mobile gas analyzer included in Portab…	2-s2.0-84890445088	No	No	\	\	Yes	Unclear	\	\	Yes	Unclear	2022-08-05	AL	Yes	Yes	NA	No	Other!	NA	NA	NA	NA	NA	NA	No	2023-01-12	DYO	\
6831	Scopus	Moheimani N.R., Parlevliet D.	Sustainable solar energy conversion to chemical and electrical energy	2013	Renewable and Sustainable Energy Reviews	27	NA	494	504	10.1016/j.rser.2013.07.006	The Earth receives around 1.9×106 EJ of energy in visible light each year and only a fraction of this light energy is being converted to biomass (chemical energy) via the process of photosynthesis. Out of all photosynthetic organisms, microalgae, due to their fast growth rates, have been identified as potential source of raw material for chemical energy production. Solar panels have also been use…	2-s2.0-84881273984	No	No	Yes	Unclear	\	\	\	\	Yes	Unclear	2022-07-05	RS	Yes	Yes	NA	No	English	Journal_article	Review	No!	NA	NA	NA	No	2022-12-23	AL	\
6853	Scopus	Mulvaney D.	Are green jobs just jobs? Cadmium narratives in the life cycle of Photovoltaics	2014	Geoforum	54	NA	178	186	10.1016/j.geoforum.2014.01.014	This paper explores a tension between environmental justice and green jobs. Photovoltaic (PV) manufacturing processes involve hazardous chemicals similar to those found in the electronics industry, where impacts such as groundwater contamination, worker exposures to chemicals, and other air and water emissions overlap with environmental inequality. In the US, cadmium-based thin-film PV was financ…	2-s2.0-84901602256	No	No	\	\	Yes	Unclear	\	\	Yes	Unclear	2022-07-19	AL	Yes	Yes	NA	No	English	Journal_article	Review	Yes	Yes	No!	NA	No	2023-01-18	AL	LCA review
6893	Scopus	Norris C., Hobson P., Ibisch P.L.	Microclimate and vegetation function as indicators of forest thermodynamic efficiency	2012	Journal of Applied Ecology	49	3	562	570	10.1111/j.1365-2664.2011.02084.x	1.Resilient and functional landscapes are essential for climate change adaptation. Thermodynamic theory has been applied increasingly to ecological studies to understand ecosystem resilience and integrity. Resilient ecosystems have complex structure and greater levels of biomass and functional diversity, which act to enhance the degradation of solar energy. Forests that exhibit these characterist…	2-s2.0-84861688965	No	No	\	\	\	\	Yes	Unclear	Yes	Unclear	2022-07-18	CT	Yes	Yes	NA	No	English	Journal_article	Study	Yes	No!	NA	NA	No	2023-01-18	AL	\
6903	Scopus	O’Connor B.L., Hamada Y., Bowen E.E., Grippo M.A., Hartmann H.M., Patton T.L., Van Lonkhuyzen R.A., Carr A.E.	Quantifying the sensitivity of ephemeral streams to land disturbance activities in arid ecosystems at the watershed scale	2014	Environmental Monitoring and Assessment	186	11	7075	7095	10.1007/s10661-014-3912-5	Large areas of public lands administered by the Bureau of Land Management and located in arid regions of the southwestern United States are being considered for the development of utility-scale solar energy facilities. Land-disturbing activities in these desert, alluvium-filled valleys have the potential to adversely affect the hydrologic and ecologic functions of ephemeral streams. Regulation an…	2-s2.0-84909994692	No	No	\	\	Yes	Unclear	\	\	Yes	Unclear	2022-08-04	AL	Yes	Yes	NA	Kappa	English	Journal_article	Modelling	Yes	No!	No!	NA	No	2022-12-15	DYO&CT&AL	Modelling: data provided by other publications and estimations and then modelling approach with GIS; E: "This study was motivated by the need to have a planning-level tool to assess the functionality of ephemeral streams at a watershed scale in order to consider the environmental impacts associated with utility-scale solar energy development" p. 7078
6919	Scopus	Ostrowska A., Sobczyk W., Pawul M.	Evaluation of Economic and Ecological Effects of Solar Energy on the Example of a Single-family House [Ocena efektów ekonomicznych i ekologicznych wykorzystania energii słonecznej na przykładzie domu jednorodzinnego]	2013	Rocznik Ochrona Srodowiska	15	1	2697	2710	NA	The purpose of this article is to demonstrate the profitability of energy production from alternative energy source, which is the Sun. The article compares the installation of active solar system with installation that uses the traditional source of energy. The study contains a summary of the two energy installations operating in a single family home with a fixed surface area and number of inhabi…	2-s2.0-84889850243	No	No	\	\	Yes	Unclear	\	\	Yes	Unclear	2022-07-11	AL	Yes	Yes	NA	No	Other!	NA	NA	NA	NA	NA	NA	No	2023-01-16	AL	Ostrowska et al_2013_Ocena efektów ekonomicznych i ekologicznych wykorzystania energii sonecznej na przykadzie domu jednorodzinnego
6931	Scopus	Panwar N.L., Siva Reddy V., Ranjan K.R., Seepana M.M., Totlani P.	Sustainable development with renewable energy resources: A review	2013	World Review of Science, Technology and Sustainable Development	10	4	163	184	10.1504/WRSTSD.2013.057679	The most visible effects of the sustainable development movement are found in several global issues such as the greenhouse effect, stratospheric ozone depletion, and loss of biodiversity. Combustion of fossil fuels and global warming are closely associated with each other. There is an urgent need to replace fossil fuels to renewable energy sources. Renewable energy is one of the few means by whic…	2-s2.0-84888875479	No	No	Yes	Unclear	\	\	\	\	Yes	Unclear	2022-07-05	RS	Yes	Yes	NA	No	English	Journal_article	Review	No!	Yes	NA	NA	No	2023-01-16	DYO	\
6945	Scopus	Parry I.W.H., Day F.	Issues of the day: 100 commentaries on climate, energy, the environment, transportation, and public health policy	2012	Issues of the Day: 100 Commentaries on Climate, Energy, the Environment, Transportation, and Public Health Policy	NA	NA	1	218	10.4324/9781936331253	Issues of the Day provides an easy way for students, academics, journalists, policymakers, and the public to learn about a diverse range of policy issues affecting the environment, energy, transportation, and public health. Each commentary gives a short assessment of a topic, summarizing in a non-technical way the current state of analysis or evidence on the issue, along with selected recommendat…	2-s2.0-84920839047	No	No	\	\	Yes	Unclear	\	\	Yes	Unclear	2022-08-05	AL	Yes	Yes	NA	No	English	Editorial_material!	NA	NA	NA	NA	NA	No	2023-01-31	CT	Preview PDF of printed book
6960	Scopus	Perers B., Furbo S., Han J., Kong W., Stergiakis S.	Long Term Testing and Evaluation of PV Modules with and without Sunarc Antireflective Coating of the Cover Glass	2015	Energy Procedia	70	NA	311	317	10.1016/j.egypro.2015.02.128	Two Photovoltaic (PV) modules have been manufactured by Swemodule. One with Sunarc antireflective coated glass and one without glass surface treatment. The modules have been tested at DTU during 16 months under realistic outdoor conditions. Exactly the same polycrystalline cells were used in the modules. No cleaning of the glass has been made except for removal of bird droppings and leaves on sin…	2-s2.0-84994761075	No	No	Yes	Unclear	\	\	\	\	Yes	Unclear	2022-07-05	RS	Yes	Yes	NA	No	English	Conf_proceedings	Study	No!	Yes	Yes	NA	No	2023-01-16	AL	\
6970	Scopus	Ping X., Jiang Z., Li C.	Status and future perspectives of energy consumption and its ecological impacts in the Qinghai-Tibet region	2011	Renewable and Sustainable Energy Reviews	15	1	514	523	10.1016/j.rser.2010.07.037	Qinghai-Tibet region is a unique geographic zone due to its average altitude of over 4000 m, sparse human population and prevalent pastoral system. However, little is known about the energy consumption in the region. We reviewed current situation of energy consumption and its ecological impacts, outlined future energy prospects in the region. Per capita household energy consumption was about two …	2-s2.0-78149408284	No	No	Yes	Unclear	\	\	\	\	Yes	Unclear	2022-07-05	RS	Yes	Yes	NA	No	English	Journal_article	Review	No!	NA	NA	NA	No	2023-01-16	AL	\
6973	Scopus	Pisinaras V., Wei Y., Bärring L., Gemitzi A.	Conceptualizing and assessing the effects of installation and operation of photovoltaic power plants on major hydrologic budget constituents	2014	Science of the Total Environment	493	NA	239	250	10.1016/j.scitotenv.2014.05.132	This study addresses the effects of land use change from agricultural to photovoltaic parks (PVPs) on the hydrology of an area. Although many environmental effects have been identified and analyzed, only minor attention has been given to the hydrologic effects of the installation and operation of PVPs. The effects of current PVP installation and operation practices on major hydrologic budget cons…	2-s2.0-84902482024	No	No	\	\	Yes	Unclear	\	\	Yes	Unclear	2022-07-12	AL	Yes	Yes	NA	No	English	Journal_article	Modelling	No!	NA	NA	NA	No	2023-01-11	DYO	\
6980	Scopus	Polyakov Y.S., Musaev I., Polyakov S.V.	Closed bioregenerative life support systems: Applicability to hot deserts	2010	Advances in Space Research	46	6	775	786	10.1016/j.asr.2010.05.004	Water scarcity in hot deserts, which cover about one-fifth of the Earth's land area, along with rapid expansion of hot deserts into arable lands is one of the key global environmental problems. As hot deserts are extreme habitats characterized by the availability of solar energy with a nearly complete absence of organic life and water, space technology achievements in designing closed ecological …	2-s2.0-77955557948	No	No	\	\	\	\	Yes	Unclear	Yes	Unclear	2022-07-18	CT	Yes	Yes	NA	No	English	Journal_article	Review	Yes	Yes	No!	NA	No	2023-01-16	AL	\
7007	Scopus	Raineau L.	What can we expect from renewable energies? [Dossier « Adaptation aux changements climatiques » - Vers une transition énergétique?]	2011	Natures Sciences Societes	19	2	133	143	10.1051/nss/2011143	Energy is often only perceived in a very strict technical sense. This is may be the reason why renewable energies are frequently apprehend as mere substitutes for fossil energy, especially when they are centrally exploited, as in central solar or wind power stations. They are therefore supposed to replace this polluting energy within an unchanged technical and social context. Their very slight ab…	2-s2.0-80052347066	No	No	\	\	Yes	Unclear	\	\	Yes	Unclear	2022-07-20	AL	Yes	Yes	NA	No	French	Journal_article	Discussion!	NA	NA	NA	NA	No	2023-01-16	DYO	\
7026	Scopus	Ravi S., Lobell D.B., Field C.B.	Tradeoffs and synergies between biofuel production and large solar infrastructure in deserts	2014	Environmental Science and Technology	48	5	3021	3030	10.1021/es404950n	Solar energy installations in deserts are on the rise, fueled by technological advances and policy changes. Deserts, with a combination of high solar radiation and availability of large areas unusable for crop production are ideal locations for large solar installations. However, for efficient power generation, solar infrastructures use large amounts of water for construction and operation. We in…	2-s2.0-84895546400	No	No	\	\	\	\	Yes	Unclear	Yes	Unclear	2022-07-18	CT	Yes	Yes	NA	No	English	Journal_article	Modelling	Crop!	Yes	No!	NA	No	2023-01-16	DYO	LCA
7040	Scopus	Reyes A., Garcia-Alonso F., Reyes J.A., Villacampa Y.	Photovoltaic energy and the environment	2011	WIT Transactions on Ecology and the Environment	143	NA	51	59	10.2495/ESUS110051	There are several ways of implementing a PV systems networking site, depending on the income that you would like to achieve. Fixtures can be built with solar tracking axis and two axes solar tracking. In this work we make a detailed comparative study of the implementation of a solar photovoltaic installation in a particular place, the three systems mentioned above. The study was performed from bo…	2-s2.0-79960171229	No	No	\	\	\	\	Yes	NA	Yes	NA	2022-07-22	CT	Yes	Yes	NA	Kappa	English	Conf_proceedings	Discussion!	Yes	Yes	Yes	No!	No	2022-12-15	DYO&CT&AL	Conference proccedings checked online; Data so study or Modelling but did they gather their data themselves? : Study = Table 1 p. 53 "Table of values obtained in the study site. N38º 28'5'', W 0 ° 59'57.'' Plot 165,Range 3 of Pinoso, Alicante. "; C: different types of instalations compared but in terms of electricity production p. 55
7068	Scopus	Ruiz A., Morillón D., Muñoz F.	Renewable energy devices in ecological park	2014	Energy Procedia	57	NA	957	964	10.1016/j.egypro.2014.10.078	The aim is that the ecological park becomes a place in which its operation and maintenance is performed based on the use of renewable energy. Climatological studies demonstrate the feasibility in the implementation of solar and wind energy within the park (global solar irradiance of 17.3 MJ/m2 day and 4 m/s wind velocity) for that reason, it is intended to carry out the installation of phototherm…	2-s2.0-84922286381	No	No	\	\	Yes	Unclear	\	\	Yes	Unclear	2022-08-04	AL	Yes	Yes	NA	No	English	Conf_proceedings	Modelling	No!	Yes	NA	NA	No	2023-01-16	DYO	\
7069	Scopus	Ruppert H., Kappas M., Ibendorf J.	Sustainable bioenergy production: An integrated perspective	2013	Sustainable Bioenergy Production - An Integrated Approach	9789400766426	NA	3	35	10.1007/978-94-007-6642-6_1	Energy from crops, wood and biological residues should always be viewed together with other renewable energy sources, such as wind and hydro power, photovoltaic power, concentrated solar power, solar heating, etc. All of them and the introduction of efficiency measures allow to attenuate climate change as well as the future shortage and increasing price of conventional fossil and nuclear energy s…	2-s2.0-84931340825	No	No	\	\	Yes	Unclear	\	\	Yes	Unclear	2022-07-12	AL	Yes	Yes	NA	No	English	Book_chapter	Review	Yes	Yes	No!	NA	No	2023-01-17	AL	\
7083	Scopus	Samuels A.	Solar farms: Ground mounted solar photovoltaic developments	2014	Journal of Planning and Environment Law	NA	11	1207	1210	NA	Solar farms have the potential to bring maximum benefit to the UK without any adverse impact on the environment. Some of the factors that influence such projects include ecology and biodiversity, diversification, heritage, drainage and flooding, and contamination. The rate of successful appeals in solar farms and wind turbines by developers has increased significantly, leading to allegations that…	2-s2.0-84908689738	No	No	\	\	Yes	Unclear	\	\	Yes	Unclear	2022-07-22	AL	Yes	Yes	NA	No	English	News_article!	NA	NA	NA	NA	NA	No	2023-02-03	AL	\
7088	Scopus	Santana-Rodŕiguez G., Vigil-Galan O., Jimenez-Olarte D., Contreras-Puente G., Monroy B.M., Escamilla-Esquivel A.	Evaluation of a grid-connected photovoltaic system and in-situ characterization of photovoltaic modules under the environmental conditions of Mexico city	2013	Revista Mexicana de Fisica	59	2	88	94	NA	In this work we present the results of the monitoring and statistics of a grid connected photovoltaic (PV) system located on the roof of the building occupied by the "Instituto de Ciencia y Tecnoloǵia del Distrito Federal" (ICyTDF), at the historical center of Mexico-City (DF). The on-grid connected photovoltaic system has 6150Watts peak (Wp). This system ensures a daily mean reduction of 30 kW.h…	2-s2.0-84875073308	No	No	\	\	Yes	Unclear	\	\	Yes	Unclear	2022-07-12	AL	Yes	Yes	NA	No	English	Journal_article	Study	No!	NA	NA	NA	No	2023-01-13	AL	\
7099	Scopus	Schelly C.	Testing residential solar thermal adoption	2010	Environment and Behavior	42	2	151	170	10.1177/0013916508327867	Solar thermal is a viable technology that uses clean, renewable energy (the sun) to provide a primary heat source in homes. A combination of structural constraints and value-oriented motivators potentially influences solar thermal technology adoption. This study examines the extent to which solar thermal adoption correlates with structural or value-related factors through logistic regression mode…	2-s2.0-76349089173	No	No	Yes	Unclear	\	\	\	\	Yes	Unclear	2022-07-05	RS	Yes	Yes	NA	No	English	Journal_article	Modelling	No!	NA	NA	NA	No	2023-01-02	CT	\
7100	Scopus	Schlenker C.W., Thompson M.E.	Current challenges in organic photovoltaic solar energy conversion	2012	Topics in Current Chemistry	312	NA	175	212	10.1007/128_2011_219	Over the last 10 years, significant interest in utilizing conjugated organic molecules for solid-state solar to electric conversion has produced rapid improvement in device efficiencies. Organic photovoltaic (OPV) devices are attractive for their compatibility with low-cost processing techniques and thin-film applicability to flexible and conformal applications. However, many of the processes tha…	2-s2.0-84856135045	No	No	Yes	Unclear	\	\	\	\	Yes	Unclear	2022-07-05	RS	Yes	Yes	NA	No	English	Journal_article	Review	No!	NA	NA	NA	No	2023-01-16	DYO	\
7101	Scopus	Schlör H., Fischer W., Hake J.-F.	The meaning of energy systems for the genesis of the concept of sustainable development	2012	Applied Energy	97	NA	192	200	10.1016/j.apenergy.2012.03.009	The paper describes the genesis of the idea, the term and the concept of sustainable development. The driving forces of sustainable development were fundamental crises, which were essentially crises of the energy system. The idea originated during the energy crisis of the medieval agrarian solar energy system in the 14th century. The term originated when the agrarian solar energy system could no …	2-s2.0-84862311213	No	No	\	\	\	\	Yes	Unclear	Yes	Unclear	2022-07-18	CT	Yes	Yes	NA	No	English	Journal_article	Review	No!	NA	NA	NA	No	2023-01-13	AL	\
7105	Scopus	Scholes G.D., Mirkovic T., Turner D.B., Fassioli F., Buchleitner A.	Solar light harvesting by energy transfer: From ecology to coherence	2012	Energy and Environmental Science	5	11	9374	9393	10.1039/c2ee23013e	Over billions of years, evolutionary pressure has facilitated the development of sophisticated and diverse light-harvesting systems in photosynthetic organisms, enabling them to adapt to a variety of habitats and light conditions. Today, driven by the need for cheap and efficient solar power, we turn to photosynthetic organisms and their light-active supramolecular assemblies for bio-inspiration.…	2-s2.0-84867660732	No	No	\	\	\	\	Yes	NA	Yes	NA	2022-07-20	CT	Yes	Yes	NA	No	English	Journal_article	Review	Yes	No!	NA	NA	No	2023-01-02	CT	\
7114	Scopus	Selmi T., Baitie H.E.-K., Abdul-Niby M.	Investigation and sizing of a solar power station at the Australian College of Kuwait	2015	2015 10th International Conference on Ecological Vehicles and Renewable Energies, EVER 2015	NA	NA	NA	NA	10.1109/EVER.2015.7113001	This paper deals with a review of solar power station installation requirements. It investigates then an approach to demonstrate a typical station at the Australian College of Kuwait based on Matlab/Simulink. The entire conversion system is supposed to feed a proposed transformerless inverter topology to minimize losses as much as possible. The simulated results have showed promising results and …	2-s2.0-84943418714	No	No	\	\	\	\	Yes	Unclear	Yes	Unclear	2022-07-19	CT	Yes	Yes	NA	No	English	Conf_proceedings	Modelling	No!	NA	NA	NA	No	2023-01-17	AL	\
7121	Scopus	Sevencan S., Altun Çiftçioǧlu G., Kadirgan N.	A preliminary environmental assessment of power generation systems for a stand-alone mobile house with cradle to gate approach	2011	Gazi University Journal of Science	24	3	487	494	NA	Due to the sporadic characteristics of solar and wind power it has been a challenge to generate a highly reliable power with photovoltaic and or wind turbines alone. A fuel cell as a supplementary energy source is an alternative to overcome this challenge. PV/wind/fuel cell hybrid power system may be a feasible solution for stand-alone applications. In this study, which is a preliminary work of a…	2-s2.0-79960044475	No	No	\	\	Yes	Unclear	\	\	Yes	Unclear	2022-07-11	AL	Yes	Yes	NA	No	English	Journal_article	Modelling	Yes	Yes	No!	NA	No	2023-01-16	DYO	\
7129	Scopus	Sharma C., Sharma A.K., Mullick S.C., Kandpal T.C.	Assessment of solar thermal power generation potential in India	2015	Renewable and Sustainable Energy Reviews	42	NA	902	912	10.1016/j.rser.2014.10.059	Realistic assessment of utilization potential of solar energy for thermal power generation and identification of niche areas/locations for this purpose is critically important for designing and implementing appropriate policies and promotional measures. This paper presents the results of a detailed analysis undertaken for estimating the potential of solar thermal power generation in India. A comp…	2-s2.0-84910638712	No	No	\	\	\	\	Yes	Unclear	Yes	Unclear	2022-07-18	CT	Yes	Yes	NA	Kappa	English	Journal_article	Modelling	Yes	CSP!	NA	NA	No	2022-12-15	DYO&CT&AL	Modelling: data provided by other publications and estimations and some data generated (Table 1, 2, 3; p. 906)
7143	Scopus	Shirakawa M.A., Zilles R., Mocelin A., Gaylarde C.C., Gorbushina A., Heidrich G., Giudice M.C., Del Negro G.M.B., John V.M.	Microbial colonization affects the efficiency of photovoltaic panels in a tropical environment	2015	Journal of Environmental Management	157	NA	160	167	10.1016/j.jenvman.2015.03.050	Sub-aerial biofilm (SAB) development on solar panels was studied in São Paulo. After 6, 12 and 18 months' exposure, photovoltaic panels were covered by increasing proportions of organic matter (42%, 53% and 58%, respectively). Fungi were an important component of these biofilms; very few phototrophs were found. Major microorganisms detected were melanised meristematic ascomycetes and pigmented ba…	2-s2.0-84928106821	No	No	\	\	Yes	NA	\	\	Yes	NA	2022-07-22	AL	Yes	Yes	NA	No	English	Journal_article	Study	Yes	Yes	No!	Yes	No	2023-01-12	DYO	\
7144	Scopus	Shoemaker K.T., Gibbs J.P.	Evaluating basking-habitat deficiency in the threatened eastern massasauga rattlesnake	2010	Journal of Wildlife Management	74	3	504	513	10.2193/2008-519	Woody plant succession is hypothesized to threaten many reptile populations by reducing the amount of solar energy available for thermoregulation. Mitigation via vegetation management is often recommended; however, the need for such management practices rarely has been evaluated. We examined the need for basking-site enhancement for the eastern massasauga rattlesnake (Sistrurus c. catenatus; here…	2-s2.0-77950287785	No	No	Yes	Unclear	\	\	\	\	Yes	Unclear	2022-07-05	RS	Yes	Yes	NA	No	English	Journal_article	Study	Yes	No!	NA	NA	No	2023-01-12	DYO	\
7145	Scopus	Shou Q.Y., Pei X.M., Zhang J.Y.	Research on application of building photovoltaic system in Shanghai - Taking Chenjia town as an example	2014	Applied Mechanics and Materials	587-589	NA	220	223	10.4028/www.scientific.net/AMM.587-589.220	The goal of this paper is to discuss whether building photovoltaic systems are suitable to be applied in Shanghai and Chenjiazhen in Chongming Island is taken as a typical example to be researched. Practical running data tested from building photovoltaic system of Chenjia Town ecological building and planning design of Building Integrated PV in Chenjia Town international ecological community were…	2-s2.0-84905055623	No	No	\	\	\	\	Yes	Unclear (ab)	Yes	Unclear	2022-07-20	CT	Yes	Yes	NA	No	English	Journal_article	Discussion!	NA	NA	NA	NA	No	2023-01-17	AL	\
7147	Scopus	Silva M.D.F.M.E., Calijuri M.L., Sales F.J.F.D., Souza M.H.B.D., Lopes L.S.	Integration of technologies and alternative sources of water and energy to promote the sustainability of urban landscapes	2014	Resources, Conservation and Recycling	91	NA	71	81	10.1016/j.resconrec.2014.07.016	Recent research has highlighted the positive role of green areas in urban environments, providing numerous social, environmental and economic services, such as mitigation of the urban heat island effect, storm attenuation, increased water infiltration into the soil, reduction of noise and air pollution, among others. However, the maintenance of green areas may result in high consumption of water,…	2-s2.0-84906559249	No	No	\	\	\	\	Yes	Unclear	Yes	Unclear	2022-07-22	CT	Yes	Yes	NA	No	English	Journal_article	Study	Yes	Yes	No!	NA	No	2023-01-16	DYO	\
7155	Scopus	Sinha P., Lyle Trumbull V., Kaczmar S.W., Johnson K.A.	Evaluation of potential health and environmental impacts from end-of-life disposal of photovoltaics	2014	Photovoltaics: Synthesis, Applications and Emerging Technologies	NA	NA	37	51	NA	Global solar photovoltaic (PV) deployment has enjoyed exponential growth in the past decade and as the industry grows, large future end-of-life PV waste volumes will need to be managed. It is likely that recycling will be a dominant strategy as in the case of the European Union, where end-of-life collection and recycling will be mandatory beginning 2014 under the recast Waste from Electrical and …	2-s2.0-84940081943	No	No	\	\	Yes	NA	\	\	Yes	NA	2022-07-12	AL	Yes	Yes	NA	No	English	Book_chapter	Modelling	No!	Yes	No!	NA	No	2023-01-17	AL	\
7159	Scopus	Sliz-Szkliniarz B.	Assessment of the renewable energy-mix and land use trade-off at a regional level: A case study for the Kujawsko-Pomorskie Voivodship	2013	Land Use Policy	35	NA	257	270	10.1016/j.landusepol.2013.05.018	Renewable energy sources (RES) can undoubtedly contribute to protecting the environment and conserving fossil fuels, as well as enhancing regional and rural development opportunities. However, every energy production process affects the environment and involves the use of land resources. The risks linked to intensified RES use should be adequately taken into consideration in any planning process,…	2-s2.0-84880372540	No	No	\	\	Yes	Unclear	\	\	Yes	Unclear	2022-07-20	AL	Yes	Yes	NA	PreKappa	English	Journal_article	Study	Yes	Yes	No!	No!	No	2022-11-23	DYO&CT&AL	Prospective area = no C
7179	Scopus	Staley D.C.	Urban forests and solar power generation: Partners in urban heat island mitigation	2015	International Journal of Low-Carbon Technologies	10	1	78	86	10.1093/ijlct/ctt058	The urban forest is generally decreasing in areal extent. At the same time, human population is urbanizing and urban areal extent per capita is increasing. Eighty percent of North Americans are now living in urbanized areas. Urban forests directly affect quality of life for residents of cities via the ecosystem services and psychosocial restoration they provide. The urban forest canopy is a key c…	2-s2.0-84928183259	No	No	\	\	Yes	NA	\	\	Yes	NA	2022-07-12	AL	Yes	Yes	NA	No	English	Journal_article	Discussion!	NA	NA	NA	NA	No	2023-01-12	DYO	\
7180	Scopus	Stanek W., Gazda W., Kostowski W.	Thermo-ecological assessment of CCHP (combined cold-heat-and-power) plant supported with renewable energy	2015	Energy	92	NA	279	289	10.1016/j.energy.2015.02.005	The current energy policy requires a constant technology development towards more sustainable energy transformation systems. Cogeneration and the use of renewables are two important solutions available to achieve this goal. If cogeneration is applied locally, e.g. as CHP (combined heat-and-power generation) modules with internal combustion engines, it leads to additional advantageous effects due …	2-s2.0-84923488081	No	No	Yes	Unclear	\	\	\	\	Yes	Unclear	2022-07-05	RS	Yes	Yes	NA	No	English	Journal_article	Modelling	No!	NA	NA	NA	No	2023-01-13	AL	\
7189	Scopus	Stoms D.M., Dashiell S.L., Davis F.W.	Siting solar energy development to minimize biological impacts	2013	Renewable Energy	57	NA	289	298	10.1016/j.renene.2013.01.055	After solar and other renewable energy developers select generally suitable sites for exploration, they frequently encounter conflict over biodiversity conservation values that were not factored into the initial suitability rating methods. This paper presents a spatial multicriteria analysis method for modeling risk of conflict with biological resources and applies the model in the California des…	2-s2.0-84874572721	No	No	\	\	Yes	NA	\	\	Yes	NA	2022-08-05	AL	Yes	Yes	NA	No	English	Journal_article	Modelling	Yes	Yes	No!	NA	No	2023-01-02	CT	\
7195	Scopus	Su M.-C., Kao N.-H., Huang W.-J.	Potential assessment of establishing a renewable energy plant in a rural agricultural area	2012	Journal of the Air and Waste Management Association	62	6	662	670	10.1080/10962247.2012.665415	An evaluation of the green energy potential generated from biogas and solar power, using agricultural manure waste and a photovoltaic (PV) system, was conducted in a large geographical area of a rural county with low population density and low pollution. The studied area, Shoufeng Township in Hualien County, is located in eastern Taiwan, where a large amount of manure waste is generated from pig …	2-s2.0-84861932210	No	No	\	\	\	\	Yes	Unclear	Yes	Unclear	2022-07-19	CT	Yes	Yes	NA	No	English	Journal_article	Modelling	No!	NA	NA	NA	No	2023-01-13	AL	E/C: prospective sites for PV facilities (suitability)
7200	Scopus	Sun Y., Wang Y.-Q., Liu J., Xia F.-S., Wang J.-G., Li J.-B.	Effects of solar greenhouse vegetable cultivation on soil physical quality	2011	Chinese Journal of Applied Ecology	22	8	2054	2060	NA	Taking the solar greenhouse heavy loam soil having been planted vegetables for different years at Yunyang Town in Jingyang County of Shaanxi Province as test objects, and with the uncovered vegetable soil adjacent to the greenhouse as the control, this paper studied the effects of solar greenhouse vegetable cultivation on soil physical quality. Solar greenhouse vegetable cultivation had greater e…	2-s2.0-80052015811	No	No	\	\	Yes	Agrivoltaics	\	\	Yes	Agrivoltaics	2022-07-11	AL	Yes	Yes	NA	No	Other!	NA	NA	NA	NA	NA	NA	No	2023-01-11	DYO	\
7228	Scopus	Taylor M.E.	How green is green power?	2010	Power	154	5	NA	NA	NA	The demand for green electricity - electricity produced from renewable sources, e.g., wind, solar, hydropower, geothermal, and biofuels - is at an all-time high in the US. A discussion covers solar and wind capacity, which have increased dramatically due largely to mandatory renewable portfolio standards (RPS), which have now been adopted by 27 states; communities' support for the use of RPS to e…	2-s2.0-77952309756	No	No	Yes	Unclear	\	\	\	\	Yes	Unclear	2022-07-05	RS	Yes	Yes	NA	No	English	News_article!	NA	NA	NA	NA	NA	No	2023-01-12	DYO	\
7229	Scopus	Teitel M., Baeza E.J., Montero J.I.	Greenhouse design: Concepts and trends	2012	Acta Horticulturae	952	NA	605	620	10.17660/ActaHortic.2012.952.77	Greenhouses provide fresh vegetables and ornamentals year-round, worldwide; the type and equipment used in any region generally suit the local weather, construction materials availability, and type of crop. In each region, elements such as structure, cover materials, climate-control systems, and irrigation and fertilization equipment are routinely evaluated by growers, designers and researchers, …	2-s2.0-84863699952	No	No	\	\	Yes	Unclear	\	\	Yes	Unclear	2022-07-22	AL	Yes	Yes	NA	PreKappa	English	Conf_proceedings	Review	No!	NA	NA	NA	No	2022-11-23	DYO&CT&AL	\
7231	Scopus	Terzioʇlu H., Kazan F.A., Arslan M.	A new approach to the installation of solar panels	2015	Proceedings - 2015 2nd International Conference on Information Science and Control Engineering, ICISCE 2015	NA	NA	573	577	10.1109/ICISCE.2015.133	The need for electric energy, which is an indispensable part of life, is increasing with each passing day in parallel to the developments in technology. However, the fact that costs rise in meeting these needs, and that damage is done to nature while energy is being obtained bring clean energy sources such as solar and wind energies to the agenda. On the other hand, the possibility that birds, th…	2-s2.0-84938807340	No	No	\	\	Yes	Unclear	\	\	Yes	Unclear	2022-08-05	AL	Yes	Yes	NA	No	English	Conf_proceedings	Modelling	No!	NA	NA	NA	No	2023-01-12	AL	\
7242	Scopus	Tlili I.	Renewable energy in Saudi Arabia: Current status and future potentials	2015	Environment, Development and Sustainability	17	4	859	886	10.1007/s10668-014-9579-9	The energy future must be accessible, affordable and mainly sustainable. Actually, there is an increased demand for energy worldwide, and 80 % of the present energy use is based on fossil fuels. Not only are oil prices increasing but also pollution continues to rise due to the burning of fossil fuels, and the probability of oil supply depletion remains. A critical part of the solution will lie in…	2-s2.0-84943532928	No	No	Yes	Unclear	\	\	\	\	Yes	Unclear	2022-07-05	RS	Yes	Yes	NA	No	English	Journal_article	Review	No!	NA	NA	NA	No	2023-01-12	AL	\
7252	Scopus	Tuite D.	Solar energy goes beyond photovoltaics	2010	Electronic Design	58	3	37	41	NA	Researchers in the US are working on interesting alternatives, particularly for big commercial bulk power facilities intended as alternatives to nuclear or fossil-fuel power plants. One of the issues with photovoltaics is just how far they can scale. The largest photovoltaic plant in the US, Florida Power and Light's 25-Mw Next Generation Solar Energy Center in DeSoto County, comprises more than …	2-s2.0-77950618499	No	No	\	\	\	\	Yes	Unclear	Yes	Unclear	2022-07-21	CT	Yes	Yes	NA	No	English	News_article!	NA	NA	NA	NA	NA	No	2023-01-12	DYO	\
7267	Scopus	Urban R.A., Bakshi B.R.	Techno-ecological synergy as a path toward sustainability of a north American residential system	2013	Environmental Science and Technology	47	4	1985	1993	10.1021/es303025c	For any human-designed system to be sustainable, ecosystem services that support it must be readily available. This work explicitly accounts for this dependence by designing synergies between technological and ecological systems. The resulting techno-ecological network mimics nature at the systems level, can stay within ecological constraints, and can identify novel designs that are economically …	2-s2.0-84874094090	No	No	\	\	\	\	Yes	Unclear	Yes	Unclear	2022-07-19	CT	Yes	Yes	NA	No	English	Journal_article	Modelling	Yes	Yes	Yes	No!	No	2023-01-12	DYO	CO2 emissions
7297	Scopus	Von Peschel R., Haacks M., Gruss H., Klemann C.	Sand lizard (Lacerta agilis) and statutory species protection: Field-tested options to prevent killing or injuring according to german nature conservation legislation [Die zauneidechse (Lacerta agilis) und der gesetzliche artenschutz: Praxiserprobte möglichkeiten zur vermeidung des tötungs- und verletzungsverbotes nach § 44 Abs. 1 Nr. 1 BNatSchG]	2013	Naturschutz und Landschaftsplanung	45	8	241	247	NA	In the light of the present discussion on how to deal with Sand Lizards occurring within areas of intervention and the prevention of project-related killings and injuries the study explicates field-tested measures to initiate a structurally conditioned emigration. To this effect, the focus was set on an appropriate removal of vegetation and hiding places. In addition, the study recommends helpful…	2-s2.0-84880813006	No	No	\	\	Yes	Unclear	\	\	Yes	Unclear	2022-07-20	AL	Yes	Yes	NA	No	Other!	NA	NA	NA	NA	NA	NA	No	2023-01-12	AL	\
7300	Scopus	Vorobiev P., Vorobiev Yu.	Automatic Sun tracking solar electric systems for applications on transport	2010	Program and Abstract Book - 2010 7th International Conference on Electrical Engineering, Computing Science and Automatic Control, CCE 2010	NA	NA	66	70	10.1109/ICEEE.2010.5608582	Technical and economical aspects of application of solar electric systems in city transport are discussed, with the possible use of Sun tracking; the effect of the latter on the solar energy conversion efficiency is analyzed in application to stationary and moving platforms with photovoltaic solar panels. The option of using grid-connected solar panels is taken into account. An analysis made show…	2-s2.0-78650278783	No	No	\	\	\	\	Yes	Unclear	Yes	Unclear	2022-07-22	CT	Yes	Yes	NA	No	English	Conf_proceedings	Review	No!	NA	NA	NA	No	2023-01-02	CT	peu de biblio
7306	Scopus	Walter K., Bosch S.	Intercontinental cross-linking of power supply-calculating an optimal power line corridor from North Africa to central Europe	2013	Energy, Sustainability and Society	3	1	NA	NA	10.1186/2192-0567-3-14	Background An oversupply of solar radiation in Northern Africa as well as high energy consumption in the economic centers of Central Europe gives reason to an international cross-linking of regenerative power supply. A fundamental precondition for this purpose is the development of high-capacity power lines. By this means, only the energy can be economically transferred from the sites of its prod…	2-s2.0-84893443232	No	No	\	\	\	\	Yes	Unclear (ab)	Yes	Unclear	2022-07-19	CT	Yes	Yes	NA	No	English	Journal_article	Modelling	Yes	No!	NA	NA	No	2023-01-12	DYO	Prospective study for powerlines corridor
7331	Scopus	Wardach M., Kubarski K., Paplicki P., Cierzniewski P.	Proposition of application of autonomous power supply system for single-family house [Propozycja zastosowania autonomicznego układu zasilania domu jednorodzinnego]	2013	Przeglad Elektrotechniczny	89	1A	48	50	NA	This paper presents selected problems with autonomous power supply systems using renewable energy and the possibility of their use in households. Conducted financial analysis prove that the cost of investment in a power system with 2 kW wind turbine or hybrid system of singlefamily home, in addition to a very favorable ecological aspect, should pay off in about several years, generating for the n…	2-s2.0-84943251775	No	No	Yes	Unclear	\	\	\	\	Yes	Unclear	2022-07-05	RS	Yes	Yes	NA	No	Other!	NA	NA	NA	NA	NA	NA	No	2023-01-12	DYO	\
7367	Scopus	Wu G.C., Torn M.S., Williams J.H.	Incorporating land-use requirements and environmental constraints in low-carbon electricity planning for California	2015	Environmental Science and Technology	49	4	2013	2021	10.1021/es502979v	The land-use implications of deep decarbonization of the electricity sector (e.g., 80% below 1990 emissions) have not been well-characterized quantitatively or spatially. We assessed the operational-phase land-use requirements of different low-carbon scenarios for California in 2050 and found that most scenarios have comparable direct land footprints. While the per MWh footprint of renewable ener…	2-s2.0-84923071331	No	No	\	\	\	\	Yes	NA	Yes	NA	2022-07-22	CT	Yes	Yes	NA	No	English	Journal_article	Modelling	Yes	Yes	No!	Yes	No	2022-12-23	AL	E/C: prospective sites for PV facilities (suitability)
7375	Scopus	Xiao D.-K.	Considerations on improvement of electric power supply in agricultural and pastoral areas of East-Tibet	2012	Proceedings - 2012 International Conference on Biomedical Engineering and Biotechnology, iCBEB 2012	NA	NA	1284	1287	10.1109/iCBEB.2012.111	In East-Tibet, the service life of small hydropower stations is shorter than average level, power supply project cannot meet planned targets, power station construction has negative impact on the fragile ecological environment, and the PICO and solar power are not fully developed. These phenomenons lead to low electrified rate and slow improvement of electrified rate in East-Tibet. The root cause…	2-s2.0-84866668331	No	No	Yes	Unclear	\	\	\	\	Yes	Unclear	2022-07-05	RS	Yes	Yes	NA	No	English	Conf_proceedings	Discussion!	NA	NA	NA	NA	No	2023-01-12	DYO	\
7385	Scopus	Xue Y.B., Lan Y.R.	Application of building energy-saving technology - Student accommodation in Shandong Jianzhu University	2014	Advanced Materials Research	889-890	NA	1343	1346	10.4028/www.scientific.net/AMR.889-890.1343	Shandong Jianzhu University student apartments by the use of ecological building envelope insulation, solar heating, building ventilation, photovoltaic, solar hot water systems, building technology made summarization of the future for the construction of ecological building cold and cold regions of the country to provide a good idea. © (2014) Trans Tech Publications, Switzerland.	2-s2.0-84896853469	No	No	Yes	Unclear	\	\	\	\	Yes	Unclear	2022-07-05	RS	Yes	Yes	NA	No	English	Journal_article	Discussion!	NA	NA	NA	NA	No	2022-12-23	AL	\
7404	Scopus	Yin B.Q., Wang Y.P., Zhu L., Cui Y.	Photosynthesis of plant and photovoltaic integrated application of buildings	2013	Applied Mechanics and Materials	357-360	NA	467	473	10.4028/www.scientific.net/AMM.357-360.467	As the most important means of solar energy application, photovoltaic performance has significant impact on human energy systems, much like the role of photosynthesis in the plant of ecosystem. In this aspect, photovoltaic and its integration with building and urban ecosystem are related to the theory of ecology, and the balance between society and nature. This paper puts forward the bionic conce…	2-s2.0-84883221023	No	Kappa	Yes	NA	No	X	No	X	Yes	Unclear	2022-07-01	CT&RS&AL	Yes	Yes	NA	No	English	Journal_article	Discussion!	NA	NA	NA	NA	No	2023-01-12	DYO	\
7410	Scopus	You G., Lei S., Li L., Hou H., Cui C.	Effect of wind-solar complementary increasing oxygen system in aquaculture	2013	Advance Journal of Food Science and Technology	5	12	1652	1659	10.19026/ajfst.5.3405	In order to explore a sustainable aquaculture methodology, water was increased oxygen by a wind-solar power which was tested in a production period of the Penaeus vannamei in paper. The result shows that, compareing with the conventional aerating comparison, the system could improve water environment in ponds and dissolved oxygen, temperature, pH value and the content of nitrite stably and unifor…	2-s2.0-84891462890	No	No	\	\	Yes	Agrivoltaics	\	\	Yes	Agrivoltaics	2022-07-22	AL	Yes	Yes	NA	No	English	Journal_article	Study	No!	NA	NA	NA	No	2022-12-22	AL	\
7434	Scopus	Zeng C., Ramos-Ruiz A., Field J.A., Sierra-Alvarez R.	Cadmium telluride (CdTe) and cadmium selenide (CdSe) leaching behavior and surface chemistry in response to pH and O2	2015	Journal of Environmental Management	154	NA	78	85	10.1016/j.jenvman.2015.02.033	Cadmium telluride (CdTe) and cadmium selenide (CdSe) are increasingly being applied in photovoltaic solar cells and electronic components. A major concern is the public health and ecological risks associated with the potential release of toxic cadmium, tellurium, and/or selenium species. In this study, different tests were applied to investigate the leaching behavior of CdTe and CdSe in solutions…	2-s2.0-84923096331	No	No	\	\	Yes	Unclear	\	\	Yes	Unclear	2022-07-11	AL	Yes	Yes	NA	No	English	Journal_article	Study	No!	NA	NA	NA	No	2023-01-03	DYO	\
7469	Scopus	Zimmermann Y.-S., Schäffer A., Hugi C., Fent K., Corvini P.F.-X., Lenz M.	Organic photovoltaics: Potential fate and effects in the environment	2012	Environment International	49	NA	128	140	10.1016/j.envint.2012.08.015	In times of dwindling fossil fuels it is particularly crucial to develop novel "green" technologies in order to cover the increasing worldwide demand for energy. Organic photovoltaic solar cells (OPVs) are promising as a renewable energy source due to low energy requirement for production, low resource extraction, and no emission of greenhouse gasses during use. In contrast to silicium-based sola…	2-s2.0-84866559979	No	No	\	\	Yes	NA	\	\	Yes	NA	2022-07-11	AL	Yes	Yes	NA	No	English	Journal_article	Review	Yes	No!	NA	NA	No	2023-01-03	DYO	Toxicity of lixiviat of PV cells components in laboratory -> Lifecycle of PVST panels
7547	Scopus	Abdellatif B., Charaf H., Ahmed A.M., Abdellatif G., Messaoudi C., Houssain Z., El Amrani A., Badr K.	Experimental evaluation of performance drop for crystalline photovoltaic modules affected by snail trails defect	2018	PVCon 2018 - International Conference on Photovoltaic Science and Technologies	NA	NA	NA	NA	10.1109/PVCon.2018.8523959	The understanding and quantifying of photovoltaic (PV) modules degradation is important to ensure their lifetime at harsh conditions. A test campaign on several pc-Si PV modules at semi-arid climate has been conducted after 3 years of outdoor exposure. As a result, 58,5% of modules showed snail trails formation. This defect has been observed increasingly during last decade whereas; the performanc…	2-s2.0-85058228048	No	No	Yes	Unclear	\	\	\	\	Yes	Unclear	2022-07-05	RS	Yes	Yes	NA	No	English	Conf_proceedings	Study	No!	NA	NA	NA	No	2022-12-22	AL	\
7564	Scopus	Ahmad M.F., Ismail S.N., Hassan M.F., Wei C.S., Abdul N., Ahmad A.N.A., Nawi M.N.M., Rahman N.A.A.	A study of green factory practices in Malaysia manufacturing industry	2019	International Journal of Supply Chain Management	8	1	772	776	NA	Green Factory is a management tool for eliminate environment burden such as waste, chemical and pollution. Economic development grew too fast has effected major impact to environment. Carbon dioxide, loss of biodiversity, degradation of natural resources, global warming, ozone layer depletion and deforestation have effected on the environment. Based on world statistics, Malaysia has produced 29 m…	2-s2.0-85063257044	No	No	Yes	Unclear	\	\	\	\	Yes	Unclear	2022-07-05	RS	Yes	Yes	NA	Kappa	English	Journal_article	Study	No!	NA	NA	NA	No	2022-12-15	DYO&CT&AL	\
7588	Scopus	Al-Kayiem H.H., Owolabi A.L.	Enhancement techniques for solar energy technologies	2018	Solar Collectors: Applications and Performance	NA	NA	85	110	NA	Sustainability of the global energy drive is in doubt due to ever increasing demand that promotes negative effects on the environment. Among the renewable clean energy alternatives, the utilization of solar energy is, without a doubt, one of the most encouraging ecological avenues. In a solar thermal system, the solar thermal energy can be exploited via heating working fluid circulating through a…	2-s2.0-85058527193	No	No	Yes	Unclear	\	\	\	\	Yes	Unclear	2022-07-05	RS	Yes	Yes	NA	Kappa	English	Book_chapter	Review	No!	NA	NA	NA	No	2022-12-15	DYO&CT&AL	Review: synthesis of some literature on solar technologies
7604	Scopus	Amarillo H.	In the field of solar installing, there is still little room for the most ecological entrepreneurs [Le secteur de l'installation solaire: encore peu de place pour les entrepreneurs les plus écologiques] [Wirtschaftszweig Solaranlagen: immer noch wenig Raum für die umweltbewusstesten Unternehmer] [El sector de la instalación solar: todavía poco espacio para los empresarios más ecológicos]	2016	Formation Emploi	NA	135	115	135	10.4000/formationemploi.4817	The solar photovoltaïc installing is a new market in which three types of contractors intervene: the “solar defenders”, characterized by their ecological belief; the traditional craftsmen, and the subcontracting installers. It has been noticed that qualification wasn't an element in which the firms were involved, but it is socially embedded reality. As to the “solar defenders”, the most legitímat…	2-s2.0-85129292220	No	No	\	\	\	\	Yes	NA	Yes	NA	2022-07-21	CT	Yes	Yes	NA	No	French	Journal_article	Study	No!	NA	NA	NA	No	2023-01-13	CT	étude sociologique avec entretiens
7605	Scopus	Ameri M., Mohammadzadeh M.	Thermodynamic, thermoeconomic and life cycle assessment of a novel integrated solar combined cycle (ISCC) power plant	2018	Sustainable Energy Technologies and Assessments	27	NA	192	205	10.1016/j.seta.2018.04.011	In this study, thermodynamic, thermo-economic and life cycle assessments are carried out for a novel integrated solar combined cycle system (ISCCS). The novel cycle has been developed with the purpose of using parabolic trough solar cycle in an on-line conventional combined cycle power plant (CCPP) with the minimum modifications required for the primary cycle. An attempt is made to determine the …	2-s2.0-85046338120	No	No	\	\	Yes	Unclear	\	\	Yes	Unclear	2022-07-12	AL	Yes	Yes	NA	No	English	Journal_article	Modelling	Yes	CSP!	NA	NA	No	2022-12-22	AL	\
7610	Scopus	Ancha B., Bashir S., KingSanders N., Liu J.L.	Solar energy: Potential and toxicology	2019	Nanostructured Materials for Next-Generation Energy Storage and Conversion: Photovoltaic and Solar Energy	NA	NA	1	44	10.1007/978-3-662-59594-7_1	Global energy demands towards 100 PW necessitated a rethink of approaches to generate the required demand through accelerated use of sustainable resources for both heating and generation of electricity. This is to degrade the global warming potential, lower greenhouses gases, and ultimately ensure against depletion of natural resources which may be required for habituation, agro-use or extraction…	2-s2.0-85084905739	No	Kappa	Yes	NA	Yes	NA	Yes	Unclear	Yes	NA	2022-07-01	CT&RS&AL	Yes	Yes	NA	No	English	Book_chapter	Study	Yes	No!	No!	Yes	No	2022-12-21	AL	P: bacteria not sure if always aquatic
7639	Scopus	Asprilla D.B., Valdés C.F., Macías R.J., Chejne F.	Evaluation of potential of energetic development in isolated zones with wide biodiversity: NIZ Chocó-Colombia case study	2018	Thermal Science and Engineering Progress	8	NA	109	117	10.1016/j.tsep.2018.08.010	The implementation of a hybrid biomass gasification-photovoltaic system for electricity generation in isolated regions was evaluated. Experiments were carried out to test the gasification of agricultural residual biomass in a downdraft fixed-bed gasifier coupled to an internal combustion engine and a photovoltaic system with this set-up, electricity was successfully generated by means of rice hus…	2-s2.0-85051967102	No	No	\	\	\	\	Yes	NA	Yes	NA	2022-07-19	CT	Yes	Yes	NA	No	English	Journal_article	Study	No!	NA	NA	NA	No	2022-12-21	AL	\
7642	Scopus	Atak A., Çabuk S.N., Bakiş R., Çabuk A.	Determination of suitable sites for solar power plants by using weighted overlay analysis: Sivrihisar case	2019	International Journal of Renewable Energy Research	9	3	1203	1213	NA	Turkey spends around 50 billion dollars for oil and natural gas import products each year to meet the increasing energy demand. In fact, Turkey has rich renewable energy resources. Recently, serious efforts have been made to increase the utilization of solar energy. The annual sunshine duration and annual solar energy potential of the country are respectively 2737 hours (7,2 hours/day) and 1527 k…	2-s2.0-85084270642	No	No	Yes	Unclear	\	\	\	\	Yes	Unclear	2022-07-05	RS	Yes	Yes	NA	No	English	Journal_article	Modelling	Yes	Yes	No!	No!	No	2022-12-21	AL	\
7654	Scopus	Bajak A.	Chile's chance to embrace science for the twenty-first century	2017	Nature	552	7684	S53	S55	10.1038/d41586-017-08385-0	[No abstract available]	2-s2.0-85038232400	No	No	\	\	\	\	Yes	Unclear	Yes	Unclear	2022-07-21	CT	Yes	Yes	NA	No	English	News_article!	NA	NA	NA	NA	NA	No	2023-01-05	DYO	\
7674	Scopus	Barron-Gafford G.A., Minor R.L., Allen N.A., Cronin A.D., Brooks A.E., Pavao-Zuckerman M.A.	The photovoltaic heat island effect: Larger solar power plants increase local temperatures	2016	Scientific Reports	6	NA	NA	NA	10.1038/srep35070	While photovoltaic (PV) renewable energy production has surged, concerns remain about whether or not PV power plants induce a "heat island" (PVHI) effect, much like the increase in ambient temperatures relative to wildlands generates an Urban Heat Island effect in cities. Transitions to PV plants alter the way that incoming energy is reflected back to the atmosphere or absorbed, stored, and rerad…	2-s2.0-84991735254	No	No	\	\	\	\	Yes	Unclear	Yes	Unclear	2022-07-22	CT	Yes	Yes	NA	No	English	Journal_article	Study	Yes	Yes	Yes	No!	No	2023-01-05	DYO	\
7678	Scopus	Basu R.	Evaluation of some renewable energy technologies	2017	Mining of Mineral Deposits	11	4	29	37	10.15407/mining11.04.029	Purpose. The study aims to outline and compare various renewable energy alternatives in view of the global warming crisis and depletion of fossil fuels which cause emissions of carbon dioxide. Carbon dioxide is a major source of pollution and is an absorbent for radiation. Methods. Literature surveys and analysis of benefits and drawbacks of the competing technologies should include the capital c…	2-s2.0-85042611731	No	No	Yes	Unclear	\	\	\	\	Yes	Unclear	2022-07-05	RS	Yes	Yes	NA	No	English	Journal_article	Review	No!	NA	NA	NA	No	2023-01-16	CT	\
7682	Scopus	Baumann T., Nussbaumer H., Klenk M., Dreisiebner A., Carigiet F., Baumgartner F.	Photovoltaic systems with vertically mounted bifacial PV modules in combination with green roofs	2019	Solar Energy	190	NA	139	146	10.1016/j.solener.2019.08.014	Dependent on the specific conditions flat roofs can be well suited for the installation of large photovoltaic systems in urban areas. For urban designers also other aspects, such as the insulation of buildings, cooling, air purification and water retention play an important role besides the ecological energy generation. The combination of photovoltaics and roof greening can therefore be an intere…	2-s2.0-85070531511	No	No	Yes	Unclear	\	\	\	\	Yes	Unclear	2022-07-05	RS	Yes	Yes	NA	No	English	Journal_article	Study	Yes	Yes	Yes	No!	No	2023-01-05	DYO	\
7690	Scopus	Bekker G.A., Fischer A.R.H., Tobi H., van Trijp H.C.M.	Explicit and implicit attitude toward an emerging food technology: The case of cultured meat	2017	Appetite	108	NA	245	254	10.1016/j.appet.2016.10.002	Cultured meat is an unfamiliar emerging food technology that could provide a near endless supply of high quality protein with a relatively small ecological footprint. To understand consumer acceptance of cultured meat, this study investigated the influence of information provision on the explicit and implicit attitude toward cultured meat. Three experiments were conducted using a Solomon four-gro…	2-s2.0-84992123371	No	No	\	\	\	\	Yes	Unclear	Yes	Unclear	2022-07-18	CT	Yes	Yes	NA	No	English	Journal_article	Study	No!	NA	NA	NA	No	2023-01-05	DYO	\
7696	Scopus	Beloev I., Gabrovska-Evstatieva K., Evstatiev B.	Compensation of CO2 Emissions from Petrol Stations with Photovoltaic Parks: Cost-Benefit and Risk Analysis	2017	Acta Technologica Agriculturae	20	4	85	90	10.1515/ata-2017-0017	This paper presents a new approach for reducing the CO2 emissions in the transport sector based on emission compensation. A cost-benefit analysis method of investments in photovoltaic parks at petrol stations is used, which accounts for all the initial investments and maintenance costs in terms of expenses. The benefits are divided into financial and ecological. The method has been implemented in…	2-s2.0-85040370909	No	No	Yes	Unclear	\	\	\	\	Yes	Unclear	2022-07-05	RS	Yes	Yes	NA	No	English	Journal_article	Modelling	No!	NA	NA	NA	No	2023-01-05	DYO	\
7697	Scopus	Beloin-Saint-Pierre D., Levasseur A., Margni M., Blanc I.	Implementing a Dynamic Life Cycle Assessment Methodology with a Case Study on Domestic Hot Water Production	2017	Journal of Industrial Ecology	21	5	1128	1138	10.1111/jiec.12499	This work contributes to the development of a dynamic life cycle assessment (DLCA) methodology by providing a methodological framework to link a dynamic system modeling method with a time-dependent impact assessment method. This three-step methodology starts by modeling systems where flows are described by temporal distributions. Then, a temporally differentiated life cycle inventory (TDLCI) is c…	2-s2.0-84996538633	No	No	\	\	\	\	Yes	Unclear	Yes	Unclear	2022-07-18	CT	Yes	Yes	NA	No	English	Journal_article	Modelling	No!	NA	NA	NA	No	2022-12-21	AL	\
7718	Scopus	Birge D., Mandhan S., Qiu W., Berger A.M.	Potential for sustainable use of trees in hot arid regions: A case study of Emirati neighborhoods in Abu Dhabi	2019	Landscape and Urban Planning	190	NA	NA	NA	10.1016/j.landurbplan.2019.05.008	This paper explores the future of landscapes in arid, coastal regions based on 4 water-energy regimes, using a case study of villa neighborhoods in Abu Dhabi, United Arab Emirates. It examines the potential for the planting of 15 selected tree species for carbon storage under various water-energy regimes to create carbon neutral (or negative) villa neighborhoods. Recent improvements to solar phot…	2-s2.0-85067171691	No	No	\	\	\	\	Yes	Unclear	Yes	Unclear	2022-07-19	CT	Yes	Yes	NA	No	English	Journal_article	Modelling	Yes	Yes	No!	No!	No	2023-01-02	AL	\
7722	Scopus	Blaustein L., Kadas G.J., Gurevitch J.	Integrating ecology into green roof research	2016	Israel Journal of Ecology and Evolution	62	1-2	1	6	10.1080/15659801.2016.1208943	Green roofs can provide environmental benefits that include increased building insulation, mitigating urban heat islands, providing aesthetic value, reducing runoff and storm water flooding in urban environments, improving air quality by sequestering pollutants, cooling photovoltaic panels to improve their function, and providing habitat for fauna and flora. Until very recently, improvements of g…	2-s2.0-84987638499	No	PreKappa	Yes	NA	Yes	NA	Yes	NA	Yes	NA	2022-06-28	CT&RS&AL	Yes	Yes	NA	No	English	Editorial_material!	NA	NA	NA	NA	NA	No	2023-01-04	DYO	Introduction to a special issue
7726	Scopus	Bondarchuk A.S.	Utilization of waste mine cavities as renewable energyaccu mulators	2016	Naukovyi Visnyk Natsionalnoho Hirnychoho Universytetu	NA	5	79	84	NA	Purpose: Development of the technology and presentation of the results of calculation of the effectiveness of waste mine cavities utilization for renewable energy accumulation. Methodology: Simulation of the technology process of receiving, saving and use of solar, wind, and geothermal energy, which uses mine cavities (Odessa catacombs) for accumulation of the energy. Findings: We have proved the…	2-s2.0-85006416165	No	No	\	\	\	\	Yes	Unclear	Yes	Unclear	2022-07-21	CT	Yes	Yes	NA	No	English	Journal_article	Modelling	No!	NA	NA	NA	No	2023-01-18	CT	pas vraiment de CPV, surtout simulation d'énergie solaire pour estimer besoin de stockage, exposition no
7737	Scopus	Brand L.A., Farnsworth M.L., Meyers J., Dickson B.G., Grouios C., Scheib A.F., Scherer R.D.	Mitigation-driven translocation effects on temperature, condition, growth, and mortality of Mojave desert tortoise (Gopherus agassizii) in the face of solar energy development	2016	Biological Conservation	200	NA	104	111	10.1016/j.biocon.2016.05.032	Given the rapid pace of renewable energy development, there is need to assess impacts of mitigation-driven translocations on sensitive species, including federally protected Mojave desert tortoise (Gopherus agassizii) distributed widely across a global solar energy hotspot. We monitored 215 tortoises over 3 years to evaluate translocation effects on temperature, condition, growth, and mortality o…	2-s2.0-84977080774	No	No	\	\	\	\	Yes	NA	Yes	NA	2022-07-18	CT	Yes	Yes	NA	No	English	Journal_article	Study	Yes	CSP!	No!	NA	No	2023-01-09	DYO	\
[truncated: 11,478 more rows]

## Sheet: Irretrievable full-texts
Article_ID	Source	Author	Title	Year	Journal	Volume	Issue	Start Page	End Page	DOI	Abstract	Key
[truncated: 102 more rows]

## Sheet: Excluded full-texts
Article_ID	Source	Author	Title	Year	Journal	Volume	Issue	Start Page	End Page	DOI	Abstract	Key	Citations excluded because:
[truncated: 816 more rows]
