# Supplementary material for: Existing evidence on the effects of photovoltaic panels on biodiversity: a systematic map with critical appraisal of study validity
Source: Environ Evid. 2023 Nov 18;12:25. doi: 10.1186/s13750-023-00318-x (PMC11378773; doi:10.1186/s13750-023-00318-x)
Supplement: Supplementary file 3 — Additional file 3. Study critical appraisal. [file 13750_2023_318_MOESM3_ESM.xlsx]

## Sheet: README
Document Name	Additional file 3. Study critical appraisal.xlsx
Author	Alix Lafitte
Date	2023-05-26
Tables
README	metadata concerning the document, pages
Critical Appraisal Tool	Critical appraisal criteria, questions and decisions
Critical Appraisal	Study critical appraisal results and justifications
Legend of attributes
Article_ID	Article unique identifier given by the review team
Study_ID	Study (i.e. one experimental design) unique identifier given by the review team
Linked_to	If study is the same than in another publication or is linked to the one of another publication, state the number of the linked article(s)
Source	article's source: 'WOSCC' Web of Science Core Collection; 'BA' Biological Abstracts; 'ZR' Zoological Records
Author	Author of citation
Title	Title of citation
Year	Year of publication of citation
Journal	Publication journal
Volume	Volume number of citation
Issue	Issue number of citation
Start_page	Page at which citation starts
End_page	Page at which citation ends
DOI	DOI of citation
Abstract	Abstract of citation
Key	Key of citation in academic databases
Language	Language of publication
Document_type	Type of document
Document_content	Document content
Study_type	Type of study
Comparator_type	The type of comparator being investigated: Presence; Construction; Presence&Construction; Management; Context; PV_type
PV_technology	Technology of PVST panels: Monocrystalline; Polycristalline; Thin-film; Thermal; Simulated; Unknown
Reviewer	DYO&AL' Critical appraisal performed both Dakis-Yaoba Ouédraogo and Alix Lafitte with all disagreements resolved; 'AL' Critical appraisal performed independently by Alix Lafitte; 'AL (DYO)' Critical appraisal performed independently by Alix Lafitte and cross-checked by Dakis-Yaoba Ouédraogo with all disagreements resolved
Confounding factors decision	Study decision and justification for the confounding factors criterion
Confounding factors Risk of bias	Study risk of bias for the confounding factors criterion
Post-exposure selection decision	Study decision and justification for the post-exposure selection criterion
Post-exposure selection Risk of bias	Study risk of bias for the post-exposure selection criterion
Attrition decision	Study decision and justification for the attrition criterion
Attrition Risk of bias	Study risk of bias for the attrition criterion
Misclassified comparison decision	Study decision and justification for the misclassified comparison criterion
Misclassified comparison Risk of bias	Study risk of bias for the misclassified comparison criterion
Performance decision	Study decision and justification for the performance criterion
Performance Risk of bias	Study risk of bias for the performance criterion
Detection decision	Study decision and justification for the detection criterion
Detection Risk of bias	Study risk of bias for the detection criterion
Outcome reporting decision	Study decision and justification for the outcome reporting criterion
Outcome reporting Risk of bias	Study risk of bias for the outcome reporting criterion
Outcome assessment decision	Study decision and justification for the outcome assessment criterion
Outcome assessment Risk of bias	Study risk of bias for the outcome assessment criterion
Exposure decision	Study decision and justification for the exposure criterion
Exposure Risk of bias	Study risk of bias for the exposure criterion
Overall RISK OF BIAS	Overall risk of bias based on decision for all other criterion: a study’s overall risk of bias was classified as low if all criteria were rated with a low risk of bias, unclear if at least one criterion was rated with an unclear risk of bias and high if at least one criterion was rated with a high risk of bias.
Comments	Additional information
General rules for coding
NA	NA is used as a substitute for "not applicable"
\	\ is used to indicate an empty cell
Exposure	for the sake of conciseness, Exposure or Intervention are both referred as 'Exposure' noted as a 'E'

## Sheet: Critical Appraisal Tool
	Risk of bias	Question	Low	High	Unclear
	Confounding factors	- Are there potential confounding factors influencing the exposure and/or the outcome? (e.g. different ecosystems between sites, additional uncontrolled exposures such as light, chemical or noise pollution)	- No or Seemingly no	- Yes or Seemingly yes	- Unknown or Unclear
	Post-exposure selection	- Are exposure and comparator groups randomly or systematically selected and exchangeability can be assumed after the exposure?	- Yes or Seemingly yes	- No or Seemingly no	- Unknown or Unclear
	Attrition	- Were there any differences in missing data between exposure and comparator groups during the study or the analysis?	- No or Seemingly no	- Yes or Seemingly yes	- Unknown or Unclear
	Misclassified comparison (Observational)	- Are exposure and comparator groups sufficiently well defined?	- Yes or Seemingly yes	- No or Seemingly no	- Unknown or Unclear
	Performance (Experimental)	- Was the exposure altered during the experiment and thus differed between exposure and comparator groups?	- No or Seemingly no	- Yes or Seemingly yes	- Unknown or Unclear
	Detection	- Are they differences in how outcomes were measured between the exposure and comparator groups?	- No or Seemingly no	- Yes or Seemingly yes	- Unknown or Unclear
	Outcome reporting	- Are reported findings selectively disclosed?	- No or Seemingly no	- Yes or Seemingly yes	- Unknown or Unclear
	Outcome assessment	- Were assumptions for the applied statistical analyses violated? (e.g. normality, homoscedasticity)	- No or Seemingly no	- Yes or Seemingly yes	- Unknown or Unclear
	Exposure	- Are real (not simulated) photovoltaic or solar thermal panels used?	- Yes or Seemingly yes	- No or Seemingly no	- Unknown or Unclear

## Sheet: Critical Appraisal
Article_ID	Study_ID	Linked_to	Source	Author	Title	Year	Journal	Volume	Issue	Start_page	End_page	DOI	Abstract	Key	Language	Document_type	Document_content	Study_type	Comparator_type	Study_design	PV_technology	Reviewer	Confounding factors decision	Confounding factors Risk of bias	Post-exposure selection decision	Post-exposure selection Risk of bias	Attrition decision	Attrition Risk of bias	Misclassified comparison decision	Misclassified comparison Risk of bias	Performance decision	Performance Risk of bias	Detection decision	Detection Risk of bias	Outcome reporting decision	Outcome reporting Risk of bias	Outcome assessment decision	Outcome assessment Risk of bias	Exposure decision	Exposure Risk of bias	Overall RISK OF BIAS	Comments
2603	2603.I	NA	WOSCC	Pilogallo, A; Saganeiti, L; Scorza, F; Murgante, B	ECOSYSTEM SERVICES' BASED IMPACT ASSESSMENT FOR LOW CARBON TRANSITION PROCESSES	2019	TEMA-JOURNAL OF LAND USE MOBILITY AND ENVIRONMENT	12	2	127	138	10.6092/1970-9870/6117	Low carbon transition represents one of the main challenges engaging territorial governments in a multi-scale structure of planning and actions. The thematic focus on renewable energies sources (RES) development prevailed on an integrated approach to plan such relevant process in a more integrated and systemic view based on multiple territorial values estimation and the assessment of potential co…	WOS:000504894100003	English	Journal_article	Study	Observational	Presence&Construction	BAE	Unknown	DYO&AL	Yes; areas occupied by wind farms also taken into account into analyses	High	Yes; same sample area before and after exposure and all 7 USSE facilities built in Melfi region taken into account	Low	No	Low	Yes; Before/After is well defined	Low	NA	NA	No; same methods for analyses before and after	Low	Yes; only one year (2010) reported for pollination supply (Fig 3)	High	NA; no statistical analyses	NA	Yes; real	Low	HIGH	Habitat degradation outcome: only precise date of USSE installation before 2010 and in 2018 (before/after) is known but the precise date of USSE facilities installation is not reported
2889	2889.I	NA	WOSCC	Sattler, S; Zluwa, I; Osterreicher, D	The PV Rooftop Garden: Providing Recreational Green Roofs and Renewable Energy as a Multifunctional System within One Surface Area	2020	APPLIED SCIENCES-BASEL	10	5	NA	NA	10.3390/app10051791	In urban areas, summer temperatures are continuously increasing, and cities are aiming at implementing measures to mitigate the urban heat island (UHI) effect. Reducing sealed surfaces and adding plants have been shown to be beneficial for urban microclimates. Green roofs are thus a viable alternative to standard roofs made out of materials that completely seal the top layer. However, roofs are, …	WOS:000525298100239	English	Journal_article	Study	Experimental	Presence	CE	Unknown	AL	Seemingly no; but very little information provided on methods	Low	Unclear; protocol for shade_tolerance determination not specified	Unclear	No	Low	NA	NA	No; same exposure throughout three years of experiment	Low	Unclear; protocol for shade_tolerance determination not specified	Unclear	No; all results provided	Low	NA; no statistical analyses	NA	Yes; real	Low	UNCLEAR	Not enough information provided on the protocol to decide
3106	3106.I	NA	WOSCC	Stid, JT; Shukla, S; Anctil, A; Kendall, AD; Rapp, J; Hyndman, DW	Solar array placement, electricity generation, and cropland displacement across California's Central Valley	2022	SCIENCE OF THE TOTAL ENVIRONMENT	835	NA	NA	NA	10.1016/j.scitotenv.2022.155240	Understanding agriculturally co-located solar photovoltaic (PV) installation capacity, practices, and preferences is imperative to foster a future where solar power and agriculture co-exist with limited impacts on food production. Crops and PV panels are often co-located as they have similar ideal conditions for maximum yield. The recent boom in solar photovoltaics is displacing a significant amo…	WOS:000797745600004	English	Journal_article	Study	Observational	Presence&Construction	BAE	Crystalline	AL	No	Low	Yes; all USSE facilities in Central valley taken into account	Low	No	Low	Yes; unique and well-defined period 2008 and in 2018	Low	NA	NA	No; same methods for analyses before and after	Low	No; all results provided	Low	NA; no statistical analyses for land use	NA	Yes; real	Low	LOW	\
3106	3106.II	NA	WOSCC	Stid, JT; Shukla, S; Anctil, A; Kendall, AD; Rapp, J; Hyndman, DW	Solar array placement, electricity generation, and cropland displacement across California's Central Valley	2022	SCIENCE OF THE TOTAL ENVIRONMENT	835	NA	NA	NA	10.1016/j.scitotenv.2022.155240	Understanding agriculturally co-located solar photovoltaic (PV) installation capacity, practices, and preferences is imperative to foster a future where solar power and agriculture co-exist with limited impacts on food production. Crops and PV panels are often co-located as they have similar ideal conditions for maximum yield. The recent boom in solar photovoltaics is displacing a significant amo…	WOS:000797745600004	English	Journal_article	Study	Observational	PV_type	Several_treatments	Crystalline	AL	No	Low	Yes; all USSE facilities in Central valley taken into account	Low	No	Low	Yes; unique and well-defined period 2008 and in 2018	Low	NA	NA	No; same method	Low	No; all results provided	Low	NA; no statistical analyses for land use	NA	Yes; real	Low	LOW	\
3317	3317.I	3318	WOSCC	Uldrijan, D; Chovancova, S; Winkler, J	SPECIES SPECTRUM OF PLANTS ON SELECTED LAND OF PHOTOVOLTAIC POWER PLANT	2016	PROCEEDINGS OF INTERNATIONAL PHD STUDENTS CONFERENCE, (MENDELNET 2016)	NA	NA	163	167	NA	This paper focuses on the evaluation of weed species diversity on selected land with photovoltaic power plant in 2013, 2014 and 2015. Furthermore, it is aimed on the evaluation of representation of individual species depending on different conditions within the area. The area is located in South Moravia, Brno-venkov district in the village Unin. Evaluation of vegetation was carried out by multiva…	WOS:000392968500027	English	Conf_proceedings	Study	Observational	Presence	CE	Unknown	AL	Yes; potential different land uses between plots and different managements in 2013 and following years	High	Yes; assumed random sampling protocol of phytocoenological relevés	Low	No	Low	Yes; well-defined treatments	Low	NA	NA	No; same survey methods between E and C groupd	Low	No; all results provided	Low	No; multivariate analyses used and Monte-Carlo test	Low	Yes; real	Low	HIGH	\
3318	3318.I	3317	WOSCC	Uldrijan, D; Chovancova, S; Winkler, J	REGULATION OF VEGETATION ON LANDS WITH PHOTOVOLTAIC POWER PLANTS	2015	MENDELNET 2015	NA	NA	88	92	NA	This paper deals with the evaluation of weed species diversity on chosen land with photovoltaic power plant. At the same time, the impact of different regulatory interventions on the species diversity is observed. The area is located in South Moravia, Brno-country district in the village Unin. Evaluation of vegetation was carried out by method of phytocoenology releve. Three different types of ma…	WOS:000366466100015	English	Conf_proceedings	Study	Observational	Management	CE	Unknown	AL	Yes; potential different land uses between plots with control on previously arable land but not specified for herbicide and mowing treatments	High	Yes; assumed random sampling protocol of phytocoenological relevés	Low	No	Low	Yes; well-defined treatments	Low	NA	NA	No; same survey methods between E and C groupd	Low	No; all results provided	Low	No; multivariate analyses used and Monte-Carlo test	Low	Yes; real	Low	HIGH	\
3367	3367.I	10790	WOSCC	Vespalcova, T; Chovancova, S; Winkler, J	EVALUATION OF VEGETATION ON LANDS WITH PHOTOVOLTAIC POWER PLANTS	2015	MENDELNET 2015	NA	NA	93	98	NA	The aim of this paper is to evaluate species structure of weeds on lands with photovoltaic power plant in Moravsky Krumlov. The observation was carried out on twelve test spots also under photovoltaic panels and between them. Vegetation was evaluated via phytocoenology relev. The evaluation took three months (July, August, September) in 2013. The observation was statistically evaluated using DCA …	WOS:000366466100016	English	Conf_proceedings	Study	Observational	Context	Several_treatments	Unknown	DYO&AL	No; same site for both treatments	Low	Yes; assumed random sampling protocol of phytocoenological relevés	Low	No; all data considered	Low	Yes; previous land uses well defined	Low	NA	NA	No; same survey methods between E and C groupd	Low	No; all abundance and compostion results provided	Low	No; multivariate analyses used and Monte-Carlo test	Low	Yes; real	Low	LOW	Post-exposure selection considered ok even though not well defined because linked to Vaverkova et al. (2022)
3367	3367.II	10790	WOSCC	Vespalcova, T; Chovancova, S; Winkler, J	EVALUATION OF VEGETATION ON LANDS WITH PHOTOVOLTAIC POWER PLANTS	2015	MENDELNET 2015	NA	NA	93	98	NA	The aim of this paper is to evaluate species structure of weeds on lands with photovoltaic power plant in Moravsky Krumlov. The observation was carried out on twelve test spots also under photovoltaic panels and between them. Vegetation was evaluated via phytocoenology relev. The evaluation took three months (July, August, September) in 2013. The observation was statistically evaluated using DCA …	WOS:000366466100016	English	Conf_proceedings	Study	Observational	Presence	CE	Unknown	DYO&AL	Unclear; no information on how sampling was done under/between photovoltaic panels	Unclear	Unclear; no information on how sampling was done under/between photovoltaic panels	Unclear	No; all data considered	Low	Yes; between/under well defined	Low	NA	NA	Unclear; no information on how sampling was done under/between photovoltaic panels	Unclear	Yes; no results provided for beween vs under comparison, only abstract	High	NA; no statistical analyses	NA	Yes; real	Low	HIGH	\
3824	3824.I	NA	ZR	Black, Theodore, V; Robertson, Bruce A.	How to disguise evolutionary traps created by solar panels.	2020	Journal of Insect Conservation	24	2	241	247	NA	Photovoltaic panels are the most rapidly growing source of sustainable energy, but are also sources of polarized light pollution that can mislead aquatic insects into thinking they represent natural waterbodies. Aquatic insects are commonly attracted away from natural water bodies to lay their eggs upon solar panels where they fail to hatch, a phenomenon called an evolutionary trap. Previous work…	ZOOREC:ZOOR15605037183	English	Journal_article	Study	Experimental	PV_type	CE	Simulated	AL	No; systematic position changes every 24 min	Low	Yes; random attraction from wild in-situ insects	Low	No; all data taken into account	Low	NA	NA	No; same intervention all along experiment	Low	No; visual detection of the several treatments at the same time	Low	No; all results available	Low	Seemingly no; assumptions for GLM not specified but best fit models used	Low	No; simulated	High	HIGH	\
3828	3828.I	NA	ZR	Armstrong, John H.; Kulikowski, Andy J., II; Philpott, Stacy M.	Urban renewable energy and ecosystems: integrating vegetation with ground-mounted solar arrays increases arthropod abundance of key functional groups.	2021	Urban Ecosystems	24	3	621	631	NA	Cities are increasingly developing renewable energy within urban areas, yet the implications for ecosystems have not been explored. This study brings together climate change mitigation policies and ecosystem conservation in urban areas by investigating how ground-mounted solar arrays in parking lots affect arthropod abundance and biodiversity. We assess which arthropods are present under these so…	ZOOREC:ZOOR15707047734	English	Journal_article	Study	Observational	Management	CE	Unknown	AL	No; differences in vegetation height and surrounding environments accounted for in models	Low	Yes; random captures of arthropod	Low	No; assumed randomness of lost sticky traps	Low	Yes; well defined treatments	Low	NA	NA	No; same survey methods for treatments	Low	No; all results provided	Low	Seemingly no; overdispersion checked and most parsimonious models selected	Low	Yes; real	Low	LOW	\
3848	3848.I	NA	ZR	Collette, Jean	The Impact of an Industrial Project on the Birdlife in the 'Bocage'.	2014	Cormoran	19	4	233	251	NA	During the site works carried out for the installation of a photovoltaic solar farm at Tirepied (Manche), the bird-life on the site was studied for two and a half years. More than 80 species were observed during this study, and the reactions of some of them to the major modifications made to the site were revealed. In particular, the small granivorous species reacted very quickly to the appearanc…	ZOOREC:ZOOR15202014141	French	Journal_article	Study	Observational	Construction	BDE	Unknown	DYO&AL	Unclear; for Serie 1 possible disturbances of archeological surveys but precise date unknown	Unclear	Yes; all birds identified during survey	Low	No	Low	Yes; before and during well defined in Serie 1	Low	NA	NA	Yes; some bird surveys are shorter than others due to construction machinery (45 to 180 min per relevés), year with construction works may have shorter surveys in general	High	Yes; distribution data not given for all on-site species identified	High	NA; no statistical analyses	NA	Yes; real	Low	HIGH	\
3950	3950.I	NA	BA	Adeh, Elnaz Hassanpour; Selker, John S.; Higgins, Chad W.	Remarkable agrivoltaic influence on soil moisture, micrometeorology and water-use efficiency	2018	PLoS One	13	11	NA	NA	10.1371/journal.pone.0203256	Power demands are set to increase by two-fold within the current century and a high fraction of that demand should be met by carbon free sources. Among the renewable energies, solar energy is among the fastest growing; therefore, a comprehensive and accurate design methodology for solar systems and how they interact with the local environment is vital. This paper addresses the environmental effec…	BIOABS:BACD201900083182	English	Journal_article	Study	Observational	Presence	CE	Unknown	AL	No	Low	Yes; random	Low	No	Low	Yes; well defined treatments	Low	NA	NA	No; same survey methods for treatments	Low	Yes; results for partially shaded treatment not provided	High	Yes; test results without even stating which test performed and if assumptions were verified	High	Yes; real	Low	HIGH	\
3987	3987.I	NA	BA	Rudman, Justine; Gauche, Paul; Esler, Karen J.	Direct environmental impacts of solar power in two arid biomes: An initial investigation	2017	South African Journal of Science	113	11-12	93	105	10.17159/sajs.2017/20170113	According to recent national energy plans and policy documents, the number of renewable energy developments is expected to increase in South Africa, thus contributing to the diversification of the country's energy system. Consequently, numerous solar power developments are being deployed in the sunny arid interior - areas generally represented by the Nama-Karoo and Savanna Biomes. These developme…	BIOABS:BACD201800075601	English	Journal_article	Study	Observational	Construction	DAE	Unknown	AL	No	Low	Unclear; no precise information on survey protocol	Unclear	No	Low	Yes; well defined during and after construction	Low	NA	NA	Unclear; surveys during/after construction may differ	Unclear	Yes; not all results for before/after provided for each site	High	NA; no statistical analyses	NA	Yes; real	Low	HIGH	protocol: mainly opportunistic surveys
4510	4510.I	NA	BA	Jahanfar, Ali; Drake, Jennifer; Gharabaghi, Bahram; Sleep, Brent	An experimental and modeling study of evapotranspiration from integrated green roof photovoltaic systems	2020	Ecological Engineering	152	NA	NA	NA	10.1016/j.ecoleng.2020.105767	Co-locating green roof (GR) systems with photovoltaic panels (PV) can allow optimal use of roof space for energy production as well as stormwater management. Models for evapotranspiration from integrated Green Roof Photovoltaic Systems (GR-PV) are needed for the design of GR-PV systems. Existing evapotranspiration models can not be used for this purpose due to complex sunlight-shading and wind-sh…	BIOABS:BACD202000411702	English	Journal_article	Study	Experimental	Presence	CE	Unknown	AL (DYO)	No	Low	Yes; evapotranspiration measurements	Low	No	Low	NA	NA	No; same exposure throughout the experiment	Low	No; same lysimeter between treatments	Low	No; all results provided	Low	No; non-parametric tests	Low	Yes; real	Low	LOW	sure experimental results separate from modelling study?
6033	6033.I	9050	Scopus	Blahó M., Egri Á., Barta A., Antoni G., Kriska G., Horváth G.	How can horseflies be captured by solar panels? A new concept of tabanid traps using light polarization and electricity produced by photovoltaics	2012	Veterinary Parasitology	189	2-4	353	365	10.1016/j.vetpar.2012.04.016	Horseflies (Diptera: Tabanidae) can cause severe problems for humans and livestock because of the continuous annoyance performed and the diseases vectored by the haematophagous females. Therefore, effective horsefly traps are in large demand, especially for stock-breeders. To catch horseflies, several kinds of traps have been developed, many of them attracting these insects visually with the aid …	2-s2.0-84866299508	English	Journal_article	Study	Experimental	PV_type	Several_treatments	Polycristalline	AL	No	High	Yes; random attraction from wild in-situ insects	Low	No	Low	NA	NA	No; same panels used throughout the experiment	Low	No; same methods between treatments	Low	No; all results provided	Low	NA; no statistical comparisons	NA	Yes; real, the simulated panel is considered to be the control	Low	HIGH	only comparator considered: simulated control PV (exp 1) and real PV (exp 2); exp 3 and exp 4 considered to be out os scope; different sample sizes for each treatments
6229	6229.I	NA	Scopus	DeVault T.L., Seamans T.W., Schmidt J.A., Belant J.L., Blackwell B.F., Mooers N., Tyson L.A., Van Pelt L.	Bird use of solar photovoltaic installations at US airports: Implications for aviation safety	2014	Landscape and Urban Planning	122	NA	122	128	10.1016/j.landurbplan.2013.11.017	Several airports in the US have recently installed large photovoltaic (PV) arrays near air-operations areas to offset energy demands, and the US Federal Aviation Administration has published guidelines for new solar installations on airport properties. Although an increased reliance on solar energy will likely benefit airports from environmental and economic perspectives, bird use of solar instal…	2-s2.0-84892181860	English	Journal_article	Study	Observational	Presence	CE	Unknown	DYO&AL	Yes; overall difference in vegetation height and composition between airfield and PV sites, in Denver site USSE facility installed in the airfield but other sites are outside airfields (airport disturbance not homogeneous), active bird harassment in Denver site but equivalent in C and E groups in this replicate, regional differences in bird species range taken into account	High	Yes; random survey transects and all birds counted, systematic selection of paired airfield/USSE facility selection: "five locations in the US where PV arrays were close (<20 km) to airfields"	Low	No; seemingly same level of attrition between E and C groups: non-disturbed birds only, species-level only, on-site birds only	Low	Yes; well-defined C and E (with PV) sites	Low	NA	NA	Yes; vegetation height and composition differed between airfields and PV arrays	High	No; all results provided	Low	No; BHI normalised by log transformation, non-parametric test ok but GLMM assumptions not specified	Low	Yes; real	Low	HIGH	\
6409	6409.I	NA	Scopus	Hernandez R.R., Hoffacker M.K., Murphy-Mariscal M.L., Wu G.C., Allen M.F.	Solar energy development impacts on land cover change and protected areas	2015	Proceedings of the National Academy of Sciences of the United States of America	112	44	13579	13584	10.1073/pnas.1517656112	Decisions determining the use of land for energy are of exigent concern as land scarcity, the need for ecosystem services, and demands for energy generation have concomitantly increased globally. Utilityscale solar energy (USSE) [i.e., ≥1 megawatt (MW)] development requires large quantities of space and land; however, studies quantifying the effect of USSE on land cover change and protected areas…	2-s2.0-84946600437	English	Journal_article	Study	Observational	Presence&Construction	BAE	Unknown	AL	Yes; planned USSE facilities taken into account even though they "may never reach full operation", areas occupied by CSP facilities taken into account into analyses	High	Yes; systematic survey of USSE facilities in California	Low	No; not sufficiently well defined USSE excluded but assumed to be equivalent for before and after	Low	Yes; Before/After is well defined	Low	NA	NA	No; same methods for analyses before and after	Low	No; all results provided	Low	NA; no statistical analyses	NA	Yes; real	Low	HIGH	taking into account planned USSE facilities may influence the exposure and outcome
6432	6432.I	NA	Scopus	Horváth G., Blahó M., Egri Á., Kriska G., Seres I., Robertson B.	Reducing the maladaptive attractiveness of solar panels to polarotactic insects	2010	Conservation Biology	24	6	1644	1653	10.1111/j.1523-1739.2010.01518.x	Human-made objects (e.g., buildings with glass surfaces) can reflect horizontally polarized light so strongly that they appear to aquatic insects to be bodies of water. Insects that lay eggs in water are especially attracted to such structures because these insects use horizontal polarization of light off bodies of water to find egg-laying sites. Thus, these sources of polarized light can become …	2-s2.0-78349252624	English	Journal_article	Study	Experimental	PV_type	CE	Unknown	DYO&AL	No; systematic position changes every 30 min	Low	Yes; random attraction from wild in-situ insects	Low	No	Low	NA	NA	No; same intervention all along experiment	Low	No; visual detection of the several treatments at the same time	Low	No; all test results available	Low	Unknown; very little information on data analyses	Unclear	Yes; real	Low	UNCLEAR	(1) white-framed solar cells and nonpolarizing surfaces
6432	6432.II	NA	Scopus	Horváth G., Blahó M., Egri Á., Kriska G., Seres I., Robertson B.	Reducing the maladaptive attractiveness of solar panels to polarotactic insects	2010	Conservation Biology	24	6	1644	1653	10.1111/j.1523-1739.2010.01518.x	Human-made objects (e.g., buildings with glass surfaces) can reflect horizontally polarized light so strongly that they appear to aquatic insects to be bodies of water. Insects that lay eggs in water are especially attracted to such structures because these insects use horizontal polarization of light off bodies of water to find egg-laying sites. Thus, these sources of polarized light can become …	2-s2.0-78349252624	English	Journal_article	Study	Experimental	PV_type	Several_treatments	Unknown	DYO&AL	No; systematic position changes every 30 min	Low	Yes; random attraction from wild in-situ insects	Low	No	Low	NA	NA	No; same intervention all along experiment	Low	No; visual detection of the several treatments at the same time	Low	No; all test results available	Low	Unknown; very little information on data analyses	Unclear	Yes; real	Low	UNCLEAR	(2) white- and blackframed solar cells with an underlying polarizing plastic sheeting
6432	6432.III	NA	Scopus	Horváth G., Blahó M., Egri Á., Kriska G., Seres I., Robertson B.	Reducing the maladaptive attractiveness of solar panels to polarotactic insects	2010	Conservation Biology	24	6	1644	1653	10.1111/j.1523-1739.2010.01518.x	Human-made objects (e.g., buildings with glass surfaces) can reflect horizontally polarized light so strongly that they appear to aquatic insects to be bodies of water. Insects that lay eggs in water are especially attracted to such structures because these insects use horizontal polarization of light off bodies of water to find egg-laying sites. Thus, these sources of polarized light can become …	2-s2.0-78349252624	English	Journal_article	Study	Experimental	PV_type	Several_treatments	Unknown	DYO&AL	No; systematic position changes every 30 min	Low	Yes; random attraction from wild in-situ insects	Low	No	Low	NA	NA	No; same intervention all along experiment	Low	No; visual detection of the several treatments at the same time	Low	No; all test results available	Low	Unknown; very little information on data analyses	Unclear	Yes; real	Low	UNCLEAR	(3) white- and black-framed solar cells in the absence of an underlying polarizing plastic sheeting
6432	6432.IV	NA	Scopus	Horváth G., Blahó M., Egri Á., Kriska G., Seres I., Robertson B.	Reducing the maladaptive attractiveness of solar panels to polarotactic insects	2010	Conservation Biology	24	6	1644	1653	10.1111/j.1523-1739.2010.01518.x	Human-made objects (e.g., buildings with glass surfaces) can reflect horizontally polarized light so strongly that they appear to aquatic insects to be bodies of water. Insects that lay eggs in water are especially attracted to such structures because these insects use horizontal polarization of light off bodies of water to find egg-laying sites. Thus, these sources of polarized light can become …	2-s2.0-78349252624	English	Journal_article	Study	Experimental	PV_type	Several_treatments	Simulated	DYO&AL	No; systematic position changes every 30 min	Low	Yes; random attraction from wild in-situ insects	Low	No	Low	NA	NA	No; same intervention all along experiment	Low	No; visual detection of the several treatments at the same time	Low	No; all test results available	Low	Unknown; very little information on data analyses	Unclear	No; simulated	High	HIGH	(4) shiny black surfaces with different nonpolarizing white grid patterns. Experiment replicated with Tabanids "we used the same two solar panels..."
6432	6432.V	NA	Scopus	Horváth G., Blahó M., Egri Á., Kriska G., Seres I., Robertson B.	Reducing the maladaptive attractiveness of solar panels to polarotactic insects	2010	Conservation Biology	24	6	1644	1653	10.1111/j.1523-1739.2010.01518.x	Human-made objects (e.g., buildings with glass surfaces) can reflect horizontally polarized light so strongly that they appear to aquatic insects to be bodies of water. Insects that lay eggs in water are especially attracted to such structures because these insects use horizontal polarization of light off bodies of water to find egg-laying sites. Thus, these sources of polarized light can become …	2-s2.0-78349252624	English	Journal_article	Study	Experimental	PV_type	Several_treatments	Unknown	DYO&AL	No; systematic position changes every 30 min	Low	Yes; random attraction from wild in-situ insects	Low	No	Low	NA	NA	No; same intervention all along experiment	Low	No; visual detection of the several treatments at the same time	Low	No; all test results available	Low	Unknown; very little information on data analyses	Unclear	Yes; real	Low	UNCLEAR	(5) white framing of solar cells in a solar panel versus a homogeneously black solar panel
6964	6964.I	NA	Scopus	Pérez-De-Los-Reyes C., Ormeño M.S., Ortíz-Villajos J.A.A., Navarro F.J.G., Gallego J.C., López R.M., Berenguer F.R., De la Rubia Carretero O.	Revegetation in solar photovoltaic farms in Mediterranean areas	2013	Fresenius Environmental Bulletin	22	12 A	3680	3688	NA	In order to ascertain the native species best adapted to different soil and climatic conditions in Mediterranean areas degraded by the installation of solar photovoltaic farms, six shrub species, which would act as a hedge, were planted around the perimeter of a photovoltaic farm (Olea europaea var. sylvestris, Pistacia lentiscus, Pistacia terebinthus, Quercus coccifera, Quercus ilex and Retama s…	2-s2.0-84896535625	English	Journal_article	Study	Observational	Presence	CE	Unknown	AL	No	Low	Yes; randomized block design and systematic sampling of all planted specimens	Low	No; loss of specimens for some species but homogeneous between treatments	Low	Yes; well-defined treatments	Low	NA	NA	No; same method	Low	No; apical growth results not provided for all species but linked to attrition (dead specimens)	Low	No; assumptions verified	Low	Yes; real	Low	LOW	\
7626	7626.I	NA	Scopus	Armstrong A., Ostle N.J., Whitaker J.	Solar park microclimate and vegetation management effects on grassland carbon cycling	2016	Environmental Research Letters	11	7	NA	NA	10.1088/1748-9326/11/7/074016	Increasing energy demands and the drive towards low carbon (C) energy sources has prompted a rapid increase in ground-mounted solar parks across the world. This represents a significant global land use change with implications for the hosting ecosystems that are poorly understood. In order to investigate the effects of a typical solar park on the microclimate and ecosystem processes, we measured …	2-s2.0-84979994152	English	Journal_article	Study	Observational	Presence	CE	Unknown	AL	No; sheep exclusion fences and no sampling in mown areas	Low	Yes; random plot selection and samples	Low	No; assumed equal level of attrition of ecosystem fluxes	Low	Yes; well-defined treatments	Low	NA	NA	No; same methods for analyses before and after	Low	No; all results provided	Low	No; balance of dataset checked, PCA to avoid collinearity, some GLM could not be fitted	Low	Yes; real	Low	LOW	\
7868	7868.I	NA	Scopus	Delfanti L., Colantoni A., Recanatesi F., Bencardino M., Sateriano A., Zambon I., Salvati L.	Solar plants, environmental degradation and local socioeconomic contexts: A case study in a Mediterranean country	2016	Environmental Impact Assessment Review	61	NA	88	93	10.1016/j.eiar.2016.07.003	Photovoltaic plants developed on rural land are becoming a common infrastructure in the Mediterranean region and may contribute, at least indirectly, to various forms of environmental degradation including landscape deterioration, land take, soil degradation and loss in traditional cropland and biodiversity. Our study illustrates a procedure estimating (i) the extension of ground-mounted photovol…	2-s2.0-84979499861	English	Journal_article	Study	Observational	Presence&Construction	BDAE	Unknown	DYO&AL	Yes; 'rural land' not sufficiently well defined: a mix of croplands and natural habitats but no information on the exact surface ratio, that can vary according to municipalities and years	High	Yes; all USSE facilities built in Italy seem to have been taken into account	Low	No; all USSE facilities analysed	Low	Yes; unique and well-defined period 2007 and in 2014	Low	NA	NA	No; same methods for analyses before and after	Low	No; all results provided	Low	NA; no statistical analyses	NA	Yes; real	Low	HIGH	\
7912	7912.I	NA	Scopus	Edalat M.M., Stephen H.	Effects of two utility-scale solar energy plants on land-cover patterns using SMA of Thematic Mapper data	2017	Renewable and Sustainable Energy Reviews	67	NA	1139	1152	10.1016/j.rser.2016.09.079	Due to depleting fossil fuels, many nations are adding renewable resources – such as geothermal, wind, and solar energy – to their energy portfolios. The southwestern United States counts as one of the best places in the world to collect solar energy, and already, Nevada is harnessing the sun's energy on a large scale. Depending on the size and type of the installation and location, there can be …	2-s2.0-84988883142	English	Journal_article	Study	Observational	Presence&Construction	BDACE	Unknown	AL	No	Low	Yes; one USSE facility in analysis	Low	No	Low	Yes; well defined CE and Before/During/After treatments	Low	NA	NA	No; same method for all treatments	Low	No; all results provided	Low	NA; no statistical analyses	NA	Yes; real	Low	LOW	also analysis on a CSP plant
7916	7916.I	11992	Scopus	Eihorn A., Micheli L., Miller D.C., Simpson L.J., Moutinho H.R., To B., Lanaghan C.L., Muller M.T., Toth S., John J.J., Warade S., Kottantharayil A., Engtrakul C.	Evaluation of soiling and potential mitigation approaches on photovoltaic glass	2019	IEEE Journal of Photovoltaics	9	1	233	239	10.1109/JPHOTOV.2018.2878286	The natural soiling of photovoltaic cover glass has recently been shown to include both an inorganic and organic particulate matter. Under favorable growth conditions, the latter can lead to the growth of dense colonies of filamentous fungi, which potentially leads to measurable performance losses over time. Herein, we report on a field study where glass coupon samples were deployed in soiling-pr…	2-s2.0-85056342048	English	Journal_article	Study	Experimental	PV_type	CE	Simulated	AL	No; same coupons	Low	Yes; assumed randomness of fungi samples	Low	No	Low	NA	NA	No; same PV treatments throughout experiment	Low	No; same method for all treatments	Low	Yes; all results for Mumbai coupons given but not for Dubai	High	NA; no statistical analyses	NA	No; simulated	High	HIGH	not all results reported but also may be because not all treatments were subjected to fungal growth presence assessment (all locations)
7916	7916.II	11992	Scopus	Eihorn A., Micheli L., Miller D.C., Simpson L.J., Moutinho H.R., To B., Lanaghan C.L., Muller M.T., Toth S., John J.J., Warade S., Kottantharayil A., Engtrakul C.	Evaluation of soiling and potential mitigation approaches on photovoltaic glass	2019	IEEE Journal of Photovoltaics	9	1	233	239	10.1109/JPHOTOV.2018.2878286	The natural soiling of photovoltaic cover glass has recently been shown to include both an inorganic and organic particulate matter. Under favorable growth conditions, the latter can lead to the growth of dense colonies of filamentous fungi, which potentially leads to measurable performance losses over time. Herein, we report on a field study where glass coupon samples were deployed in soiling-pr…	2-s2.0-85056342048	English	Journal_article	Study	Experimental	Management	CE	Simulated	AL	No	Low	Yes; assumed randomness of fungi samples	Low	No	Low	NA	NA	No; cleaning assumed to be consistent throughout experiment	Low	No; same method for all treatments	Low	Yes; all results for Mumbai coupons given but not for Dubai	High	NA; no statistical analyses	NA	No; simulated	High	HIGH	not all results reported but also may be because not all treatments were subjected to fungal growth presence assessment (all locations)
7916	7916.III	11992	Scopus	Eihorn A., Micheli L., Miller D.C., Simpson L.J., Moutinho H.R., To B., Lanaghan C.L., Muller M.T., Toth S., John J.J., Warade S., Kottantharayil A., Engtrakul C.	Evaluation of soiling and potential mitigation approaches on photovoltaic glass	2019	IEEE Journal of Photovoltaics	9	1	233	239	10.1109/JPHOTOV.2018.2878286	The natural soiling of photovoltaic cover glass has recently been shown to include both an inorganic and organic particulate matter. Under favorable growth conditions, the latter can lead to the growth of dense colonies of filamentous fungi, which potentially leads to measurable performance losses over time. Herein, we report on a field study where glass coupon samples were deployed in soiling-pr…	2-s2.0-85056342048	English	Journal_article	Study	Experimental	Context	Several_treatments	Simulated	AL	Seemingly yes; different angles used between locations (Toth et al. 2018))	High	Yes; assumed randomness of fungi samples	Low	No	Low	NA	NA	No; same locations throughout experiment	Low	No; same method for all treatments	Low	Yes; all results for Mumbai coupons given but not for Dubai	High	NA; no statistical analyses	NA	No; simulated	High	HIGH	not all results reported but also may be because not all treatments were subjected to fungal growth presence assessment (all locations)
8072	8072.I	8073	Scopus	Guerin T.	A case study identifying and mitigating the environmental and community impacts from construction of a utility-scale solar photovoltaic power plant in eastern Australia	2017	Solar Energy	146	NA	94	104	10.1016/j.solener.2017.02.020	A case study on the construction of a utility scale solar PV plant is described highlighting how a range of environmental and community risks identified (i.e. predicted) at the planning stage, were not experienced in the field during construction, and those risks that did eventuate, were managed effectively. Logistics, fauna and biodiversity, noise, infrastructure and camp establishment issues, a…	2-s2.0-85013863687	English	Journal_article	Study	Observational	Construction	BDAE	CdTe Thin-film	AL	No	Low	Unclear; surveys carried out but no precise information on protocol	Unclear	No	Low	No; timing and nature of the surveys before/during/after not well defined	High	NA	NA	Unclear; surveys before/after construction may differ	Unclear	Yes; only results for Before available for fauna surveys, flora partial results	High	NA; no statistical analyses	NA	Yes; real	Low	HIGH	protocol: mainly opportunistic surveys
8073	8073.I	8072	Scopus	Guerin T.F.	Evaluating expected and comparing with observed risks on a large-scale solar photovoltaic construction project: A case for reducing the regulatory burden	2017	Renewable and Sustainable Energy Reviews	74	NA	333	348	10.1016/j.rser.2017.02.040	The overwhelming benefits of building solar power plants instead of fossil fuel powered sites for new generation capacity outweigh the less significant risks, some of which are identified in this study on the construction stage of a utility-scale solar energy (USSE) project. This project confirmed and clarified the nature of environmental and community risks to be expected on Australian construct…	2-s2.0-85013630718	English	Journal_article	Study	Observational	Construction	BDAE	CdTe Thin-film	DYO&AL	No	Low	Unclear; surveys carried out but no precise information on protocol: "Fauna survey methods employed included habitat assessment, microbat surveys, anabat analysis, nocturnal surveys, targeted surveys, weekly, monthly HSE inspections, and inspections of relocated habitats and trenches"	Unclear	No	Low	No; timing and nature of the surveys before/during/after not well defined	High	NA	NA	Unclear; surveys before/after construction may differ	Unclear	Yes; only results for Before available	High	NA; no statistical analyses	NA	Yes; real	Low	HIGH	protocol: mainly opportunistic surveys
8076	8076.I	NA	Scopus	Guiller C., Affre L., Deschamps-Cottin M., Geslin B., Kaldonski N., Tatoni T.	Impacts of solar energy on butterfly communities in mediterranean agro-ecosystems	2017	Environmental Progress and Sustainable Energy	36	6	1817	1823	10.1002/ep.12626	The rapid expansion of Utility-Scale Solar Energy (USSE) is expected to meet economic and environmental challenges that society faces today and in the future. Yet there is a paucity of comprehensive research on biodiversity responses to USSE. Here we investigated the impact of USSE on species movements via the correlations between landscape connectivity modeling and the similarity of butterfly co…	2-s2.0-85017569209	English	Journal_article	Modelling	Observational	Presence	CE	Unknown	DYO&AL	Yes; assumptions directly impact the estimation of the effect	High	Yes; same selection for 5 butterfly transects for each surrounding habitats, assumed randomness of butterfly sampling	Low	No; all data taken into account	Low	Yes; surrounding habitats and USSE well defined	Low	NA	NA	No; same model	Low	No; all results provided	Low	No; log-transformation, most parsimonious model and permutations	Low	Yes; real	Low	HIGH	Critical analysis of modelling part as it is the only one to have an included comparator: no sampling in USSE but: "None of them crossed the USSE area because we were denied access to the facility. Nevertheless, it would not significantly affect the quality of our analysis as we addressed interpatch movements rather than movements within patches."
8204	8204.I	NA	Scopus	Jahanfar A., Drake J., Sleep B., Margolis L.	Evaluating the shading effect of photovoltaic panels on green roof discharge reduction and plant growth	2019	Journal of Hydrology	568	NA	919	928	10.1016/j.jhydrol.2018.11.019	The hydrology and stormwater management benefits of green roofs (GRs) when integrated with photovoltaic (PV) arrays are currently not well understood. This study is the first quantitative study of an integrated full-scale GR-PV system in Canada. In this project, two GR-PV systems, with low (0.6 m) and high (1.2 m) differential height (LDH and HDH) between the GR surface and PV panels have been co…	2-s2.0-85057361518	English	Journal_article	Study	Experimental	Presence	CE	Unknown	AL	No	Low	Yes; systematic vegetation survey	Low	No	Low	NA	NA	No; same exposure all along experiment	Low	No; same survey methods for treatments	Low	No; all results provided	Low	NA; no statistical analyses	NA	Yes; real	Low	LOW	\
8204	8204.II	NA	Scopus	Jahanfar A., Drake J., Sleep B., Margolis L.	Evaluating the shading effect of photovoltaic panels on green roof discharge reduction and plant growth	2019	Journal of Hydrology	568	NA	919	928	10.1016/j.jhydrol.2018.11.019	The hydrology and stormwater management benefits of green roofs (GRs) when integrated with photovoltaic (PV) arrays are currently not well understood. This study is the first quantitative study of an integrated full-scale GR-PV system in Canada. In this project, two GR-PV systems, with low (0.6 m) and high (1.2 m) differential height (LDH and HDH) between the GR surface and PV panels have been co…	2-s2.0-85057361518	English	Journal_article	Study	Experimental	PV_type	Several_treatments	Unknown	AL	No	Low	Yes; systematic vegetation survey	Low	No	Low	NA	NA	No; same exposure all along experiment	Low	No; same survey methods for treatments	Low	No; all results provided	Low	NA; no statistical analyses	NA	Yes; real	Low	LOW	\
8317	8317.I	NA	Scopus	Kitazawa M., Yamaura Y., Senzaki M., Kawamura K., Hanioka M., Nakamura F.	An Evaluation of Five Agricultural Habitat Types for Openland Birds: Abandoned Farmland Can Have Comparative Values to Undisturbed Wetland	2019	Ornithological Science	18	1	3	16	10.2326/osj.18.3	Populations of birds inhabiting wetlands and grasslands are decreasing globally due to farmland expansion and subsequent agricultural intensification. In addition to conserving natural habitats, managing cultivated farmland and abandoned farmland are likely to be important future conservation measures; however, their relative suitability as avian habitat remains understudied. In this study, we ev…	2-s2.0-85061211891	English	Journal_article	Study	Observational	Presence	CE	Unknown	AL	Seemingly no; bird detectability judged stable by authors	Low	Yes; random plots and assumed for bird sampling	Low	No	Low	Yes; well-defined treatments	Low	NA	NA	No; same survey methods for treatments	Low	No; all results provided	Low	Seemingly no; model convergence checked	Low	Yes; real	Low	LOW	\
8461	8461.I	NA	Scopus	Liu Y., Zhang R.-Q., Huang Z., Cheng Z., López-Vicente M., Ma X.-R., Wu G.-L.	Solar photovoltaic panels significantly promote vegetation recovery by modifying the soil surface microhabitats in an arid sandy ecosystem	2019	Land Degradation and Development	30	18	2177	2186	10.1002/ldr.3408	The arid sandy areas have great potential for producing solar power, and a large number of solar photovoltaic (PV) power (SPP) stations have been set-up in these regions across the world. Construction of SPP at large scale certainly changes the land surface with consequences on the local ecosystem. However, few studies have focused on these impacts. This study explored the influence of SPP on veg…	2-s2.0-85070754100	English	Journal_article	Study	Observational	Presence	CE	Unknown	AL	No	Low	Yes; random plot and quadrats locations	Low	No	Low	Yes; well-defined treatments	Low	NA	NA	No; same survey methods for treatments	Low	No; all results provided	Low	Unknown; test assumptions not specified	Unclear	Yes; real	Low	UNCLEAR	\
8523	8523.I	NA	Scopus	Martin-Sanchez P.M., Gebhardt C., Toepel J., Barry J., Munzke N., Günster J., Gorbushina A.A.	Monitoring microbial soiling in photovoltaic systems: A qPCR-based approach	2018	International Biodeterioration and Biodegradation	129	NA	13	22	10.1016/j.ibiod.2017.12.008	Soiling of photovoltaic (PV) systems compromises their performance causing a significant power loss and demanding periodical cleaning actions. This phenomenon raises great concerns in the solar energy field, thus leading to notable research efforts over the last decades. Soiling is caused by a dual action of dust deposition and biofouling. However, surprisingly, the microbiological contribution t…	2-s2.0-85041126146	English	Journal_article	Study	Observational	PV_type	Several_treatments	CdTe Thin-film (Freie) | Unknown	AL	No; different contexts (location, roof/ground) and technology and unknown orientation/angle for Freie but not compared statistically	Low	Yes	Low	No; assumed equal level of attrition (outliers)	Low	Yes; well-defined treatments	Low	NA	NA	No; same survey methods for treatments	Low	No, all results seem to have been provided (albeit less information for Freie PV panels)	Low	No; assumptions verified	Low	Yes; real	Low	LOW	\
8639	8639.I	NA	Scopus	Nash C., Clough J., Gedge D., Lindsay R., Newport D., Ciupala M.A., Connop S.	Initial insights on the biodiversity potential of biosolar roofs: a London Olympic Park green roof case study	2016	Israel Journal of Ecology and Evolution	62	1-2	74	87	10.1080/15659801.2015.1045791	Cities dominated by impervious artificial surfaces can experience a multitude of negative environmental impacts. Restoration of green infrastructure has been identified as a mechanism for increasing urban resilience, enabling cities to transition towards sustainable futures in the face of climate-driven change. Building rooftops represent a viable space for integrating new green infrastructure in…	2-s2.0-84987624108	English	Journal_article	Study	Observational	Presence	CE	Unknown	DYO&AL	No; 2 types of sustrates taken into account, same installation of panels so uniform exposure, habitat piles location taken into account	Low	Yes; for plants: "stratified random quadrat surveys, line transects" and points intercept, for arthropod: assumed random sampling	Low	No; all data taken into account	Low	Yes; well defined Under Egde and Open treatments	Low	NA	NA	No; same survey methods for treatments	Low	Yes; pitfall results only for east roof	High	No; non-parametric tests	Low	Yes; real	Low	HIGH	\
8639	8639.II	NA	Scopus	Nash C., Clough J., Gedge D., Lindsay R., Newport D., Ciupala M.A., Connop S.	Initial insights on the biodiversity potential of biosolar roofs: a London Olympic Park green roof case study	2016	Israel Journal of Ecology and Evolution	62	1-2	74	87	10.1080/15659801.2015.1045791	Cities dominated by impervious artificial surfaces can experience a multitude of negative environmental impacts. Restoration of green infrastructure has been identified as a mechanism for increasing urban resilience, enabling cities to transition towards sustainable futures in the face of climate-driven change. Building rooftops represent a viable space for integrating new green infrastructure in…	2-s2.0-84987624108	English	Journal_article	Study	Observational	PV_type	Several_treatments	Unknown	DYO&AL	Yes; different environmental conditions between sides of building: "a 2.5-m high barrier dividing the central infrastructure area from the green roof meant that sunlight, shading, wind exposure and rain on these four green roof sides would be different depending upon the time of day and wind direction.", different types of habitat piles potentially not distributed evenly on rooftop, 2 types of su…	High	Yes; for plants: "stratified random quadrat surveys, line transects" and points intercept, for arthropod: assumed random sampling for walks and pitfalls	Low	No; all data taken into account	Low	Yes; well defined various areas of PV panels	Low	NA	NA	No; same survey methods for treatments	Low	Yes; pitfall results only for east roof, data on bumble bee behaviour not provided	High	No; non-parametric tests	Low	Yes; real	Low	HIGH	reproduction outcome only comparator PV_type
8725	8725.I	NA	Scopus	Parker S.S., Cohen B.S., Moore J.	Impact of solar and wind development on conservation values in the Mojave Desert	2018	PLoS ONE	13	12	NA	NA	10.1371/journal.pone.0207678	In 2010, The Nature Conservancy completed the Mojave Desert Ecoregional Assessment, which characterizes conservation values across nearly 130,000 km 2 of the desert Southwest. Since this assessment was completed, several renewable energy facilities have been built in the Mojave Desert, thereby changing the conservation value of these lands. We have completed a new analysis of land use to reassess…	2-s2.0-85058474944	English	Journal_article	Study	Observational	Presence&Construction	BAE	Unknown	AL	No; wind farms installations separated from USSE in the analyses and results	Low	Yes; all USSE facilities built in the studied regions seem to be taken into account	Low	No	Low	Yes; unique and well-defined period 2009 and in 2017	Low	NA	NA	No; same method used for 2010 and 2017 conditions and same field scientists	Low	No, all results seem to have been provided	Low	NA; no statistical analyses	NA	Yes; real	Low	LOW	\
8767	8767.I	9068	Scopus	Porcar M., Louie K.B., Kosina S.M., Van Goethem M.W., Bowen B.P., Tanner K., Northen T.R.	Microbial ecology on solar panels in Berkeley, CA, United States	2018	Frontiers in Microbiology	9	DEC	NA	NA	10.3389/fmicb.2018.03043	Solar panels can be found practically all over the world and represent a standard surface that can be colonized by microbial communities that are resistant to harsh environmental conditions, including high irradiation, temperature fluctuations and desiccation. These properties make them not only ideal sources of stress-resistant bacteria, but also standard devices to study the microbial communiti…	2-s2.0-85058325908	English	Journal_article	Study	Observational	Context	Several_treatments	Unknown	AL	Unclear; PV_type not specified and may differ between sampling locations (size, orientation, type of support, inclination...)	Unclear	Yes	Low	No	Low	Yes, different locations	Low	NA	NA	Seemingly yes; different detection methods for both sampling locations	High	No, all results seem to have been provided	Low	Unknown; test results in Results but not specified in Methods	Unclear	Yes; real	Low	HIGH	\
8902	8902.I	NA	Scopus	Schindler B.Y., Blaustein L., Lotan R., Shalom H., Kadas G.J., Seifan M.	Green roof and photovoltaic panel integration: Effects on plant and arthropod diversity and electricity production	2018	Journal of Environmental Management	225	NA	288	299	10.1016/j.jenvman.2018.08.017	The combination of green roofs with photovoltaic (PV) panels has been proposed to provide synergistic benefits as the panel is cooled by the presence of the vegetation, and thus produces more electricity, while the solar panel enhances growing conditions for vegetation, and increases abiotic heterogeneity, resulting in higher plant diversity. We tested these hypotheses in a non-irrigated green ro…	2-s2.0-85053083566	English	Journal_article	Study	Experimental	Presence	CE	Unknown	AL	No	Low	Yes; vegetation point intercept and pitfall traps for arthropods	Low	No	Low	NA	NA	No; same exposure throughout experiment	Low	No; same detection methods between treatments but 9 cm point intercept interval for 2017 samples compared to 18 cm in 2016 (assumed to be equivalent between treatments)	Low	No; all results provided	Low	No; assumptions verified	Low	Yes; real	Low	LOW	\
8902	8902.II	NA	Scopus	Schindler B.Y., Blaustein L., Lotan R., Shalom H., Kadas G.J., Seifan M.	Green roof and photovoltaic panel integration: Effects on plant and arthropod diversity and electricity production	2018	Journal of Environmental Management	225	NA	288	299	10.1016/j.jenvman.2018.08.017	The combination of green roofs with photovoltaic (PV) panels has been proposed to provide synergistic benefits as the panel is cooled by the presence of the vegetation, and thus produces more electricity, while the solar panel enhances growing conditions for vegetation, and increases abiotic heterogeneity, resulting in higher plant diversity. We tested these hypotheses in a non-irrigated green ro…	2-s2.0-85053083566	English	Journal_article	Study	Experimental	Management	CE	Unknown	AL	No	Low	Yes; pitfall traps for arthropods	Low	No	Low	NA	NA	No; same exposure throughout experiment	Low	No; same survey methods between treatments	Low	No; all results provided	Low	No; assumptions verified	Low	Yes; real	Low	LOW	\
8967	8967.I	NA	Scopus	Silva R., Serra C., Brett M., Kanoun-Boule M., Simoes N., Tadeu A., Matos S., Miranda N.	Conception and design of a sustainable green roof for car parks with integrated solar tracking photovoltaic system	2018	2018 9th International Renewable Energy Congress, IREC 2018	NA	NA	1	4	10.1109/IREC.2018.8362460	This paper presents the development of a novel sustainable green roof for car parks with an integrated solar tracking photovoltaic system. The emphasis in this work is placed on the study of the interaction between the photovoltaic panels, solar tracker, and green roof systems. A solar tracker design is developed based on multiple criteria such as maximum energy yield, optical interaction with th…	2-s2.0-85048460879	English	Conf_proceedings	Study	Experimental	Presence	CE	Unknown	AL	No	Low	Unclear; no precise information on survey protocol	Unclear	No	Low	NA	NA	No; same exposure throughout experiment	Low	Unclear; no precise information on survey protocol	Unclear	Yes; results not provided	High	NA; no statistical analyses	NA	Yes; real	Low	HIGH	\
8978	8978.I	NA	Scopus	Sinha P., Hoffman B., Sakers J., Althouse L.	Best practices in responsible land use for improving biodiversity at a utility-scale solar facility	2018	Case Studies in the Environment	2	1	NA	NA	10.1525/cse.2018.001123	Development of a utility-scale solar photovoltaic project involves management of various potential environmental impacts, including impacts on wildlife and habitat. Although solar facility construction activities do involve short-term disturbance, responsibly developed solar power plants can provide shelter, protection, and stable use of land to support biodiversity. Land use practices and their …	2-s2.0-85083807338	English	Journal_article	Study	Experimental	Presence	CE	Unknown	AL	No	Low	Yes; quadrats and assumed random survey	Low	No	Low	NA	NA	No; same exposure thtoughout the experiment	Low	No; same survey methods for treatments	Low	No; all results provided	Low	Unknown; ANOVA assumptions not specified	Unclear	Yes; real	Low	UNCLEAR	\
8978	8978.II	NA	Scopus	Sinha P., Hoffman B., Sakers J., Althouse L.	Best practices in responsible land use for improving biodiversity at a utility-scale solar facility	2018	Case Studies in the Environment	2	1	NA	NA	10.1525/cse.2018.001123	Development of a utility-scale solar photovoltaic project involves management of various potential environmental impacts, including impacts on wildlife and habitat. Although solar facility construction activities do involve short-term disturbance, responsibly developed solar power plants can provide shelter, protection, and stable use of land to support biodiversity. Land use practices and their …	2-s2.0-85083807338	English	Journal_article	Study	Observational	Presence	CE	Thin-film	AL	No; influence of grazing for fall plant sampling assumed to be balanced between treatments	Low	Yes; random quadrats and plant sampling	Low	No	Low	Yes; well defined treatments	Low	NA	NA	No; same survey methods for treatments	Low	No; all results provided	Low	Unknown; ANOVA assumptions not specified	Unclear	Yes; real	Low	UNCLEAR	\
9047	9047.I	NA	Scopus	Suuronen A., Muñoz-Escobar C., Lensu A., Kuitunen M., Guajardo Celis N., Espinoza Astudillo P., Ferrú M., Taucare-Ríos A., Miranda M., Kukkonen J.V.K.	The Influence of Solar Power Plants on Microclimatic Conditions and the Biotic Community in Chilean Desert Environments	2017	Environmental Management	60	4	630	642	10.1007/s00267-017-0906-4	The renewable energy sector is growing at a rapid pace in northern Chile and the solar energy potential is one of the best worldwide. Therefore, many types of solar power plant facilities are being built to take advantage of this renewable energy resource. Solar energy is considered a clean source of energy, but there are potential environmental effects of solar technology, such as landscape frag…	2-s2.0-85021114201	English	Journal_article	Study	Observational	Presence	CE	Unknown	AL	No	Low	Yes; random trap locations	Low	No	Low	Yes; well defined treatments	Low	NA	NA	No; same survey methods for treatments	Low	No; all results provided	Low	No; non-parametric and multivariate analyses	Low	Yes; real	Low	LOW	\
9047	9047.II	NA	Scopus	Suuronen A., Muñoz-Escobar C., Lensu A., Kuitunen M., Guajardo Celis N., Espinoza Astudillo P., Ferrú M., Taucare-Ríos A., Miranda M., Kukkonen J.V.K.	The Influence of Solar Power Plants on Microclimatic Conditions and the Biotic Community in Chilean Desert Environments	2017	Environmental Management	60	4	630	642	10.1007/s00267-017-0906-4	The renewable energy sector is growing at a rapid pace in northern Chile and the solar energy potential is one of the best worldwide. Therefore, many types of solar power plant facilities are being built to take advantage of this renewable energy resource. Solar energy is considered a clean source of energy, but there are potential environmental effects of solar technology, such as landscape frag…	2-s2.0-85021114201	English	Journal_article	Study	Observational	PV_type	Several_treatments	Unknown	AL	Yes; different locations and contexts between USSE facilities (resulting in different sampling dates)	High	Yes; random trap locations	Low	No	Low	Yes; well defined treatments	Low	NA	NA	No; same survey methods for treatments	Low	No; all results provided	Low	NA; no statistical analyses	NA	Yes; real	Low	HIGH	\
9050	9050.I	6033	Scopus	Száz D., Mihályi D., Farkas A., Egri Á., Barta A., Kriska G., Robertson B., Horváth G.	Polarized light pollution of matte solar panels: anti-reflective photovoltaics reduce polarized light pollution but benefit only some aquatic insects	2016	Journal of Insect Conservation	20	4	663	675	10.1007/s10841-016-9897-3	Photovoltaic solar panels represent one of the most promising renewable energy sources, but are strong reflectors of horizontally polarized light. Polarized light pollution (PLP) associated with solar panels causes aquatic insects to prefer to oviposit on panels over natural water bodies, with potential to negatively impact their global populations as solar energy expands. We evaluate the hypothe…	2-s2.0-84981492538	English	Journal_article	Study	Experimental	PV_type	Several_treatments	Simulated	AL	No; systematic position changes every 30 min	Low	Yes; random attraction from wild in-situ insects	Low	No	Low	NA	NA	No; same intervention all along experiment	Low	No; visual detection of the several treatments at the same time	Low	No; all results provided	Low	No; assumptions verified	Low	No; simulated	High	HIGH	(1) Shiny and matte simulated PV on grass; Simulated PV: "We chose to construct our own simulated matte and shiny solar test panels rather than purchasing them in order to ensure that they differed only in their surface roughness with the same dimensions, shape, frame and absorbtion layer (the dark-colored backing substrate)."
9050	9050.II	NA	Scopus	Száz D., Mihályi D., Farkas A., Egri Á., Barta A., Kriska G., Robertson B., Horváth G.	Polarized light pollution of matte solar panels: anti-reflective photovoltaics reduce polarized light pollution but benefit only some aquatic insects	2016	Journal of Insect Conservation	20	4	663	675	10.1007/s10841-016-9897-3	Photovoltaic solar panels represent one of the most promising renewable energy sources, but are strong reflectors of horizontally polarized light. Polarized light pollution (PLP) associated with solar panels causes aquatic insects to prefer to oviposit on panels over natural water bodies, with potential to negatively impact their global populations as solar energy expands. We evaluate the hypothe…	2-s2.0-84981492538	English	Journal_article	Study	Experimental	PV_type	Several_treatments	Simulated	AL	No; systematic position changes every 30 min	Low	Yes; random attraction from wild in-situ insects	Low	No	Low	NA	NA	No; same intervention all along experiment	Low	No; same detection methods between treatments	Low	No; all results provided	Low	No; assumptions verified	Low	No; simulated	High	HIGH	(2) Shiny and matte simulated PV on asphalt; Simulated PV: "We chose to construct our own simulated matte and shiny solar test panels rather than purchasing them in order to ensure that they differed only in their surface roughness with the same dimensions, shape, frame and absorbtion layer (the dark-colored backing substrate)."
9068	9068.I	8767	Scopus	Tanner K., Martí J.M., Belliure J., Fernández-Méndez M., Molina-Menor E., Peretó J., Porcar M.	Polar solar panels: Arctic and Antarctic microbiomes display similar taxonomic profiles	2018	Environmental Microbiology Reports	10	1	75	79	10.1111/1758-2229.12608	Solar panels located on high (Arctic and Antarctic) latitudes combine the harshness of the climate with that of the solar exposure. We report here that these polar solar panels are inhabited by similar microbial communities in taxonomic terms, dominated by Hymenobacter spp., Sphingomonas spp. and Ascomycota. Our results suggest that solar panels, even on high latitudes, can shape a microbial ecos…	2-s2.0-85038004725	English	Journal_article	Study	Observational	Context	Several_treatments	Unknown	DYO&AL	Yes; not the same types of PV panels between regions (size, orientation, type of support, inclination...)	High	Yes	Low	No	Low	Yes, different locations with clear different contexts	Low	NA	NA	No	Low	No	Low	NA; no statistical analyses	NA	Yes; real	Low	HIGH	Error in sample size reporting between Supplementary methods and report
9149	NA	11826	Scopus	Visser E., Perold V., Ralston-Paton S., Cardenal A.C., Ryan P.G.	Assessing the impacts of a utility-scale photovoltaic solar energy facility on birds in the Northern Cape, South Africa	2019	Renewable Energy	133	NA	1285	1294	10.1016/j.renene.2018.08.106	Solar energy is a promising alternative to reduce South Africa's dependency on electricity generation from fossil fuels, since the country has one of the world's most favourable solar energy regimes. Utility-scale solar energy developments can impact bird communities through habitat loss and collision mortality, but there are few studies of the impacts of utility-scale photovoltaic (PV) facilitie…	2-s2.0-85061334482	English	Journal_article	Study	NA	NA	NA	NA	NA	NA	NA	NA	NA	NA	NA	NA	NA	NA	NA	NA	NA	NA	NA	NA	NA	NA	NA	NA	redundant studies with Visser et al. (2016)
9471	9471.I	NA	Scopus	Andrew A.C., Higgins C.W., Bionaz M., Smallman M.A., Ates S.	Pasture production and lamb growth in agrivoltaic system	2021	AIP Conference Proceedings	2361	NA	NA	NA	10.1063/5.0055889	Grasslands and croplands located in temperate agro-ecologies are ranked to be the best places to install solar panels for maximum energy production. Therefore, agrivoltaic systems (agricultural production under solar panels) are designed to mutually benefit solar energy and agricultural production in the same location for dual-use of land. However, both livestock farmers and energy companies requ…	2-s2.0-85109583265	English	Conf_proceedings	Study	Experimental	Presence	CE	Unknown	DYO&AL	No	Low	Yes; random block design and random sampling location in open areas	Low	No	Low	NA	NA	No; same PV panels throughout the experiment	Low	No; same biomass sampling between E and C	Low	No; all results for both years and treatments provided	Low	Unknown; ANOVA assumptions not specified	Unclear	Yes; real	Low	UNCLEAR	\
9568	9568.I	NA	Scopus	Blaydes H., Gardner E., Whyatt J.D., Potts S.G., Armstrong A.	Solar park management and design to boost bumble bee populations	2022	Environmental Research Letters	17	4	NA	NA	10.1088/1748-9326/ac5840	Solar photovoltaics is projected to become the dominant renewable, with much capacity being installed as ground-mounted solar parks. Land use change for solar can affect ecosystems across spatial scales and solar parks offer a unique opportunity for ecological enhancement. One compelling potential benefit beginning to be deployed by the solar industry is management for insect pollinators. Specifi…	2-s2.0-85126547657	English	Journal_article	Modelling	Modelling	PV_type	Several_treatments	Unknown	AL	No; same assumptions between treatments and accounted for in analyses	Low	Yes	Low	No	Low	Yes; treatments well defined	Low	NA	NA	No; same survey methods for treatments	Low	No; all results provided	Low	No; assumptions verified	Low	NA; modelling study	NA	LOW	Confounding factors: see Table 3 and 4 supplementary
9568	9568.II	NA	Scopus	Blaydes H., Gardner E., Whyatt J.D., Potts S.G., Armstrong A.	Solar park management and design to boost bumble bee populations	2022	Environmental Research Letters	17	4	NA	NA	10.1088/1748-9326/ac5840	Solar photovoltaics is projected to become the dominant renewable, with much capacity being installed as ground-mounted solar parks. Land use change for solar can affect ecosystems across spatial scales and solar parks offer a unique opportunity for ecological enhancement. One compelling potential benefit beginning to be deployed by the solar industry is management for insect pollinators. Specifi…	2-s2.0-85126547657	English	Journal_article	Modelling	Modelling	Management	CE	Unknown	AL	No; same assumptions between treatments and accounted for in analyses	Low	Yes	Low	No	Low	Yes; treatments well defined	Low	NA	NA	No; same survey methods for treatments	Low	No; all results provided	Low	No; assumptions verified	Low	NA; modelling study	NA	LOW	Confounding factors: see Table 3 and 4 supplementary
9568	9568.III	NA	Scopus	Blaydes H., Gardner E., Whyatt J.D., Potts S.G., Armstrong A.	Solar park management and design to boost bumble bee populations	2022	Environmental Research Letters	17	4	NA	NA	10.1088/1748-9326/ac5840	Solar photovoltaics is projected to become the dominant renewable, with much capacity being installed as ground-mounted solar parks. Land use change for solar can affect ecosystems across spatial scales and solar parks offer a unique opportunity for ecological enhancement. One compelling potential benefit beginning to be deployed by the solar industry is management for insect pollinators. Specifi…	2-s2.0-85126547657	English	Journal_article	Modelling	Modelling	Context	Several_treatments	Unknown	AL	No; same assumptions between treatments and accounted for in analyses	Low	Yes	Low	No	Low	Yes; treatments well defined	Low	NA	NA	No; same survey methods for treatments	Low	No; all results provided	Low	No; assumptions verified	Low	NA; modelling study	NA	LOW	Confounding factors: see Table 3 and 4 supplementary
9568	9568.IV	NA	Scopus	Blaydes H., Gardner E., Whyatt J.D., Potts S.G., Armstrong A.	Solar park management and design to boost bumble bee populations	2022	Environmental Research Letters	17	4	NA	NA	10.1088/1748-9326/ac5840	Solar photovoltaics is projected to become the dominant renewable, with much capacity being installed as ground-mounted solar parks. Land use change for solar can affect ecosystems across spatial scales and solar parks offer a unique opportunity for ecological enhancement. One compelling potential benefit beginning to be deployed by the solar industry is management for insect pollinators. Specifi…	2-s2.0-85126547657	English	Journal_article	Modelling	Modelling	Presence	CE	Unknown	AL	No; same assumptions between treatments and accounted for in analyses	Low	Yes	Low	No	Low	Yes; treatments well defined	Low	NA	NA	No; same survey methods for treatments	Low	No; all results provided	Low	NA; no statistical analyses	NA	NA; modelling study	NA	LOW	Confounding factors: see Table 3 and 4 supplementary
9596	9596.I	NA	Scopus	Cagle A.E., Armstrong A., Exley G., Grodsky S.M., Macknick J., Sherwin J., Hernandez R.R.	The land sparing, water surface use efficiency, and water surface transformation of floating photovoltaic solar energy installations	2020	Sustainability (Switzerland)	12	19	NA	NA	10.3390/su12198154	Floating photovoltaic solar energy installations (FPVs) represent a new type of water surface use, potentially sparing land needed for agriculture and conservation. However, standardized metrics for the land sparing and resource use efficiencies of FPVs are absent. These metrics are critical to understanding the environmental and ecological impacts that FPVs may potentially exhibit. Here, we comp…	2-s2.0-85092615193	English	Journal_article	Study	Observational	PV_type	Several_treatments	Unknown	AL	No; same assumptions between treatments	Low	Yes	Low	No	Low	Yes; well defined treatments	Low	NA	NA	No; same methods between treatments	Low	No; all results provided	Low	NA; no statistical analyses	NA	Yes; real	Low	LOW	\
9617	9617.I	NA	Scopus	Chang Z., Liu S., Fu J., Wang Q., Wang F., Sun T., Liu S., Wang F.	Effect of desert photovoltaic on sand prevention and control - taking Gansu Gulang Zhenfa photovoltaic DC field as an example	2020	IOP Conference Series: Earth and Environmental Science	601	1	NA	NA	10.1088/1755-1315/601/1/012032	In recent years, the photovoltaic industry in desert and Gobi has developed rapidly. In order to reveal the effect of photovoltaic industry on sand prevention and control, this study was performed by taking GuLang Zhenfa photovoltaic DC field on the southern edge of Tengger Desert as an example. Through continuous observation of air temperature, wind speed and air pressure inside and outside the …	2-s2.0-85097651954	English	Conf_proceedings	Study	Observational	Presence	CE	Unknown	AL	Unknown; vegetation survey method not specified	Unclear	Unknown; vegetation survey method not specified	Unclear	No	Low	No; inside USSE facility treatment not enough specified (between, under rows of PV panels?)	High	NA	NA	Unknown; vegetation survey method not specified	Unclear	Seemingly no; all results provided	Low	NA; no statistical analyses	NA	Yes; real	Low	HIGH	\
9659	9659.I	NA	Scopus	Conkling T.J., Vander Zanden H.B., Allison T.D., Diffendorfer J.E., Dietsch T.V., Duerr A.E., Fesnock A.L., Hernandez R.R., Loss S.R., Nelson D.M., Sanzenbacher P.M., Yee J.L., Katzner T.E.	Vulnerability of avian populations to renewable energy production	2022	Royal Society Open Science	9	3	NA	NA	10.1098/rsos.211558	Renewable energy production can kill individual birds, but little is known about how it affects avian populations. We assessed the vulnerability of populations for 23 priority bird species killed at wind and solar facilities in California, USA. Bayesian hierarchical models suggested that 48% of these species were vulnerable to population-level effects from added fatalities caused by renewables an…	2-s2.0-85127936036	English	Journal_article	Study	Observational	PV_type	Several_treatments	Unknown	AL	Unknown; bird fatality survey method not specified	Unclear	Unknown; bird fatality survey method not specified	Unclear	No	Low	Yes; sizes of USSE PV facilities well defined	Low	NA	NA	Unknown; bird fatality survey method not specified	Unclear	Seemingly no; all results of bird mortality surveys provided	Low	NA; no statistical analyses	NA	Yes; real	Low	UNCLEAR	Only comparator accepted: size of 3 USSE PV facilities that differ; Outcome: mortality
9669	9669.I	NA	Scopus	Cossu S., Baccoli R., Ghiani E.	Utility scale ground mounted photovoltaic plants with gable structure and inverter oversizing for land-use optimization	2021	Energies	14	11	NA	NA	10.3390/en14113084	The paper proposes an effective layout for ground-mounted photovoltaic systems with a gable structure and inverter oversizing, which allows an optimized use of the land and, at the same time, guarantees a valuable return on investment. A case study is presented to show the technical, economic, and environmental advantages compared with conventional “fixed-tilt” and “sun-tracking” ground-mounted p…	2-s2.0-85107494450	English	Journal_article	Modelling	Modelling	PV_type	Several_treatments	Crystalline	AL (DYO)	No; same assumptions between treatments	Low	Yes	Low	No	Low	Yes; well defined treatments	Low	NA	NA	No; same model	Low	No; all results provided	Low	NA; no statistical analyses	NA	NA; modelling study	NA	LOW	DYO: Confounding: OK / Exposure: real PV even if modelling? / External validity will be low because land use is calculated for a very specific situation
9738	9738.I	NA	Scopus	Dunnett S., Holland R.A., Taylor G., Eigenbrod F.	Predicted wind and solar energy expansion has minimal overlap with multiple conservation priorities across global regions	2022	Proceedings of the National Academy of Sciences of the United States of America	119	6	NA	NA	10.1073/pnas.2104764119	Protected areas and renewable energy generation are critical tools to combat biodiversity loss and climate change, respectively. Over the coming decades, expansion of the protected area network to meet conservation objectives will be occurring alongside rapid deployment of renewable energy infrastructure to meet climate targets, driving potential conflict for a finite land resource. Renewable ene…	2-s2.0-85123974492	English	Journal_article	Study	Observational	Presence&Construction	BAE	Unknown	DYO&AL	No; wind and solar PV well separated	Low	Yes; homogeneous selection of solar PV facilities (over 1 ha)	Low	No; same level of undetected installations	Low	Yes; assumed Before/After	Low	NA	NA	No; same method	Low	No; all results provided	Low	NA; no statistical analyses	NA	Yes; real	Low	LOW	also context question ? => only difference would be with linear model
9801	9801.I	NA	Scopus	Fraleigh D.C., Heitmann J.B., Robertson B.A.	Ultraviolet polarized light pollution and evolutionary traps for aquatic insects	2021	Animal Behaviour	180	NA	239	247	10.1016/j.anbehav.2021.08.006	When animals are misguided by evolved behavioural cues to preferentially make mistakes, they are caught in an evolutionary trap. Aquatic insects rely heavily on polarized light cues to locate bodies of water necessary for oviposition and mating. However, where artificial objects (e.g. asphalt, buildings) are at least as effective at polarizing light as natural water bodies, aquatic insects may in…	2-s2.0-85114256081	English	Journal_article	Study	Experimental	PV_type	Several_treatments	Simulated	AL	No	Low	Yes; random attraction from wild in-situ insects and random plot location	Low	No	Low	NA	NA	No; same treatments throughout experiment	Low	No; same methods between treatments	Low	No; all results provided	Low	No; overdispersion checked	Low	No; simulated	High	HIGH	\
9804	9804.I	NA	Scopus	Fritz B., Horváth G., Hünig R., Pereszlényi Á., Egri Á., Guttmann M., Schneider M., Lemmer U., Kriska G., Gomard G.	Bioreplicated coatings for photovoltaic solar panels nearly eliminate light pollution that harms polarotactic insects	2020	PLoS ONE	15	12 December	NA	NA	10.1371/journal.pone.0243296	Many insect species rely on the polarization properties of object-reflected light for vital tasks like water or host detection. Unfortunately, typical glass-encapsulated photovoltaic modules, which are expected to cover increasingly large surfaces in the coming years, inadvertently attract various species of water-seeking aquatic insects by the horizontally polarized light they reflect. Such pola…	2-s2.0-85097121026	English	Journal_article	Study	Experimental	PV_type	Several_treatments	Simulated	DYO&AL	No; systematic position changes every 14 min, asphalt road attrative effect homogeneous between treatments	Low	Yes; random attraction from wild in-situ insects	Low	No; all data taken into account	Low	NA	NA	No; same intervention all along experiment	Low	No; visual detection of the several treatments at the same time	Low	No; all test results available	Low	No; non-parametric tests	Low	No; simulated	High	HIGH	1 m spacing between treatments, asphalt road beneath
9804	9804.II	NA	Scopus	Fritz B., Horváth G., Hünig R., Pereszlényi Á., Egri Á., Guttmann M., Schneider M., Lemmer U., Kriska G., Gomard G.	Bioreplicated coatings for photovoltaic solar panels nearly eliminate light pollution that harms polarotactic insects	2020	PLoS ONE	15	12 December	NA	NA	10.1371/journal.pone.0243296	Many insect species rely on the polarization properties of object-reflected light for vital tasks like water or host detection. Unfortunately, typical glass-encapsulated photovoltaic modules, which are expected to cover increasingly large surfaces in the coming years, inadvertently attract various species of water-seeking aquatic insects by the horizontally polarized light they reflect. Such pola…	2-s2.0-85097121026	English	Journal_article	Study	Experimental	PV_type	Several_treatments	Simulated	DYO&AL	No; systematic position changes every 29 min	Low	Yes; random attraction from wild in-situ insects	Low	No; all data taken into account	Low	NA	NA	No; same intervention all along experiment	Low	No; visual detection of the several treatments at the same time	Low	No; all test results available	Low	No; non-parametric tests	Low	No; simulated	High	HIGH	50 cm spacing between treatments, grass beneath
9863	9863.I	NA	Scopus	Graham M., Ates S., Melathopoulos A.P., Moldenke A.R., DeBano S.J., Best L.R., Higgins C.W.	Partial shading by solar panels delays bloom, increases floral abundance during the late-season for pollinators in a dryland, agrivoltaic ecosystem	2021	Scientific Reports	11	1	NA	NA	10.1038/s41598-021-86756-4	Habitat for pollinators is declining worldwide, threatening the health of both wild and agricultural ecosystems. Photovoltaic solar energy installation is booming, frequently near agricultural lands, where the land underneath ground-mounted photovoltaic panels is traditionally unused. Some solar developers and agriculturalists in the United States are filling the solar understory with habitat for…	2-s2.0-85103850340	English	Journal_article	Study	Observational	Presence	CE	Monocrystalline	AL	No; different plots shapes but all 100 m²	Low	Yes; random block design and point intercept transects	Low	No	Low	Yes; well defined treatments	Low	NA	NA	No; same methods between treatments	Low	No; all results provided	Low	No; assumptions verified (code provided)	Low	Yes; real	Low	LOW	one full sun control plot changed during observation due to mowing maintenance operation
9889	9889.I	NA	Scopus	Haga C., Maeda M., Hotta W., Inoue T., Matsui T., Machimura T., Nakaoka M., Morimoto J., Shibata H., Hashimoto S., Saito O.	Scenario Analysis of Renewable Energy–Biodiversity Nexuses Using a Forest Landscape Model	2020	Frontiers in Ecology and Evolution	8	NA	NA	NA	10.3389/fevo.2020.00155	The introduction of renewable energy (RE) is essential for building a sustainable society. However, RE can cause conflicts between energy production and biodiversity conservation. This study conducted a scenario analysis to evaluate potential conflicts in the nexuses between energy and biodiversity for the Bekambeushi River watershed located in northeastern Japan. The increasing rate of pasturela…	2-s2.0-85086160066	English	Journal_article	Modelling	Modelling	Presence	CE	Unknown	AL (DYO)	No; scenarii mixture of biomass and PV energies but ok if comparison 0 vs 100% PV	Low	Yes; all areas of studied location taken into account	Low	No	Low	Yes; scenarii mixture of biomass and PV energies but ok if comparison 0 vs 100% PV	Low	NA	NA	No; same model between treatments	Low	No; all results provided	Low	NA; no statistical analyses	NA	NA; modelling study	NA	LOW	different scenarii of USSE land use are considered a valid comparator ?; DYO: Confounding: OK? because comparison no PV versus 100% PV possible. Several assumptions made to calculate the outcome-ecological impacts but they do not directly concern the effect of PV panels which have effect through land use in the model / Misclassified: OK if comparison no PV versus 100% PV only.
9912	9912.I	NA	Scopus	Hayashi T., Kunii D., Sato M.	A practice in valuation of ecosystem services for local policymakers: Inclusion of local-specific and demand-side factors	2021	Sustainability (Switzerland)	13	21	NA	NA	10.3390/su132111894	Although researchers expect the valuation of ecosystems and their services to be used in various decision-making processes, some studies have insisted that the valuation results cannot be fully used in the real world. The so-called “information gap” was highlighted, and some reasons for the gap were raised by researchers. One of them is the lack of local-specific and demand-side information, such…	2-s2.0-85118141943	English	Journal_article	Study	Observational	Presence&Construction	BAE	Unknown	AL	No	Low	Yes; all USSE facilities in Satetsugawa taken into account	Low	No	Low	Yes; well defined before and after treatments	Low	NA	NA	No; same methods	Low	No; all results provided	Low	NA; no statistical analyses	NA	Yes; real	Low	LOW	\
9921	9921.I	10729 | 10730	Scopus	Hernandez R.R., Tanner K.E., Haji S., Parker I.M., Pavlik B.M., Moore-O’leary K.A.	Simulated photovoltaic solar panels alter the seed bank survival of two desert annual plant species	2020	Plants	9	9	1	20	10.3390/plants9091125	Seed bank survival underpins plant population persistence but studies on seed bank trait-environment interactions are few. Changes in environmental conditions relevant to seed banks occur in desert ecosystems owing to solar energy development. We developed a conceptual model of seed bank survival to complement methodologies using in-situ seed bank packets. Using this framework, we quantified the …	2-s2.0-85090533480	English	Journal_article	Study	Experimental	Presence	CE	Simulated	DYO&AL	No; non-random but objective/rationale criteria for plot selection: "plot locations were chosen non-randomly to contain threshold numbers of focal species (n = 100 for the rare plant and n = 26 for the common plant, based on different population densities)", no additional shade from shrubs/infrastructures, results for 2015 and 2016 seed packets well separated	Low	Yes; seed packets distributed evenly between treatments	Low	No; all data taken into account	Low	NA	NA	No; clear plastic sheeting installed at the start of the experiment	Low	No; seed staining delayed by one year for 2016 seeds recovered in 2017 but apparently no negative impact on seeds	Low	No; all results provided	Low	No; overdispersion checked, non parametric stats used when no normality	Low	No; simulated	High	HIGH	\
9936	9936.I	NA	Scopus	Horváth G., Pereszlényi Á., Egri Á., Fritz B., Guttmann M., Lemmer U., Gomard G., Kriska G.	Horsefly reactions to black surfaces: attractiveness to male and female tabanids versus surface tilt angle and temperature	2020	Parasitology Research	119	8	2399	2409	10.1007/s00436-020-06702-7	Tabanid flies (Diptera: Tabanidae) are attracted to shiny black targets, prefer warmer hosts against colder ones and generally attack them in sunshine. Horizontally polarised light reflected from surfaces means water for water-seeking male and female tabanids. A shiny black target above the ground, reflecting light with high degrees and various directions of linear polarisation is recognised as a…	2-s2.0-85085184176	English	Journal_article	Study	Experimental	PV_type	Several_treatments	Simulated	AL	No	Low	Yes; random attraction from wild in-situ insects	Low	No; all data taken into account	Low	NA	NA	No; same intervention all along experiment	Low	No; same methods between treatments	Low	No; all test results available	Low	Unknown; ANOVA assumptions not specified	Unclear	No; simulated	High	HIGH	\
9936	9936.II	NA	Scopus	Horváth G., Pereszlényi Á., Egri Á., Fritz B., Guttmann M., Lemmer U., Gomard G., Kriska G.	Horsefly reactions to black surfaces: attractiveness to male and female tabanids versus surface tilt angle and temperature	2020	Parasitology Research	119	8	2399	2409	10.1007/s00436-020-06702-7	Tabanid flies (Diptera: Tabanidae) are attracted to shiny black targets, prefer warmer hosts against colder ones and generally attack them in sunshine. Horizontally polarised light reflected from surfaces means water for water-seeking male and female tabanids. A shiny black target above the ground, reflecting light with high degrees and various directions of linear polarisation is recognised as a…	2-s2.0-85085184176	English	Journal_article	Study	Experimental	PV_type	Several_treatments	Simulated	AL	No; systematic position changes every 30 min	Low	Yes; random attraction from wild in-situ insects	Low	No; all data taken into account	Low	NA	NA	No; same intervention all along experiment	Low	No; visual detection of the several treatments at the same time	Low	No; all test results available	Low	No; non-parametric tests	Low	Yes; real	Low	LOW	\
10014	10014.I	NA	Scopus	Jordaan S.M., Lee J., McClung M.R., Moran M.D.	Quantifying the ecosystem services values of electricity generation in the US Chihuahuan Desert: A life cycle perspective	2021	Journal of Industrial Ecology	25	4	1089	1101	10.1111/jiec.13111	Despite increasing attention, the quantification of ecosystem services values in life cycle assessment (LCA) remains nascent relative to other impact categories. In this analysis, we develop and implement a novel approach for quantifying both land requirements and ecosystem services values based on The Economics of Ecosystems and Biodiversity framework. Our case study focuses on energy infrastruc…	2-s2.0-85102445367	English	Journal_article	Study	Observational	Presence&Construction	BAE	Unknown	AL	No	Low	Yes; all USSE facilities in the area taken into account	Low	No	Low	Yes; well defined before and after treatments	Low	NA	NA	No	Low	No; all results for major land uses provided	Low	NA; no statistical analyses	NA	Yes; real	Low	LOW	\
10069	10069.I	NA	Scopus	Kim J.Y., Koide D., Ishihama F., Kadoya T., Nishihiro J.	Current site planning of medium to large solar power systems accelerates the loss of the remaining semi-natural and agricultural habitats	2021	Science of the Total Environment	779	NA	NA	NA	10.1016/j.scitotenv.2021.146475	The global transition to renewable energy sources has accelerated to mitigate the effects of global climate change. Sudden increases in solar power facilities have caused the physical destruction of wildlife habitats, thereby resulting in the decline of biodiversity and ecosystem functions. However, previous assessments have been based on the environmental impact of large solar photovoltaics (PVs…	2-s2.0-85102969718	English	Journal_article	Study	Observational	Presence&Construction	BAE	Unknown	AL	No	Low	Yes; all registered USSE facilities taken into account	Low	No; all data taken into account	Low	Yes; well defined before and after treatments	Low	NA	NA	No; same methods between treatments	Low	No; all results provided	Low	NA; no statistical analyses	NA	Yes; real	Low	LOW	\
10069	10069.II	NA	Scopus	Kim J.Y., Koide D., Ishihama F., Kadoya T., Nishihiro J.	Current site planning of medium to large solar power systems accelerates the loss of the remaining semi-natural and agricultural habitats	2021	Science of the Total Environment	779	NA	NA	NA	10.1016/j.scitotenv.2021.146475	The global transition to renewable energy sources has accelerated to mitigate the effects of global climate change. Sudden increases in solar power facilities have caused the physical destruction of wildlife habitats, thereby resulting in the decline of biodiversity and ecosystem functions. However, previous assessments have been based on the environmental impact of large solar photovoltaics (PVs…	2-s2.0-85102969718	English	Journal_article	Study	Observational	PV_type	Several_treatments	Unknown	AL	No	Low	Yes; all registered USSE facilities taken into account	Low	No; all data taken into account	Low	Yes; well defined treatments	Low	NA	NA	No; same methods between treatments	Low	No; all results provided	Low	NA; no statistical analyses	NA	Yes; real	Low	LOW	\
10089	10089.I	NA	Scopus	Kosciuch K., Riser-Espinoza D., Moqtaderi C., Erickson W.	Aquatic habitat bird occurrences at photovoltaic solar energy development in southern California, USA	2021	Diversity	13	11	NA	NA	10.3390/d13110524	The development of photovoltaic (PV) utility-scale solar energy (USSE) in the desert Southwest has the potential to negatively affect birds through collision mortality. Based on early patterns in fatality monitoring data, the lake effect hypothesis (LEH) was developed and suggested that birds misinterpret PV solar panels for water. As the LEH was only recently defined and inference beyond bird mo…	2-s2.0-85118158775	English	Journal_article	Study	Observational	Presence	CRE	Unknown	AL (DYO)	No	Low	Yes; random surveys	Low	No; random loss of surveys due to weather	Low	Yes; well defined treatments	Low	NA	NA	No; Mt. Signal surveys carried out at a distance but same for reference and USSE areas	Low	No; all results provided	Low	Unclear; Cochran–Mantel–Haenszel test and regression analysis assumptions not specified	Unclear	Yes; real	Low	UNCLEAR	(1) live point counts with Presence comparator; two types of point counts: one 10-min long, the other 60-min long; DYO: confounding: OK / Outcome ass.: bayesian ordination and regression analysis, what are the reporting standards for bayesian statistics? Cochran–Mantel–Haenszel test seems kind of chi2 test. --> Unclear or OK
10089	10089.II	NA	Scopus	Kosciuch K., Riser-Espinoza D., Moqtaderi C., Erickson W.	Aquatic habitat bird occurrences at photovoltaic solar energy development in southern California, USA	2021	Diversity	13	11	NA	NA	10.3390/d13110524	The development of photovoltaic (PV) utility-scale solar energy (USSE) in the desert Southwest has the potential to negatively affect birds through collision mortality. Based on early patterns in fatality monitoring data, the lake effect hypothesis (LEH) was developed and suggested that birds misinterpret PV solar panels for water. As the LEH was only recently defined and inference beyond bird mo…	2-s2.0-85118158775	English	Journal_article	Study	Observational	Presence	CRE	Unknown	AL (DYO)	No	Low	Yes; assumed randomness of fatalities and systematic carcass count	Low	No; random loss of surveys due to weather	Low	Yes; well defined treatments	Low	NA	NA	No; Mt. Signal surveys carried out at a distance but same for reference and USSE areas	Low	No; all results provided	Low	NA; no statistical analyses	NA	Yes; real	Low	LOW	(2) fatality survey with Presence comparator
10089	10089.III	NA	Scopus	Kosciuch K., Riser-Espinoza D., Moqtaderi C., Erickson W.	Aquatic habitat bird occurrences at photovoltaic solar energy development in southern California, USA	2021	Diversity	13	11	NA	NA	10.3390/d13110524	The development of photovoltaic (PV) utility-scale solar energy (USSE) in the desert Southwest has the potential to negatively affect birds through collision mortality. Based on early patterns in fatality monitoring data, the lake effect hypothesis (LEH) was developed and suggested that birds misinterpret PV solar panels for water. As the LEH was only recently defined and inference beyond bird mo…	2-s2.0-85118158775	English	Journal_article	Study	Observational	Context	Several_treatments	Unknown	AL (DYO)	No	Low	Yes; random surveys	Low	No; random loss of surveys due to weather	Low	Yes; well defined treatments	Low	NA	NA	Seemingly no; Mt. Signal surveys carried out at a distance but assumed low bias in the case of abundance surveys	Low	No; all results provided	Low	Unclear; Cochran–Mantel–Haenszel test and regression analysis assumptions not specified	Unclear	Yes; real	Low	UNCLEAR	(3) live point counts with Context comparator; DYO : confounding: OK / Outcome ass.: bayesian ordination and regression analysis, what are the reporting standards for bayesian statistics? Cochran–Mantel–Haenszel test seems kind of chi2 test. --> Unclear or OK
10089	10089.IV	NA	Scopus	Kosciuch K., Riser-Espinoza D., Moqtaderi C., Erickson W.	Aquatic habitat bird occurrences at photovoltaic solar energy development in southern California, USA	2021	Diversity	13	11	NA	NA	10.3390/d13110524	The development of photovoltaic (PV) utility-scale solar energy (USSE) in the desert Southwest has the potential to negatively affect birds through collision mortality. Based on early patterns in fatality monitoring data, the lake effect hypothesis (LEH) was developed and suggested that birds misinterpret PV solar panels for water. As the LEH was only recently defined and inference beyond bird mo…	2-s2.0-85118158775	English	Journal_article	Study	Observational	Context	Several_treatments	Unknown	AL (DYO)	No	Low	Yes; assumed randomness of fatalities and systematic carcass count	Low	No; random loss of surveys due to weather	Low	Yes; well defined treatments	Low	NA	NA	Seemingly yes; Mt. Signal surveys carried out at a distance but assumed high bias in the case of fatality surveys	High	No; all results provided	Low	NA; no statistical analyses	NA	Yes; real	Low	HIGH	(4) fatality survey with Context comparator; DYO: Confounding: Are difference in vegetation between site part of the context effect?
10138	10138.I	NA	Scopus	Lambert Q., Bischoff A., Cueff S., Cluchier A., Gros R.	Effects of solar park construction and solar panels on soil quality, microclimate, CO2 effluxes, and vegetation under a Mediterranean climate	2021	Land Degradation and Development	32	18	5190	5202	10.1002/ldr.4101	Solar energy is increasingly used to produce electricity in Europe, but the environmental impact of constructing and running solar parks (SP) is not yet well studied. Solar park construction requires partial vegetation removal and soil leveling. Additionally, solar panels may alter soil microclimate and functioning. In our study of three French Mediterranean solar parks, we analyzed:(1) effects o…	2-s2.0-85116563655	English	Journal_article	Study	Observational	Presence	RE	Crystalline	AL	No	Low	Yes; random plot and sample selection	Low	No	Low	Yes; well defined treatments	Low	NA	NA	No; same methods between treatments	Low	No; all results provided	Low	No; assumptions verified	Low	Yes; real	Low	LOW	\
10138	10138.II	NA	Scopus	Lambert Q., Bischoff A., Cueff S., Cluchier A., Gros R.	Effects of solar park construction and solar panels on soil quality, microclimate, CO2 effluxes, and vegetation under a Mediterranean climate	2021	Land Degradation and Development	32	18	5190	5202	10.1002/ldr.4101	Solar energy is increasingly used to produce electricity in Europe, but the environmental impact of constructing and running solar parks (SP) is not yet well studied. Solar park construction requires partial vegetation removal and soil leveling. Additionally, solar panels may alter soil microclimate and functioning. In our study of three French Mediterranean solar parks, we analyzed:(1) effects o…	2-s2.0-85116563655	English	Journal_article	Study	Observational	Presence	CE	Crystalline	AL	No	Low	Yes; random plot and sample selection	Low	No	Low	Yes; well defined treatments	Low	NA	NA	No; same methods between treatments	Low	No; all results provided	Low	No; assumptions verified	Low	Yes; real	Low	LOW	\
10160	10160.I	NA	Scopus	Leskova O.V., Frakes R.A., Markwith S.H.	Impacting habitat connectivity of the endangered Florida panther for the transition to utility-scale solar energy	2022	Journal of Applied Ecology	59	3	822	834	10.1111/1365-2664.14098	The only breeding population of the endangered Florida panther Puma concolor coryi is restricted to &lt;5% of its historic range in South Florida, but this area may be at carrying capacity and three viable populations within the historic range are needed for species recovery. The number of utility-scale solar energy (USSE) facility installations is increasing rapidly throughout Florida, and while…	2-s2.0-85122649125	English	Journal_article	Study	Observational	Presence&Construction	BAE	Unknown	AL	Seemingly no; 23 planned USSE taken into account even though they may never reach completion but results given by USSE	Low	Yes; all USSE facilities in studied area assumed to be taken into account	Low	No; equal level of USSE facilities attrition	Low	Yes; well defined before and after treatments	Low	NA	NA	No; same methods for analyses before and after	Low	No; all results provided	Low	NA; no statistical analyses	NA	Yes; real	Low	LOW	\
10296	10296.I	NA	Scopus	McCoshum S.M., Geber M.A.	Land Conversion for Solar Facilities and Urban Sprawl in Southwest Deserts Causes Different Amounts of Habitat Loss for Ashmeadiella Bees	2020	Journal of the Kansas Entomological Society	92	2	468	478	10.2317/0022-8567-92.2.468	Land conversion for human use poses one of the greatest threats to terrestrial ecosystems and causes habitat loss for a myriad of species. The development of large solar energy facilities and urban sprawl are converting wild lands in the Southwest deserts of the USA for human use and resulting in habitat loss for desert species. This is in part due to the Southwest deserts being identified as hav…	2-s2.0-85078337807	English	Journal_article	Study	Observational	Presence&Construction	BAE	Unknown	AL	No	Low	Yes; all USSE facilities in studied counties assumed to be taken into account	Low	No	Low	Yes; well defined before and after treatments	Low	NA	NA	No; same methods for analyses before and after	Low	No; all results provided	Low	NA; no statistical analyses	NA	Yes; real	Low	LOW	\
10338	10338.I	NA	Scopus	Moscatelli M.C., Marabottini R., Massaccesi L., Marinari S.	Soil properties changes after seven years of ground mounted photovoltaic panels in Central Italy coastal area	2022	Geoderma Regional	29	NA	NA	NA	10.1016/j.geodrs.2022.e00500	Land use change is a major driver of soils' properties variation and potential degradation. Solar photovoltaic plants installed on the ground represent a key to mitigating global climate change and greenhouse gas emissions. However, it could represent an emerging source of land consumption, although reversible, which prevents the use of soils for agricultural purposes and may affect crucial ecosy…	2-s2.0-85127224530	English	Journal_article	Study	Observational	Presence	CE	Unknown	AL	No	Low	Yes; systematic soil and plant sampling	Low	No	Low	Yes; well defined treatments	Low	NA	NA	No; same methods between treatments	Low	No; all results provided	Low	No; assumptions verified	Low	Yes; real	Low	LOW	control site is agricutural bare land and probably has a less diverse microbial profile than would a natural grassland control
10342	10342.I	NA	Scopus	Moura J.B., Delforno T.P., Do Prado P.F., Duarte I.C.	Extremophilic taxa predominate in a microbial community of photovoltaic panels in a tropical region	2021	FEMS Microbiology Letters	368	16	NA	NA	10.1093/femsle/fnab105	Photovoltaic panels can be colonized by a highly diverse microbial diversity, despite life-threatening conditions. Although they are distributed worldwide, the microorganisms living on their surfaces have never been profiled in tropical regions using 16S rRNA high-throughput sequencing and PICRUst metagenome prediction of functional content. In this work, we investigated photovoltaic panels from …	2-s2.0-85114605402	English	Journal_article	Study	Observational	Management	CE	Unknown	AL	Yes; different context locations and unclear type of PV panels	High	Yes	Low	No; assumed same levels of attrition between treatments	Low	Yes; well defined treatments	Low	NA	NA	No; same methods between treatments	Low	No; all results provided	Low	Unknown; t-test assumptions not specified	Unclear	Yes; real	Low	HIGH	\
10342	10342.II	NA	Scopus	Moura J.B., Delforno T.P., Do Prado P.F., Duarte I.C.	Extremophilic taxa predominate in a microbial community of photovoltaic panels in a tropical region	2021	FEMS Microbiology Letters	368	16	NA	NA	10.1093/femsle/fnab105	Photovoltaic panels can be colonized by a highly diverse microbial diversity, despite life-threatening conditions. Although they are distributed worldwide, the microorganisms living on their surfaces have never been profiled in tropical regions using 16S rRNA high-throughput sequencing and PICRUst metagenome prediction of functional content. In this work, we investigated photovoltaic panels from …	2-s2.0-85114605402	English	Journal_article	Study	Observational	Context	Several_treatments	Unknown	AL	Yes; different management (cleaning) and unclear type of PV panels	High	Yes	Low	No; assumed same levels of attrition between treatments	Low	Yes; well defined treatments	Low	NA	NA	No; same methods between treatments	Low	No; all results provided	Low	Unknown; t-test assumptions not specified	Unclear	Yes; real	Low	HIGH	\
10394	10394.I	NA	Scopus	Ngabire M., Wang T., Xue X., Liao J., Sahbeni G., Huang C., Song X., Duan H., Nyiransengiyumva C.	Synergic effects of land-use management systems towards the reclamation of Aeolian Desertified Land in the Shiyang River Basin	2022	Ecological Indicators	139	NA	NA	NA	10.1016/j.ecolind.2022.108882	Achieving zero land degradation neutrality in Aeolian Desertified Land (ADL) is a challenging task that requires continuous scientific understanding and technical efforts to effectively manage natural resources for economic development while meeting environmental needs. This study used Landsat collection and annual average climate data from the growing season to investigate the efficacy of establ…	2-s2.0-85129474366	English	Journal_article	Study	Observational	Presence&Construction	BAE	Unknown	AL	Yes; increase of 'build-up' areas due to USSE facilities but to what extent?	High	Yes	Low	No	Low	Yes; well defined before and after treatments	Low	NA	NA	No; same methods for analyses before and after	Low	No; all results provided	Low	No; non-parametrc test	Low	Yes; real	Low	HIGH	\
10519	NA	NA	Scopus	Randle-Boggis R.J., White P.C.L., Cruz J., Parker G., Montag H., Scurlock J.M.O., Armstrong A.	Realising co-benefits for natural capital and ecosystem services from solar parks: A co-developed, evidence-based approach	2020	Renewable and Sustainable Energy Reviews	125	NA	NA	NA	10.1016/j.rser.2020.109775	The number of ground-mounted solar parks is increasing across the world in response to energy decarbonisation. Solar parks offer an opportunity to deliver ecosystem co-benefits but there is also a risk that their development and operation may be detrimental to ecosystems. Consequently, we created the Solar Park Impacts on Ecosystem Services (SPIES) decision-support tool (DST) to provide evidence-…	2-s2.0-85082549768	English	Journal_article	Study	NA	NA	NA	NA	NA	NA	NA	NA	NA	NA	NA	NA	NA	NA	NA	NA	NA	NA	NA	NA	NA	NA	NA	NA	redundant studies with Montag et al. (2016); also a systematic review of impacts of land management on biodiversity and ecosystem services aimed at creating a management framework later discussed in the context of two USSE facilities
10530	10530.I	NA	Scopus	Rehbein J.A., Watson J.E.M., Lane J.L., Sonter L.J., Venter O., Atkinson S.C., Allan J.R.	Renewable energy development threatens many globally important biodiversity areas	2020	Global Change Biology	26	5	3040	3051	10.1111/gcb.15067	Transitioning from fossil fuels to renewable energy is fundamental for halting anthropogenic climate change. However, renewable energy facilities can be land-use intensive and impact conservation areas, and little attention has been given to whether the aggregated effect of energy transitions poses a substantial threat to global biodiversity. Here, we assess the extent of current and likely futur…	2-s2.0-85082190249	English	Journal_article	Study	Observational	Presence&Construction	BAE	Unknown	AL	No; results for under development USSE facilities and other renewables separated	Low	Yes; all available data on USSE facilities taken into account	Low	No; equal level of attrition (exclusion of PA <5 km² and facilities <10MW)	Low	Yes; assumed Before/After	Low	NA	NA	No; same methods between treatments	Low	No; all results provided	Low	NA; no statistical analyses	NA	Yes; real	Low	LOW	\
10596	10596.I	NA	Scopus	Sawyer H., Korfanta N.M., Kauffman M.J., Robb B.S., Telander A.C., Mattson T.	Trade-offs between utility-scale solar development and ungulates on western rangelands	2022	Frontiers in Ecology and the Environment	NA	NA	NA	NA	10.1002/fee.2498	Utility-scale solar energy (USSE) has become an efficient and cost-effective form of renewable energy, with an expanding footprint into rangelands that provide important habitat for many wild ungulate populations. Using global positioning system data collected before and after construction, we documented the potential impacts of USSE on pronghorn (Antilocapra americana), including direct habitat …	2-s2.0-85129100653	English	Journal_article	Study	Observational	Presence&Construction	BAE	Unknown	AL	No	Low	Yes; assumed random caprture of individuals	Low	No; same level of attrition between treatments	Low	Yes; well defined before and after treatments	Low	NA	NA	No; same methods for analyses before and after	Low	No; all results provided	Low	NA; no statistical analyses	NA	Yes; real	Low	LOW	\
10607	10607.I	NA	Scopus	Semeraro T., Aretano R., Barca A., Pomes A., Del Giudice C., Gatto E., Lenucci M., Buccolieri R., Emmanuel R., Gao Z., Scognamiglio A.	A conceptual framework to design green infrastructure: Ecosystem services as an opportunity for creating shared value in ground photovoltaic systems	2020	Land	9	8	NA	NA	10.3390/land9080238	This paper presents a conceptual framework that looks at photovoltaic systems in synergy with ecosystem services. The focus is to connect business success with social and ecological progress based on the operative concept of multifunctional land use. Such an approach attempts to harmonise the needs of the industrial processes of photovoltaic systems and the ecological and social needs of the land…	2-s2.0-85089597454	English	Journal_article	Study	Observational	Presence&Construction	BAE	Unknown	DYO&AL	No	Low	Yes; based on Fig 3, all USSE facilities from the Apulia region seem to have been taken into account	Low	No	Low	Yes; unique and well-defined period 2011 and in 2016 (see Table 1)	Low	NA	NA	No; same methods for analyses before and after	Low	No; all results for major land uses provided	Low	NA; no statistical analyses	NA	Yes; real	Low	LOW	\
10662	10662.I	NA	Scopus	Smith J.P., Lenihan C.M., Zirpoli J.A.	Golden Eagle Breeding Response to Utility-Scale Solar Development and Prolonged Drought in California	2020	Journal of Raptor Research	54	2	154	165	10.3356/0892-1016-54.2.154	Each year from 2012-2016, we conducted helicopter surveys to monitor the distribution, success, and productivity of Golden Eagles (Aquila chrysaetos) breeding within 16 km of California Valley Solar Ranch (CVSR) in San Luis Obispo County, California. This 250-megawatt photovoltaic solar plant was built over 2 yr on 642 ha of disturbed grassland and desert scrub habitat on Carrizo Plain, and was o…	2-s2.0-85085772870	English	Journal_article	Study	Observational	Presence&Construction	DACE	Unknown	AL	Yes; other human disturbances during survey period	High	Yes; assumed random population surveys	Low	No; one dead specimen durind survey period	Low	Yes; well defined C and E groups but survey years relative to USSE facility construction less clear (see Introduction)	Low	NA	NA	Yes; detection method different between years (2015)	High	No; all results provided	Low	Unknown; ANOVA assumptions not specified	Unclear	Yes; real	Low	HIGH	"Pairwise t-tests revealed no significant differences (P 0.25) between occupancy and breeding performance metrics for the five periphery and 13 nonperiphery pairs, though small territory sample sizes limited the power of these tests (Table 2)"
10674	10674.I	NA	Scopus	Souri M., Kamali N.	Changes in Vegetation and Soil Characteristics of Steppe and Semi-Steppe Rangelands under Impact of Solar Power Plant in Absard and Shahrerey, Iran [تغییرات ویژگیهای پوشش گیاهی مراتع استپی و نیمه استپی تحت تاثیر نیروگاههای خورشیدی )سربندان آبسرد و حسن آباد شهرری(]	2022	Journal of Rangeland Science	12	2	155	167	10.30495/rs.2022.682915	In recent years, Iran has begun to move towards the development of the use of renewable energy sources in line with global developments. In this study, Side effects of two solar power plants on rangeland condition were studied. These solar power plants have been constructed using mosaic panels for installation obliquely on 16 ha in Absard rangeland (semi-steppe) and 23 ha in Shahrerey rangeland (…	2-s2.0-85126969733	English	Journal_article	Study	Observational	Presence	CE	Unknown	AL	No	Low	Yes; assumed random transect and plot location	Low	No	Low	No; little infomation on transects carried out inside USSE: are they homogeneous between, under and open areas of USSE?	High	NA	NA	No; same method between treatments (albeit different plot sizes in both study sites)	Low	No; all results for major land uses provided	Low	No; assumptions verified	Low	Yes; real	Low	HIGH	\
10727	10727.I	NA	Scopus	Tanner K., Molina-Menor E., Latorre-Pérez A., Vidal-Verdú À., Vilanova C., Peretó J., Porcar M.	Extremophilic microbial communities on photovoltaic panel surfaces: a two-year study	2020	Microbial Biotechnology	13	6	1819	1830	10.1111/1751-7915.13620	Solar panel surfaces can be colonized by microorganisms adapted to desiccation, temperature fluctuations and solar radiation. Although the taxonomic and functional composition of these communities has been studied, the microbial colonization process remains unclear. In the present work, we have monitored this microbial colonization process during 24 months by performing weekly measurements of the…	2-s2.0-85087210843	English	Journal_article	Study	Experimental	Management	CE	Unknown	AL	No	Low	Yes; random PV panel selection	Low	No	Low	NA	NA	No; same intervention throughout the two-year experiment	Low	No; same method between treatments (albeit different plot sizes in both study sites)	Low	No; all results provided	Low	NA; no statistical analyses for management comparator	NA	Yes; real	Low	LOW	also temporal analysis of microbial communities
10729	10729.I	10730 | 9921	Scopus	Tanner K.E., Moore-O’Leary K.A., Parker I.M., Pavlik B.M., Haji S., Hernandez R.R.	Microhabitats associated with solar energy development alter demography of two desert annuals	2021	Ecological Applications	31	6	NA	NA	10.1002/eap.2349	Political and economic initiatives intended to increase energy production while reducing carbon emissions are driving demand for solar energy. Consequently, desert regions are now targeted for development of large-scale photovoltaic solar energy facilities. Where vegetation communities are left intact or restored within facilities, ground-mounted infrastructure may have negative impacts on desert…	2-s2.0-85105994792	English	Journal_article	Study	Experimental	Presence	CE	Simulated	AL	Yes; different sites that may affect plant performance	High	Yes; non random locations but random allocation to C and E groups, systematic plant surveys	Low	No; all data taken into account	Low	NA	NA	Yes; plastic sheeting installed in 2016 to improve runoff	High	No; same methods between treatments	Low	No; all results provided	Low	No; assumptions verified	Low	No; simulated	High	HIGH	\
10730	10730.I	10729 | 9921	Scopus	Tanner K.E., Moore-O'Leary K.A., Parker I.M., Pavlik B.M., Hernandez R.R.	Simulated solar panels create altered microhabitats in desert landforms	2020	Ecosphere	11	4	NA	NA	10.1002/ecs2.3089	Solar energy development is a significant driver of land-use change worldwide, and desert ecosystems are particularly well suited to energy production because of their high insolation rates. Deserts are also characterized by uncertain rainfall, high species endemism, and distinct landforms that vary in geophysical properties. Weather and physical features that differ across landforms interact wit…	2-s2.0-85084497456	English	Journal_article	Study	Experimental	Presence	CE	Simulated	AL	No	Low	Yes; non random locations but random allocation to C and E groups, assumed random plant surveys	Low	No; assumed equal level of attrition between treatments	Low	NA	NA	Yes; plastic sheeting installed in 2016 to improve runoff	High	No; same methods between treatments	Low	No; all results provided	Low	No; assumptions verified ("model diagnostics")	Low	No; simulated	High	HIGH	\
10730	10730.II	10729 | 9921	Scopus	Tanner K.E., Moore-O'Leary K.A., Parker I.M., Pavlik B.M., Hernandez R.R.	Simulated solar panels create altered microhabitats in desert landforms	2020	Ecosphere	11	4	NA	NA	10.1002/ecs2.3089	Solar energy development is a significant driver of land-use change worldwide, and desert ecosystems are particularly well suited to energy production because of their high insolation rates. Deserts are also characterized by uncertain rainfall, high species endemism, and distinct landforms that vary in geophysical properties. Weather and physical features that differ across landforms interact wit…	2-s2.0-85084497456	English	Journal_article	Study	Experimental	Context	Several_treatments	Simulated	AL	No; differenet parameters between sites taken into account in analyses	Low	Yes; non random locations but random allocation to C and E groups, assumed random plant surveys	Low	No; assumed equal level of attrition between treatments	Low	NA	NA	Yes; plastic sheeting installed in 2016 to improve runoff	High	No; same methods between treatments	Low	No; all results provided	Low	No; assumptions verified ("model diagnostics")	Low	No; simulated	High	HIGH	\
10775	10775.I	NA	Scopus	Uldrijan D., Kováčiková M., Jakimiuk A., Vaverková M.D., Winkler J.	Ecological effects of preferential vegetation composition developed on sites with photovoltaic power plants	2021	Ecological Engineering	168	NA	NA	NA	10.1016/j.ecoleng.2021.106274	Efficient ecological evaluation is essential to understand fully the dynamics and development of photovoltaic power plants (PVPP) and to provide important support to the national development of clean energy and sustainable land use planning. There are still very few studies quantifying the direct and indirect impacts of photovoltaics (PV) on the biological diversity. The goal of the study was to …	2-s2.0-85106365656	English	Journal_article	Study	Observational	Presence	CE	Unknown	AL	No	Low	Yes; assumed random sampling protocol of phytocoenological relevés	Low	No	Low	Yes; well-defined treatments	Low	NA	NA	No; same survey methods between E and C groupd	Low	No; all results provided	Low	No; multivariate analyses used and Monte-Carlo test	Low	Yes; real	Low	LOW	\
10790	10790.I	3367	Scopus	Vaverková M.D., Winkler J., Uldrijan D., Ogrodnik P., Vespalcová T., Aleksiejuk-Gawron J., Adamcová D., Koda E.	Fire hazard associated with different types of photovoltaic power plants: Effect of vegetation management	2022	Renewable and Sustainable Energy Reviews	162	NA	NA	NA	10.1016/j.rser.2022.112491	Synanthropic vegetation occurs at sites of photovoltaic power plants, where vegetation management is typically ignored, and can have adverse effects on photovoltaic panels as they increase fire hazards. Most scientific papers related to the installation and operation of solar power plants do not address the impact of photovoltaic power plants on vegetation and the associated fire hazards; grassla…	2-s2.0-85129569109	English	Journal_article	Study	Observational	Presence	CE	Monocrystalline | Polycristalline	DYO&AL	No	Low	Yes; 3 samples recorded in each variant, evenly distribution between rows and PV arrays, same observator	Low	No; no account of missing data	Low	Yes; between/under well defined	Low	NA	NA	No; same method and same observer	Low	No; all results provided	Low	No; multivariate analyses used but Monte-Carlo test	Low	Yes; real	Low	LOW	\
10790	10790.II	3367	Scopus	Vaverková M.D., Winkler J., Uldrijan D., Ogrodnik P., Vespalcová T., Aleksiejuk-Gawron J., Adamcová D., Koda E.	Fire hazard associated with different types of photovoltaic power plants: Effect of vegetation management	2022	Renewable and Sustainable Energy Reviews	162	NA	NA	NA	10.1016/j.rser.2022.112491	Synanthropic vegetation occurs at sites of photovoltaic power plants, where vegetation management is typically ignored, and can have adverse effects on photovoltaic panels as they increase fire hazards. Most scientific papers related to the installation and operation of solar power plants do not address the impact of photovoltaic power plants on vegetation and the associated fire hazards; grassla…	2-s2.0-85129569109	English	Journal_article	Study	Observational	PV_type	Several_treatments	Monocrystalline | Polycristalline	DYO&AL	No	Low	Yes; 3 samples recorded in each variant, evenly distribution between rows and PV arrays, same observator	Low	No; no account of missing data	Low	Yes; exclosure to prevent sheep access to mowed plots	Low	NA	NA	No; same method and same observer	Low	No; all results provided	Low	No; multivariate analyses used but Monte-Carlo test	Low	Yes; real	Low	LOW	\
10790	10790.III	3367	Scopus	Vaverková M.D., Winkler J., Uldrijan D., Ogrodnik P., Vespalcová T., Aleksiejuk-Gawron J., Adamcová D., Koda E.	Fire hazard associated with different types of photovoltaic power plants: Effect of vegetation management	2022	Renewable and Sustainable Energy Reviews	162	NA	NA	NA	10.1016/j.rser.2022.112491	Synanthropic vegetation occurs at sites of photovoltaic power plants, where vegetation management is typically ignored, and can have adverse effects on photovoltaic panels as they increase fire hazards. Most scientific papers related to the installation and operation of solar power plants do not address the impact of photovoltaic power plants on vegetation and the associated fire hazards; grassla…	2-s2.0-85129569109	English	Journal_article	Study	Observational	Management	Several_treatments	Monocrystalline | Polycristalline	DYO&AL	No	Low	Yes; 3 samples recorded in each variant, evenly distribution between rows and PV arrays, same observator	Low	No; no account of missing data	Low	Yes; different plants with rotating vs fixed	Low	NA	NA	No; same method and same observer	Low	No; all results provided	Low	No; multivariate analyses used but Monte-Carlo test	Low	Yes; real	Low	LOW	\
10816	10816.I	NA	Scopus	Walston L.J., Li Y., Hartmann H.M., Macknick J., Hanson A., Nootenboom C., Lonsdorf E., Hellmann J.	Modeling the ecosystem services of native vegetation management practices at solar energy facilities in the Midwestern United States	2021	Ecosystem Services	47	NA	NA	NA	10.1016/j.ecoser.2020.101227	The increasing pressure on land resources for food and energy production along with efforts to maintain natural systems necessitates the development of compatible land uses that maximize the co-benefits of multiple ecosystem services. One such land sharing opportunity is the restoration and management of native grassland vegetation beneath ground-mounted solar energy facilities, which can both pr…	2-s2.0-85097391247	English	Journal_article	Study	Observational	Presence&Construction	BAE	Unknown	AL	No; planned USSE facilities not taken ino account	Low	Yes; all available data on USSE facilities taken into account	Low	No	Low	Yes; well defined before and after treatments	Low	NA	NA	No; same methods between treatments	Low	No; all results provided	Low	NA; no statistical analyses	NA	Yes; real	Low	LOW	\
10816	10816.II	NA	Scopus	Walston L.J., Li Y., Hartmann H.M., Macknick J., Hanson A., Nootenboom C., Lonsdorf E., Hellmann J.	Modeling the ecosystem services of native vegetation management practices at solar energy facilities in the Midwestern United States	2021	Ecosystem Services	47	NA	NA	NA	10.1016/j.ecoser.2020.101227	The increasing pressure on land resources for food and energy production along with efforts to maintain natural systems necessitates the development of compatible land uses that maximize the co-benefits of multiple ecosystem services. One such land sharing opportunity is the restoration and management of native grassland vegetation beneath ground-mounted solar energy facilities, which can both pr…	2-s2.0-85097391247	English	Journal_article	Study	Observational	Management	Several_treatments	Unknown	AL	Yes; assumptions directly impact the estimation of the effect	High	Yes; assumed random USSE facilities subsample selection	Low	No	Low	Yes; well-defined treatments	Low	NA	NA	No; same methods between treatments	Low	No; all results provided	Low	NA; no statistical analyses	NA	Yes; real	Low	HIGH	\
10864	10864.I	NA	Scopus	Wooster E.I.F., Fleck R., Torpy F., Ramp D., Irga P.J.	Urban green roofs promote metropolitan biodiversity: A comparative case study	2022	Building and Environment	207	NA	NA	NA	10.1016/j.buildenv.2021.108458	Urban green spaces can provide habitat and resources for urban dwelling fauna. Suburban green spaces occur most commonly as parks and roadside vegetation, but as human populations grow and space in cities becomes increasingly limited, space-efficient green solutions like green roofs and walls in metropolitan areas are becoming increasingly common. However, the efficacy of these forms of green inf…	2-s2.0-85117700769	English	Journal_article	Study	Observational	Management	CE	Unknown	AL	No	Low	Yes; assumed randomness of fauna surveys	Low	No	Low	Yes; well-defined treatments	Low	NA	NA	No; same methods between treatments	Low	No; all results provided	Low	NA; no statistical analyses	NA	Yes; real	Low	LOW	\
10864	10864.II	NA	Scopus	Wooster E.I.F., Fleck R., Torpy F., Ramp D., Irga P.J.	Urban green roofs promote metropolitan biodiversity: A comparative case study	2022	Building and Environment	207	NA	NA	NA	10.1016/j.buildenv.2021.108458	Urban green spaces can provide habitat and resources for urban dwelling fauna. Suburban green spaces occur most commonly as parks and roadside vegetation, but as human populations grow and space in cities becomes increasingly limited, space-efficient green solutions like green roofs and walls in metropolitan areas are becoming increasingly common. However, the efficacy of these forms of green inf…	2-s2.0-85117700769	English	Journal_article	Study	Observational	Presence	CE	Unknown	AL	No	Low	Unclear; protocol for abundance not specified	Unclear	No	Low	Yes; open and shaded areas not defined in Methods but in Results	Low	NA	NA	Unclear; protocol for abundance not specified	Unclear	No; all results provided	Low	NA; no statistical analyses	NA	Yes; real	Low	UNCLEAR	\
10877	10877.I	10949	Scopus	Wu W., Yuan B., Zou P., Yang R., Zhou X.	Distribution characteristics of bacterial communities in photovoltaic industrial parks in Northwest China	2022	IOP Conference Series: Earth and Environmental Science	983	1	NA	NA	10.1088/1755-1315/983/1/012093	Despite the rapid development of the green energy industry represented by solar photovoltaic, its ecological and environmental effects cannot be ignored. There were few reports on the impact of photovoltaic power station construction on soil bacterial community variation. In this study, the community abundance, diversity, structure, and distribution characteristics of soil bacterial in Gonghe pho…	2-s2.0-85126366335	English	Conf_proceedings	Study	Observational	Presence	CE	Unknown	AL	No	Low	Yes; random plots and sample locations	Low	No	Low	Yes; well defined treatments	Low	NA	NA	No; same methods between treatments	Low	No; all results provided	Low	Seemingly no; ANOVA assumptions not specified but non-parametric tests performed	Low	Yes; real	Low	LOW	assumed error in manuscript based on linked studies by Wu et al. (2022): analysis of similarities (ANOSIM), and multivariate analysis of variance (ADONIS) peformed on bacterial communities and not archeal ones: not considered an 'Outcome reporting' risk of bias.
10877	10877.II	10949	Scopus	Wu W., Yuan B., Zou P., Yang R., Zhou X.	Distribution characteristics of bacterial communities in photovoltaic industrial parks in Northwest China	2022	IOP Conference Series: Earth and Environmental Science	983	1	NA	NA	10.1088/1755-1315/983/1/012093	Despite the rapid development of the green energy industry represented by solar photovoltaic, its ecological and environmental effects cannot be ignored. There were few reports on the impact of photovoltaic power station construction on soil bacterial community variation. In this study, the community abundance, diversity, structure, and distribution characteristics of soil bacterial in Gonghe pho…	2-s2.0-85126366335	English	Conf_proceedings	Study	Observational	PV_type	Several_treatments	Unknown	AL	No	Low	Yes; random plots and sample locations	Low	No	Low	Yes; well-defined management regimes	Low	NA	NA	No; same methods between treatments	Low	No; all results provided	Low	Seemingly no; ANOVA assumptions not specified but non-parametric tests performed	Low	Yes; real	Low	LOW	assumed error in manuscript based on linked studies by Wu et al. (2022): analysis of similarities (ANOSIM), and multivariate analysis of variance (ADONIS) peformed on bacterial communities and not archeal ones: not considered an 'Outcome reporting' risk of bias.
10883	10883.I	NA	Scopus	Xia Z., Li Y., Chen R., Sengupta D., Guo X., Xiong B., Niu Y.	Mapping the rapid development of photovoltaic power stations in northwestern China using remote sensing	2022	Energy Reports	8	NA	4117	4127	10.1016/j.egyr.2022.03.039	Many leading countries are boosting renewables, especially solar energy, as a major way to mitigate future energy crises and climate change. Particularly, in China, the number and scale of photovoltaic (PV) power stations have grown unprecedentedly in the last decade. There is an urgent need to monitor the PV power development in order to accurately estimate national renewable potentials and unde…	2-s2.0-85127002614	English	Journal_article	Study	Observational	Presence&Construction	BAE	Crystalline	AL	No	Low	Yes; all USSE facilities have been taken into account	Low	No	Low	Yes; well defined before and after treatments	Low	NA	NA	No; same methods for analyses before and after	Low	No; all results provided	Low	NA; no statistical analyses	NA	Yes; real	Low	LOW	\
10926	10926.I	NA	Scopus	Yang Y., Zhang Y., Zheng J., Huang S., Zhao M., Hong L.	An Ecological Compensation Mechanism based on the Green Productive Area of Cities	2022	Journal of Resources and Ecology	13	3	382	393	10.5814/j.issn.1674-764x.2022.03.004	China’s urban expansion, food security, and energy transition are in a critical situation. One solution is to tap into the green production potential of the built urban environment and explore new ways to save land space and alleviate ecological pressure through food and solar energy production. This paper differs from previous ecological compensation studies, which mostly focus on key ecological…	2-s2.0-85129013533	English	Journal_article	Modelling	Modelling	PV_type	Several_treatments	Polycrystalline | Thin-film	AL (DYO)	Unclear; assumptions may impact the direction of effects (Table 5 and 6 formula)	Unclear	Yes	Low	No	Low	Yes; well defined treatments	Low	NA	NA	No; same methods between treatments	Low	No; all results provided	Low	NA; no statistical analyses	NA	NA; modelling study	NA	UNCLEAR	\
10949	10949.I	10877	Scopus	Wu W., Yuan B., Yue S., Zou P., Yang R., Zhou X.	Community structure, distribution pattern, and influencing factors of soil Archaea in the construction area of a large-scale photovoltaic power station	2021	International Microbiology	NA	NA	NA	NA	10.1007/s10123-022-00244-x	The photovoltaic power station in Qinghai has been built for 8 years; however, its impact on the regional soil ecological environment has not been studied in depth. To reveal the structure and distribution pattern of archaeal communities in desert soil under the influence of a large photovoltaic power station, a comparative study was carried out between the soil affected by photovoltaic panels an…	2-s2.0-85127252040	English	Preprint	Study	Observational	Presence	CE	Unknown	AL	No	Low	Yes; random plots and sample locations	Low	No; same level of OTU attrition between treatments	Low	Yes; well defined treatments	Low	NA	NA	No; same methods between treatments	Low	No; all results provided	Low	Seemingly no; ANOVA assumptions not specified but non-parametric tests performed	Low	Yes; real	Low	LOW	also vegetation survey carried out but unpublished data
10949	10949.II	10877	Scopus	Wu W., Yuan B., Yue S., Zou P., Yang R., Zhou X.	Community structure, distribution pattern, and influencing factors of soil Archaea in the construction area of a large-scale photovoltaic power station	2021	International Microbiology	NA	NA	NA	NA	10.1007/s10123-022-00244-x	The photovoltaic power station in Qinghai has been built for 8 years; however, its impact on the regional soil ecological environment has not been studied in depth. To reveal the structure and distribution pattern of archaeal communities in desert soil under the influence of a large photovoltaic power station, a comparative study was carried out between the soil affected by photovoltaic panels an…	2-s2.0-85127252040	English	Preprint	Study	Observational	PV_type	Several_treatments	Unknown	AL	No	Low	Yes; random plots and sample locations	Low	No; same level of OTU attrition between treatments	Low	Yes; well-defined management regimes	Low	NA	NA	No; same methods between treatments	Low	No; all results provided	Low	Seemingly no; ANOVA assumptions not specified but non-parametric tests performed	Low	Yes; real	Low	LOW	also vegetation survey carried out but unpublished data
11056	11056.I	NA	Google_scholar	Montag, H; Parker, G; Clarckson, T	The effects of solar farms on local biodiversity: a comparative study	2016	NA	NA	NA	NA	NA	NA	… This project was initiated by Kate Covill of Orta Solar, who also sourced the funding for the work. Kate … Very little research has been carried out on the impacts of solar farms on …	NA	English	Technical_report	Study	Observational	Presence	CE	Unknown	DYO&AL	Yes; confounding factor = effect of the actual management on solar plot, not only presence effect	High	Yes; random selection of quadrats, assumed randomness for bee and bird walks, bat detector	Low	No	Low	Yes; well defined treatments	Low	NA	NA	No	Low	No; all results provided	Low	Unknown; chi2 assumptions not specified	Unclear	Yes; real	Low	HIGH	\
11056	11056.II	NA	Google_scholar	Montag, H; Parker, G; Clarckson, T	The effects of solar farms on local biodiversity: a comparative study	2016	NA	NA	NA	NA	NA	NA	… This project was initiated by Kate Covill of Orta Solar, who also sourced the funding for the work. Kate … Very little research has been carried out on the impacts of solar farms on …	NA	English	Technical_report	Study	Observational	Management	Several_treatments	Unknown	DYO&AL	Yes; several other factor of variation between sites, in addition to management treatment	High	Yes; random selection of quadrats, assumed randomness for bee and bird walks, bat detector	Low	No	Low	Yes; well-defined management regimes	Low	NA	NA	No	Low	No; all results provided	Low	NA (no statistical comparison)	NA	Yes; real	Low	HIGH	more USSE previously on arable fields than on pastures
11063	11063.I	NA	Google_scholar	Parker, GE; McQueen, C	Can solar farms deliver significant benefits for biodiversity	2013	NA	NA	NA	NA	NA	NA	… a rapid assessment of biodiversity at four solar farms in … solar farms affect biodiversity. Further, the study provides a number of pragmatic recommendations for the management of solar …	NA	English	Technical_report	Study	Observational	Presence	CE	Unknown	DYO&AL	No; "all sites were former arable fields", "The control plot was a site adjacent to the solar farm which had the same land use as the solar farm prior to its construction", control plots were carefully selected to ensure the physical conditions were as close a match as possible to the solar farm itself	Low	Yes; transects were completed using a randomised systematic survey design which covered approximately 1km linear distance of each solar farm and control plot. The same ecologists were used for each site to minimise the effects of observer bias	Low	No; all data seem to have been considered	Low	Yes; control and treatments very well defined	Low	NA	NA	No; "The control plot was surveyed for biodiversity using identical methods to the solar farm."	Low	No; all results provided	Low	Unknown; non-parametric test ok but chi² assumptions not specified	Unclear	Yes; real	Low	UNCLEAR	\
11063	11063.II	NA	Google_scholar	Parker, GE; McQueen, C	Can solar farms deliver significant benefits for biodiversity	2013	NA	NA	NA	NA	NA	NA	… a rapid assessment of biodiversity at four solar farms in … solar farms affect biodiversity. Further, the study provides a number of pragmatic recommendations for the management of solar …	NA	English	Technical_report	Study	Observational	Management	Several_treatments	Unknown	DYO&AL	No; "all sites were former arable fields"	Low	Yes; random survey design and sampling	Low	No; all data seem to have been considered	Low	Yes; "two sites establishing wild flower meadows and two establishing pasture with agricultural grasses and clovers" and grazing/mowing	Low	NA	NA	No; same methods used for all sites	Low	No; all results provided	Low	NA; no statistical analyses	NA	Yes; real	Low	LOW	two types of management: pasture and wildflower (seed mix); only comparison possible between sites 1&3 and 2&4
11088	NA	11768	Google_scholar	Van der Haas, I	SOLAR PARK BIODIVERSITY: POLLINATOR ABUNDANCE IN DIFFERENT LOCATIONS WITH SEED MIXTURES	2019	NA	NA	NA	NA	NA	NA	… Shell wanted to contribute to the biodiversity in solar park Shell Moerdijk. Multiple studies … of plants for solar parks for other organizations, for enhancing biodiversity and to provide …	NA	English	MSc_thesis	Study	NA	NA	NA	NA	NA	NA	NA	NA	NA	NA	NA	NA	NA	NA	NA	NA	NA	NA	NA	NA	NA	NA	NA	NA	redundant studies with Wit & Biesmeijer (2019)
11144	11144.I	NA	Google_scholar	Beatty, B;, Macknick, J; McCall, J; Braus, G; Duckner, D	Native vegetation performance under a solar PV array at the National Wind Technology Center	2017	NA	NA	NA	NA	NA	NA	… loss of acreage under solar installations will be associated … cultivating native vegetation underneath solar installations … implications of vegetation opportunities for solar installations. …	NA	English	Technical_report	Study	Observational	Presence	CE	Unknown	AL	No	Low	Yes; random plot location and assumed random plant surveys	Low	No	Low	Yes; well defined treatments	Low	NA	NA	No; same methods between treatments	Low	No; all results provided	Low	Unknown; ANOVA assumptions not specified	Unclear	Yes; real	Low	UNCLEAR	\
11144	11144.II	NA	Google_scholar	Beatty, B;, Macknick, J; McCall, J; Braus, G; Duckner, D	Native vegetation performance under a solar PV array at the National Wind Technology Center	2017	NA	NA	NA	NA	NA	NA	… loss of acreage under solar installations will be associated … cultivating native vegetation underneath solar installations … implications of vegetation opportunities for solar installations. …	NA	English	Technical_report	Study	Observational	Management	Several_treatments	Unknown	AL	No	Low	Yes; random plot location and assumed random plant surveys	Low	No	Low	Yes; well defined treatments	Low	NA	NA	No; same methods between treatments	Low	No; all results provided	Low	Unknown; ANOVA assumptions not specified	Unclear	Yes; real	Low	UNCLEAR	\
11144	11144.III	NA	Google_scholar	Beatty, B;, Macknick, J; McCall, J; Braus, G; Duckner, D	Native vegetation performance under a solar PV array at the National Wind Technology Center	2017	NA	NA	NA	NA	NA	NA	… loss of acreage under solar installations will be associated … cultivating native vegetation underneath solar installations … implications of vegetation opportunities for solar installations. …	NA	English	Technical_report	Study	Observational	Management	Several_treatments	Unknown	AL	No	Low	Yes; random plot location and assumed random plant surveys	Low	No	Low	Yes; well defined treatments	Low	NA	NA	No; same methods between treatments	Low	No; all results provided	Low	Unknown; ANOVA assumptions not specified	Unclear	Yes; real	Low	UNCLEAR	\
11164	11164.I	NA	Google_scholar	Vervloesem, J; Marcheggiani, E; Choudhury, MD; Muys, B	Effects of Photovoltaic Solar Farms on Microclimate and Vegetation Diversity	2022	Sustainability	NA	NA	NA	NA	NA	… and Vegetation The goal of the research was to increase our understanding of the effect solar panels can have on microclimate and vegetation. … “Solar park microclimate and vegetation …	NA	English	Journal_article	Study	Observational	Presence	CRE	Unknown	AL	No; different climate conditions between USSE facilities have been taken into account in analyses	Low	Yes; random plots and sample locations	Low	No	Low	Yes; well defined treatments	Low	NA	NA	No; same survey methods between treatments	Low	No; all results provided	Low	No; assumptions verified	Low	Yes; real	Low	LOW	\
11228	11228.I	NA	Google_scholar	Potter, C	Landsat time series analysis of vegetation changes in solar energy development areas of the Lower Colorado Desert, Southern California	2016	Journal of Geoscience and Environment Protection	NA	NA	NA	NA	NA	Land cover change from renewable energy development in southern California is receiving increasing attention due to potential impacts on protected area conservation, endangered …	NA	English	Journal_article	Study	Observational	Presence&Construction	BAE	Unknown	AL	No	Low	Yes; random point selection	Low	No	Low	Yes; well defined before and after treatments	Low	NA	NA	No; same methods for analyses before and after	Low	No; all results provided	Low	Unknown; t-test assumptions not specified	Unclear	Yes; real	Low	UNCLEAR	\
11265	NA	10138	Google_scholar	Lambert, Q; Bischoff, A; Cluchier, A; Cueff, S; Gros, R	Effects of solar parks on soil quality, CO2 effluxes and vegetation under Mediterranean climate	2021	Authorea Preprints	NA	NA	NA	NA	10.22541/au.162300877.73953918	Solar energy is increasingly used to produce electricity in Europe, but the environmental impact of constructing and running solar parks (SP) is not yet well studied. Solar park …	NA	English	Preprint	Study	NA	NA	NA	NA	NA	NA	NA	NA	NA	NA	NA	NA	NA	NA	NA	NA	NA	NA	NA	NA	NA	NA	NA	NA	redundant studies with Lambert et al. 2021 (preprint)
11768	11768.I	11088	Grey_literature	Wit, F; Biesmeijer, K	The effects of solar parks on plants and pollinators: the case of Shell Moerdijk	2020	NA	NA	NA	NA	NA	NA	NA	NA	English	Technical_report	Study	Observational	Presence	CE	Unknown	AL	No	Low	Yes; random block design, random insect surveys, random surveys	Low	No; exclusion of one block for insect pan traps but homogeneous between treatments	Low	Yes; treatments well defined	Low	NA	NA	No; same methods between treatments	Low	Yes; no results provided for 'number of flower' outcome	High	Unknown; GLMM assumptions not specified	Unclear	Yes; real	Low	HIGH	\
11768	11768.II	11088	Grey_literature	Wit, F; Biesmeijer, K	The effects of solar parks on plants and pollinators: the case of Shell Moerdijk	2020	NA	NA	NA	NA	NA	NA	NA	NA	English	Technical_report	Study	Observational	Management	CE	Unknown	AL	No	Low	Yes; random block design, random insect surveys, random surveys	Low	No; exclusion of one block for insect pan traps but homogeneous between treatments	Low	No; seeding control plot not well defined but all seed mixes thoroughly described	High	NA	NA	No; same methods between treatments	Low	Yes; no results provided for 'number of flower' outcome	High	Unknown; GLMM assumptions not specified	Unclear	Yes; real	Low	HIGH	control subjected to same treatment as seeded plots ?
11799	11799.I	11972 | 11990	Grey_literature	Brunod, P; Yoan, M; Lelièvre, H	Synthèse des résultats de l'étude préalable à l'évaluation du potentiel d'accueil de la biodiversité au sein des centrales photovoltaïques (Phase 1 du programme PHOTODIV)	2020	NA	NA	NA	NA	NA	NA	NA	NA	French	Technical_report	Study	Observational	Presence	CE	Unknown	AL	No	Low	Yes; random quadrat/transects and sample locations	Low	No	Low	Yes; well defined treatments	Low	NA	NA	No; same method	Low	No; all results provided	Low	No; assumptions verified (Brunod, 2019)	Low	Yes; real	Low	LOW	linked studies with Brunod (2019) for orthoptera; two methods used: insect net and biocenometer; also comparison between USSE facilities but USSE characteristics not specified enough to be considered a valid PV_type comparator
11799	NA	11972 | 11990	Grey_literature	Brunod, P; Yoan, M; Lelièvre, H	Synthèse des résultats de l'étude préalable à l'évaluation du potentiel d'accueil de la biodiversité au sein des centrales photovoltaïques (Phase 1 du programme PHOTODIV)	2020	NA	NA	NA	NA	NA	NA	NA	NA	French	Technical_report	Study	NA	NA	NA	NA	NA	NA	NA	NA	NA	NA	NA	NA	NA	NA	NA	NA	NA	NA	NA	NA	NA	NA	NA	NA	redundant studies with Brunod (2019) for plant and diurnal butterfly surveys
11826	11826.I	9149	Grey_literature	Visser, E	The impact of South Africa’s largest photovoltaic solar energy facility on birds in the Northern Cape, South Africa	2016	NA	NA	NA	NA	NA	NA	NA	NA	English	MSc_thesis	Study	Observational	Presence	CE	Unknown	AL	No	Low	Yes; transects and assumed randomness of bird sampling	Low	No	Low	Yes; well defined treatments	Low	NA	NA	No; same methods between treatments: "The surveyed areas were monitored using identical methods to allow for comparable results."	Low	No; all results provided	Low	Unknown; t-test, chi² and model assumptions not specified	Unclear	Yes; real	Low	UNCLEAR	\
11844	11844.I	NA	Grey_literature	Makaronidou, M	Assessment on the local climate effects of solar parks	2020	NA	NA	NA	NA	NA	NA	NA	NA	English	PhD_thesis	Study	Observational	Presence	CE	Unknown	AL	No	Low	Yes; random transects and systematic sampling points	Low	No; assumed equal level of attrition between treatments: "During the summer R2 values below 0.8 and during winter measurements (McEwing et al., 2015), R2 values below 0.5 were rejected from the analysis (because out of the growing season C fluxes in grasslands ecosystems are relatively stable; Trucco et al. (2012))"	Low	Yes; well defined treatments	Low	NA	NA	No; same detection methods between treatments but different LAI detection method for October/December samples (assumed to be equivalent between treatments)	Low	No; all results provided	Low	No; assumptions verified	Low	Yes; real	Low	LOW	\
11854	11854.I	NA	Grey_literature	Ong, S; Campbell, C; Denholm, P; Margolis, R; Heath, G	Land-Use Requirements for Solar Power Plants in the United States	2013	NA	NA	NA	NA	NA	NA	NA	NA	English	Technical_report	Study	Observational	PV_type	Several_treatments	Unknown	AL	Yes; planned USSE facilities taken into account even though they may never reach the operational phase	High	Yes; all available sites taken into account	Low	No	Low	Yes; well defined treatments	Low	NA	NA	No; same methods between treatments	Low	No; all results provided	Low	NA; no statistical analyses	NA	Yes; real	Low	HIGH	potential sources of data: news articles
11854	11854.II	NA	Grey_literature	Ong, S; Campbell, C; Denholm, P; Margolis, R; Heath, G	Land-Use Requirements for Solar Power Plants in the United States	2013	NA	NA	NA	NA	NA	NA	NA	NA	English	Technical_report	Study	Observational	Context	Several_treatments	Unknown	AL	No; same assumptions between treatments	Low	Yes; all available sites taken into account	Low	No	Low	Yes; well defined direct normal radiation levels	Low	NA	NA	No; same methods between treatments	Low	No; all results provided	Low	NA; no statistical analyses	NA	Yes; real	Low	LOW	\
11922	11922.I	NA	Grey_literature	Madej, Loan	Dynamique végétale sous l'influence de panneaux photovoltaïques sur 2 sites prairiaux pâturés	2020	NA	NA	NA	NA	NA	NA	NA	NA	French	MSc_thesis	Study	Observational	Presence	CE	Unknown	AL (DYO)	No	Low	Yes; random plant survey in quadrats	Low	No	Low	Yes; well defined treatments	Low	NA	NA	No; same methods between treatments	Low	No; all results in exclosure areas provided	Low	No; assumptions verified	Low	Yes; real	Low	LOW	\
11922	11922.II	NA	Grey_literature	Madej, Loan	Dynamique végétale sous l'influence de panneaux photovoltaïques sur 2 sites prairiaux pâturés	2020	NA	NA	NA	NA	NA	NA	NA	NA	French	MSc_thesis	Study	Observational	Management	Several_treatments	Unknown	AL (DYO)	No	Low	Yes; random plant survey in quadrats and transects	Low	No	Low	No; grazing treatments not well defined	High	NA	NA	Yes; grazed treatment vegetation surveys differents	High	No; all results in exclosure areas provided	Low	NA; no statistical analyses	NA	Yes; real	Low	HIGH	DYO: Outcome reporting: results provided figs 3 and 4. / Management: comparison possible only between sites with different grazing intensity outside the exclosure
11922	11922.III	NA	Grey_literature	Madej, Loan	Dynamique végétale sous l'influence de panneaux photovoltaïques sur 2 sites prairiaux pâturés	2020	NA	NA	NA	NA	NA	NA	NA	NA	French	MSc_thesis	Study	Observational	PV_type	Several_treatments	Unknown	AL (DYO)	Yes; different soil properties/contexts and grazing intensity between both sites	High	Yes; random plant survey in quadrats and transects	Low	No	Low	Yes; well defined USSE facilities characteristics	Low	NA	NA	No; same methods between USSE facilities	Low	No; all results in exclosure areas provided	Low	NA; no statistical analyses	NA	Yes; real	Low	HIGH	DYO: Confounding: PV type confounded with context. Grazing intensity may be the same in the exclosure part as grazing is simulated / Outcome reporting: results provided figs 3 and 4.
11972	11972.I	11799 | 11990	Grey_literature	Brunod, P	Étude préalable à l’évaluation du potentiel d’accueil de la biodiversité au sein des centrales photovoltaïques au sol	2019	NA	NA	NA	NA	NA	NA	NA	NA	French	MSc_thesis	Study	Observational	Presence	CE	Unknown	AL	No	Low	Yes; random quadrat/transects and sample locations	Low	No	Low	Yes; well defined treatments	Low	NA	NA	No; same method	Low	No; all results provided	Low	No; assumptions verified (Annexes 19, 20, 23, 24)	Low	Yes; real	Low	LOW	also comparison between USSE facilities but USSE characteristics not specified enough to be considered a valid PV_type comparator
11985	11985.I	NA	Review_team	Clarckson & Woods	SolarView: ecological monitoring of solar sites overview of 2019 surveys	2019	NA	NA	NA	NA	NA	NA	NA	NA	English	Technical_report	Study	Observational	Presence	CE	Unknown	DYO&AL	No	Low	Yes, random selection of quadrats and plants	Low	No	Low	Yes, open vs between vs under	Low	NA	NA	No	Low	Yes; results from all sites and all years are not provided	High	NA; no statistical analyses	NA	Yes; real	Low	HIGH	Low external validity: only ecologically-managed sites sampled and random selection of quadrats
11985	11985.II	NA	Review_team	Clarckson & Woods	SolarView: ecological monitoring of solar sites overview of 2019 surveys	2019	NA	NA	NA	NA	NA	NA	NA	NA	English	Technical_report	Study	Observational	Management	Several_treatments	Unknown	DYO&AL	Yes; several confounding factors e.g. timing of management, previous habitats between sites	High	Yes, random selection of quadrats of plants	Low	No	Low	Yes, sites only grazed, only mowed and both	Low	NA	NA	No	Low	Yes; results for management not provided although: "For sites with repeated monitoring requirements this standardised methodology enables us to look at how the site is establishing over time and success (or otherwise) of management.", selected results p. 11 for one site	High	NA; no statistical analyses	NA	Yes; real	Low	HIGH	\
11987	11987.I	NA	Review_team	Bousselot, J; Slabe, T; Klett, J; Koski, R	Photovoltaic array influences the growth of green roof plants	2017	Journal of Living Architecture	4	3	9	18	NA	NA	NA	English	Journal_article	Study	Observational	Presence	CE	Unknown	AL	Yes; results pooled for all plant species, including some cultivated varieties	High	Yes; systematic survey: "harvesting all aboveground plant parts"	Low	No; all data taken into account	Low	Yes; well defined treatments	Low	NA	NA	No; same method	Low	No; all abundance results not provided in Table 2 (Exposed 50% zeo and Protected 0% zeo) but discussed in text	Low	NA; no statistical analyses	NA	Yes; real	Low	HIGH	results pulled for all plant species, including some cultivated varieties
11989	11989.I	NA	Grey_literature	Brunod, P; Poisbleau, M; Lelièvre, H	Étude préliminaire de l’activité nocturne des chiroptères et orthoptères au sein des centrales photovoltaïques au sol. Document de synthèse	2022	Crexeco	NA	NA	NA	NA	NA	NA	NA	French	Technical_report	Study	Observational	Presence	Several_treatments	Unknown	AL	No	Low	Yes; assumed randomness of echolocation surveys	Low	No	Low	Yes; well defined treatments	Low	NA	NA	No; same method	Low	No; all results provided	Low	NA; no statistical analyses	NA	Yes; real	Low	LOW	treatments: ecotone and USSE centre; only one night sampled by USSE facility
11990	11990.I	11799 | 11972	Grey_literature	Brunod, P; Barrin, J; Lelièvre, H	Étude préalable à l’évaluation du potentiel d’accueil de la biodiversité au sein des centrales photovoltaïques au sol - Phase 1 - Résultats Finaux	2021	Crexeco	NA	NA	NA	NA	NA	NA	NA	French	Technical_report	Study	Observational	Presence	CE	Unknown	AL	No	Low	Yes; random quadrat/transects and sample locations	Low	No	Low	Yes; well defined treatments	Low	NA	NA	No; same method	Low	No; all results provided	Low	No; assumptions verified	Low	Yes; real	Low	LOW	compared to Brunod (2019) and Brunod et al. (2020): plant surveys have a different design than 2020 survey (pooled quadrats between PV and open quadrats and only 20m² quadrats surveyed) => unclear how it is handled in statistical analyses; also comparison between USSE facilities but USSE characteristics not specified enough to be considered a valid PV_type comparator
11992	11992.I	7916	Review_team	Toth, S; Muller, M; Miller, DC; Moutinho, H; To, B; Micheli, L; Linger, J; Engtrakul, C; Einhorn, A; Simpson, L	Soiling and cleaning: Initial observations from 5-year photovoltaic glass coating durability study	2018	Sol. Energy Mater. Sol. Cells	185	NA	375	384	10.1016/j.solmat.2018.05.039	The contamination of solar photovoltaic cover glass can significantly reduce the transmittance of light to the surface of the photovoltaic cell, reducing the module's power output. The solar industry has been developing antireflection (AR) and antisoiling (AS) surface coatings to enhance light transmittance and mitigate the impacts of soiling. Although uncoated glass has been field tested for dec…	NA	English	Journal_article	Study	Experimental	PV_type	CE	Simulated	DYO&AL	No; same coupons	Low	Yes; assumed randomness of fungi samples	Low	No	Low	NA	NA	No; same PV treatments throughout experiment	Low	No; same method for all treatments	Low	Yes; results of certain coupons to support major findings	High	NA; no statistical analyses	NA	No; simulated	High	HIGH	not all results reported but also may be because not all treatments were subjected to fungal growth presence assessment
11992	11992.II	7916	Review_team	Toth, S; Muller, M; Miller, DC; Moutinho, H; To, B; Micheli, L; Linger, J; Engtrakul, C; Einhorn, A; Simpson, L	Soiling and cleaning: Initial observations from 5-year photovoltaic glass coating durability study	2018	Sol. Energy Mater. Sol. Cells	185	NA	375	384	10.1016/j.solmat.2018.05.039	The contamination of solar photovoltaic cover glass can significantly reduce the transmittance of light to the surface of the photovoltaic cell, reducing the module's power output. The solar industry has been developing antireflection (AR) and antisoiling (AS) surface coatings to enhance light transmittance and mitigate the impacts of soiling. Although uncoated glass has been field tested for dec…	NA	English	Journal_article	Study	Experimental	PV_type	Several_treatments	Simulated | Unknown	DYO&AL	Yes; context different	High	Yes; assumed randomness of fungi samples	Low	No	Low	NA	NA	No; same PV treatments throughout experiment	Low	No; same method for all treatments	Low	Yes; results of certain coupons to support major findings	High	NA; no statistical analyses	NA	No; simulated	High	HIGH	not all results reported but also may be because not all treatments were subjected to fungal growth presence assessment
11992	11992.III	7916	Review_team	Toth, S; Muller, M; Miller, DC; Moutinho, H; To, B; Micheli, L; Linger, J; Engtrakul, C; Einhorn, A; Simpson, L	Soiling and cleaning: Initial observations from 5-year photovoltaic glass coating durability study	2018	Sol. Energy Mater. Sol. Cells	185	NA	375	384	10.1016/j.solmat.2018.05.039	The contamination of solar photovoltaic cover glass can significantly reduce the transmittance of light to the surface of the photovoltaic cell, reducing the module's power output. The solar industry has been developing antireflection (AR) and antisoiling (AS) surface coatings to enhance light transmittance and mitigate the impacts of soiling. Although uncoated glass has been field tested for dec…	NA	English	Journal_article	Study	Experimental	Management	CE	Simulated | Unknown	DYO&AL	No	Low	Yes; assumed randomness of fungi samples	Low	No	Low	NA	NA	No; cleaning assumed to be consistent throughout experiment	Low	No; same method for all treatments	Low	Yes; not all results on all treatments provided	High	NA; no statistical analyses	NA	No; simulated	High	HIGH	not all results reported but also may be because not all treatments were subjected to fungal growth presence assessment
11992	11992.IV	7916	Review_team	Toth, S; Muller, M; Miller, DC; Moutinho, H; To, B; Micheli, L; Linger, J; Engtrakul, C; Einhorn, A; Simpson, L	Soiling and cleaning: Initial observations from 5-year photovoltaic glass coating durability study	2018	Sol. Energy Mater. Sol. Cells	185	NA	375	384	10.1016/j.solmat.2018.05.039	The contamination of solar photovoltaic cover glass can significantly reduce the transmittance of light to the surface of the photovoltaic cell, reducing the module's power output. The solar industry has been developing antireflection (AR) and antisoiling (AS) surface coatings to enhance light transmittance and mitigate the impacts of soiling. Although uncoated glass has been field tested for dec…	NA	English	Journal_article	Study	Experimental	Context	Several_treatments	Simulated | Unknown	DYO&AL	Yes; different angles used between locations, not same in-situ aging	High	Yes; assumed randomness of fungi samples	Low	No	Low	NA	NA	No; same locations throughout experiment	Low	No; same method for all treatments	Low	Yes; not all results on all treatments provided	High	NA; no statistical analyses	NA	No; simulated	High	HIGH	not all results reported but also may be because not all treatments were subjected to fungal growth presence assessment
