# Supplementary material for: Existing evidence on the effects of photovoltaic panels on biodiversity: a systematic map with critical appraisal of study validity
Source: Environ Evid. 2023 Nov 18;12:25. doi: 10.1186/s13750-023-00318-x (PMC11378773; doi:10.1186/s13750-023-00318-x)
Supplement: Supplementary file 4 — Additional file 4. Systematic map database. [file 13750_2023_318_MOESM4_ESM.xlsx]

## Sheet: README
Document Name	Additional file 4. Systematic map database.xlsx
Author	Alix Lafitte
Date	2023-06-16
Tables
README	metadata concerning the document, pages
Included articles	List of articles included after screening
Metacoding codebook	List of extracted metadata variables and attributes
Map database	Systematic map database by observations (i.e. studies split by population and outcome)
Review database	Systematic map database of accepted reviews and meta-analyses
Legend of attributes for 'Included articles' sheet
Article_ID	Article unique identifier given by the review team
Source	article's source: 'WOSCC' Web of Science Core Collection; 'BA' Biological Abstracts; 'ZR' Zoological Records
Author	Author of citation
Title	Title of citation
Year	Year of publication of citation
Journal	Publication journal
Volume	Volume number of citation
Issue	Issue number of citation
Start_page	Page at which citation starts
End_page	Page at which citation ends
DOI	DOI of citation
Abstract	Abstract of citation
Key	Key of citation in academic databases
Language	Language of publication
Document_type	Type of document
Document_content	Document content
Legend of attributes for 'Map database' sheet
Article_ID	Article unique identifier given by the review team
Study_ID	Study (corresponding to one experimental design, i.e. one exposure and one comparator) unique identifier given by the review team
Obs_ID	Observation (i.e. one population and one outcome) unique identifier given by the review team
Linked_to	If study is the same than in another publication or is linked to the one of another publication, state the number of the linked article(s)
Source	article's source: 'WOSCC' Web of Science Core Collection; 'BA' Biological Abstracts; 'ZR' Zoological Records
Author	Author of citation
Title	Title of citation
Year	Year of publication of citation
Journal	Publication journal
Volume	Volume number of citation
Issue	Issue number of citation
Start_page	Page at which citation starts
End_page	Page at which citation ends
DOI	DOI of citation
Abstract	Abstract of citation
Key	Key of citation in academic databases
Language	Language of publication
Document_type	Type of document
Document_content	Document content
Reviewer	YR&AL' Metadata extraction performed by both Yorick Reyjol and Alix Lafitte with all disagreements resolved; 'AL' Metadata extraction performed independently by Alix Lafitte; 'AL (YR)' Metadata extraction performed independently by Alix Lafitte and cross-checked by Yorick Reyjol with all disagreements resolved
Risk_of_bias	Internal validity assessment from critical appraisal
Location	Raw location of study (e.g. coordinates, country)
Country_ISO_code	ISO 3166 alpha-3 code
Climate	Type of climate (Köppen climate classification Rubel et al. (2017), doi: 10.1127/metz/2016/0816). If a study is carried out in a location near two types of climates, both climates are indicated.
Sampling_duration	Duration of study - sampling time
Study_context	Context of study: either 'In-situ' study being carried out in real-world conditions, for example in a utility-scale solar energy facility; 'In-situ (green roof)' study being carried out in real-world conditions but strictly taking place in the context of green roofs; 'Ex-situ' study being carried out in laboratory conditions; 'Large_scale' study being carried out at a larger ecosystem scale, usua…
Sample_site	Number of sites sampled - often number of USSE facilities but in the case of Large_scale study context, may represent the number of study areas (regions)
Ref_site	If reference sites also surveyed, number of reference sites (considered pristine and undegraded site)
Sum_sampling_protocol	Summarised study sampling protocol: ex: number of points sampled within experimental site (number of plots) or number of points in time (temporal repetition)
Temporal_repetition	Is the experiments carried out on several time points (apart from Before, During, After E/I comparators) ?
Study_type	Type of study
Comparator_type	The type of comparator being investigated
Comparator_raw	Comparator as cited by authors
Comparator_sum	Comparator summarised by reviewer
Study_design	Type of study design (for the sake of conciseness, exposure/intervention is noted as 'E')
Control_desc	Description of the control being used
Taxon_raw	Name of studied taxon as cited by authors
Taxon	Name of studied taxon as updated by the review team
Taxon_level	Level of studied taxon
Taxon_sum	Summarised studied taxon by the review team
PV_raw	Exposure as cited by authors
PV_technology	Technology of PV panels
PV_situation	PV panels situation
PV_size	Scale of PV installations
USSE_tracking	If USSE, is there a solar tracking technology?
USSE_fenced	If USSE, are there fences?
USSE_previous_habitat	Type of ecosystem previously at USSE
USSE_surround_habitat	Type of ecosystem surrounding USSE
USSE_management	Type of management at USSE
Outcome _raw	Outcome as described by authors
Outcome	Type of outcome as defined by the review team
Outcome_sum	Type of outcome as defined by the review team (summarised)
Data_availability	Indicate if data and results are available in the manuscript (in the form of statistical test, mean, standard deviation, etc)
Data_location	If available data and results, indicate where to find them (number of table, figure or pages)
Comments	Additional information
Legend of attributes for 'Review database' sheet
Article_ID	Article unique identifier given by the review team
Source	article's source: 'WOSCC' Web of Science Core Collection; 'BA' Biological Abstracts; 'ZR' Zoological Records
Author	Author of citation
Title	Title of citation
Year	Year of publication of citation
Journal	Publication journal
Volume	Volume number of citation
Issue	Issue number of citation
Start_page	Page at which citation starts
End_page	Page at which citation ends
DOI	DOI of citation
Abstract	Abstract of citation
Key	Key of citation in academic databases
Language	Language of publication
Document_type	Type of document
Document_content	Document content
PV_type	Type of PV panel exposure
Main_subject_sum	Rapid summary of the main subject investigated in the review
Data_location	Location of relevant information within review
Comments	Additional information
General rules for coding
""	Text metadata extracted directly from articles
[]	Extrapolated metadata from the article
|	If applicable, multiple values are delimited with a pipe: example: the observation with the Country_ISO_code 'USA | ESP' was carried both in the United States and Spain
NA	NA is used as a substitute for "not applicable"
\	\ is used to indicate an empty cell
Unknown	Unknown is used when information is not available
Exposure	for the sake of conciseness, Exposure or Intervention are both referred as 'Exposure' noted as a 'E'
Acronyms
PV	Photovoltaic or solar thermal panel technologies
USSE	Utilty-scale Solar Energy facilities
BACRE	Before - After - Control - Reference - Exposure
CSP	Concentrated Solar Power
NB: due to high heterogeneity of accepted reviews, the main subject of each review article was summarised in order for the reader to more easily assess which review articles may be the most relevant for their subject of research

## Sheet: Included articles
Article_ID	Source	Author	Title	Year	Journal	Volume	Issue	Start_page	End_page	DOI	Abstract	Key	Language	Document_type	Document_content
2603	WOSCC	Pilogallo, A; Saganeiti, L; Scorza, F; Murgante, B	ECOSYSTEM SERVICES' BASED IMPACT ASSESSMENT FOR LOW CARBON TRANSITION PROCESSES	2019	TEMA-JOURNAL OF LAND USE MOBILITY AND ENVIRONMENT	12	2	127	138	10.6092/1970-9870/6117	Low carbon transition represents one of the main challenges engaging territorial governments in a multi-scale structure of planning and actions. The thematic focus on renewable energies sources (RES) development prevailed on an integrated approach to plan such relevant process in a more integrated and systemic view based on multiple territorial values estimation and the assessment of potential co…	WOS:000504894100003	English	Journal_article	Study
2889	WOSCC	Sattler, S; Zluwa, I; Osterreicher, D	The PV Rooftop Garden: Providing Recreational Green Roofs and Renewable Energy as a Multifunctional System within One Surface Area	2020	APPLIED SCIENCES-BASEL	10	5	NA	NA	10.3390/app10051791	In urban areas, summer temperatures are continuously increasing, and cities are aiming at implementing measures to mitigate the urban heat island (UHI) effect. Reducing sealed surfaces and adding plants have been shown to be beneficial for urban microclimates. Green roofs are thus a viable alternative to standard roofs made out of materials that completely seal the top layer. However, roofs are, …	WOS:000525298100239	English	Journal_article	Study
3106	WOSCC	Stid, JT; Shukla, S; Anctil, A; Kendall, AD; Rapp, J; Hyndman, DW	Solar array placement, electricity generation, and cropland displacement across California's Central Valley	2022	SCIENCE OF THE TOTAL ENVIRONMENT	835	NA	NA	NA	10.1016/j.scitotenv.2022.155240	Understanding agriculturally co-located solar photovoltaic (PV) installation capacity, practices, and preferences is imperative to foster a future where solar power and agriculture co-exist with limited impacts on food production. Crops and PV panels are often co-located as they have similar ideal conditions for maximum yield. The recent boom in solar photovoltaics is displacing a significant amo…	WOS:000797745600004	English	Journal_article	Study
3317	WOSCC	Uldrijan, D; Chovancova, S; Winkler, J	SPECIES SPECTRUM OF PLANTS ON SELECTED LAND OF PHOTOVOLTAIC POWER PLANT	2016	PROCEEDINGS OF INTERNATIONAL PHD STUDENTS CONFERENCE, (MENDELNET 2016)	NA	NA	163	167	NA	This paper focuses on the evaluation of weed species diversity on selected land with photovoltaic power plant in 2013, 2014 and 2015. Furthermore, it is aimed on the evaluation of representation of individual species depending on different conditions within the area. The area is located in South Moravia, Brno-venkov district in the village Unin. Evaluation of vegetation was carried out by multiva…	WOS:000392968500027	English	Conf_proceedings	Study
3318	WOSCC	Uldrijan, D; Chovancova, S; Winkler, J	REGULATION OF VEGETATION ON LANDS WITH PHOTOVOLTAIC POWER PLANTS	2015	MENDELNET 2015	NA	NA	88	92	NA	This paper deals with the evaluation of weed species diversity on chosen land with photovoltaic power plant. At the same time, the impact of different regulatory interventions on the species diversity is observed. The area is located in South Moravia, Brno-country district in the village Unin. Evaluation of vegetation was carried out by method of phytocoenology releve. Three different types of ma…	WOS:000366466100015	English	Conf_proceedings	Study
3367	WOSCC	Vespalcova, T; Chovancova, S; Winkler, J	EVALUATION OF VEGETATION ON LANDS WITH PHOTOVOLTAIC POWER PLANTS	2015	MENDELNET 2015	NA	NA	93	98	NA	The aim of this paper is to evaluate species structure of weeds on lands with photovoltaic power plant in Moravsky Krumlov. The observation was carried out on twelve test spots also under photovoltaic panels and between them. Vegetation was evaluated via phytocoenology relev. The evaluation took three months (July, August, September) in 2013. The observation was statistically evaluated using DCA …	WOS:000366466100016	English	Conf_proceedings	Study
3824	ZR	Black, Theodore, V; Robertson, Bruce A.	How to disguise evolutionary traps created by solar panels.	2020	Journal of Insect Conservation	24	2	241	247	NA	Photovoltaic panels are the most rapidly growing source of sustainable energy, but are also sources of polarized light pollution that can mislead aquatic insects into thinking they represent natural waterbodies. Aquatic insects are commonly attracted away from natural water bodies to lay their eggs upon solar panels where they fail to hatch, a phenomenon called an evolutionary trap. Previous work…	ZOOREC:ZOOR15605037183	English	Journal_article	Study
3828	ZR	Armstrong, John H.; Kulikowski, Andy J., II; Philpott, Stacy M.	Urban renewable energy and ecosystems: integrating vegetation with ground-mounted solar arrays increases arthropod abundance of key functional groups.	2021	Urban Ecosystems	24	3	621	631	NA	Cities are increasingly developing renewable energy within urban areas, yet the implications for ecosystems have not been explored. This study brings together climate change mitigation policies and ecosystem conservation in urban areas by investigating how ground-mounted solar arrays in parking lots affect arthropod abundance and biodiversity. We assess which arthropods are present under these so…	ZOOREC:ZOOR15707047734	English	Journal_article	Study
3848	ZR	Collette, Jean	The Impact of an Industrial Project on the Birdlife in the 'Bocage'.	2014	Cormoran	19	4	233	251	NA	During the site works carried out for the installation of a photovoltaic solar farm at Tirepied (Manche), the bird-life on the site was studied for two and a half years. More than 80 species were observed during this study, and the reactions of some of them to the major modifications made to the site were revealed. In particular, the small granivorous species reacted very quickly to the appearanc…	ZOOREC:ZOOR15202014141	French	Journal_article	Study
3950	BA	Adeh, Elnaz Hassanpour; Selker, John S.; Higgins, Chad W.	Remarkable agrivoltaic influence on soil moisture, micrometeorology and water-use efficiency	2018	PLoS One	13	11	NA	NA	10.1371/journal.pone.0203256	Power demands are set to increase by two-fold within the current century and a high fraction of that demand should be met by carbon free sources. Among the renewable energies, solar energy is among the fastest growing; therefore, a comprehensive and accurate design methodology for solar systems and how they interact with the local environment is vital. This paper addresses the environmental effec…	BIOABS:BACD201900083182	English	Journal_article	Study
3987	BA	Rudman, Justine; Gauche, Paul; Esler, Karen J.	Direct environmental impacts of solar power in two arid biomes: An initial investigation	2017	South African Journal of Science	113	2023-12-11	93	105	10.17159/sajs.2017/20170113	According to recent national energy plans and policy documents, the number of renewable energy developments is expected to increase in South Africa, thus contributing to the diversification of the country's energy system. Consequently, numerous solar power developments are being deployed in the sunny arid interior - areas generally represented by the Nama-Karoo and Savanna Biomes. These developme…	BIOABS:BACD201800075601	English	Journal_article	Study
4510	BA	Jahanfar, Ali; Drake, Jennifer; Gharabaghi, Bahram; Sleep, Brent	An experimental and modeling study of evapotranspiration from integrated green roof photovoltaic systems	2020	Ecological Engineering	152	NA	NA	NA	10.1016/j.ecoleng.2020.105767	Co-locating green roof (GR) systems with photovoltaic panels (PV) can allow optimal use of roof space for energy production as well as stormwater management. Models for evapotranspiration from integrated Green Roof Photovoltaic Systems (GR-PV) are needed for the design of GR-PV systems. Existing evapotranspiration models can not be used for this purpose due to complex sunlight-shading and wind-sh…	BIOABS:BACD202000411702	English	Journal_article	Study
6033	Scopus	Blahó M., Egri Á., Barta A., Antoni G., Kriska G., Horváth G.	How can horseflies be captured by solar panels? A new concept of tabanid traps using light polarization and electricity produced by photovoltaics	2012	Veterinary Parasitology	189	2023-04-02	353	365	10.1016/j.vetpar.2012.04.016	Horseflies (Diptera: Tabanidae) can cause severe problems for humans and livestock because of the continuous annoyance performed and the diseases vectored by the haematophagous females. Therefore, effective horsefly traps are in large demand, especially for stock-breeders. To catch horseflies, several kinds of traps have been developed, many of them attracting these insects visually with the aid …	2-s2.0-84866299508	English	Journal_article	Study
6229	Scopus	DeVault T.L., Seamans T.W., Schmidt J.A., Belant J.L., Blackwell B.F., Mooers N., Tyson L.A., Van Pelt L.	Bird use of solar photovoltaic installations at US airports: Implications for aviation safety	2014	Landscape and Urban Planning	122	NA	122	128	10.1016/j.landurbplan.2013.11.017	Several airports in the US have recently installed large photovoltaic (PV) arrays near air-operations areas to offset energy demands, and the US Federal Aviation Administration has published guidelines for new solar installations on airport properties. Although an increased reliance on solar energy will likely benefit airports from environmental and economic perspectives, bird use of solar instal…	2-s2.0-84892181860	English	Journal_article	Study
6409	Scopus	Hernandez R.R., Hoffacker M.K., Murphy-Mariscal M.L., Wu G.C., Allen M.F.	Solar energy development impacts on land cover change and protected areas	2015	Proceedings of the National Academy of Sciences of the United States of America	112	44	13579	13584	10.1073/pnas.1517656112	Decisions determining the use of land for energy are of exigent concern as land scarcity, the need for ecosystem services, and demands for energy generation have concomitantly increased globally. Utilityscale solar energy (USSE) [i.e., ?1 megawatt (MW)] development requires large quantities of space and land; however, studies quantifying the effect of USSE on land cover change and protected areas…	2-s2.0-84946600437	English	Journal_article	Study
6432	Scopus	Horváth G., Blahó M., Egri Á., Kriska G., Seres I., Robertson B.	Reducing the maladaptive attractiveness of solar panels to polarotactic insects	2010	Conservation Biology	24	6	1644	1653	10.1111/j.1523-1739.2010.01518.x	Human-made objects (e.g., buildings with glass surfaces) can reflect horizontally polarized light so strongly that they appear to aquatic insects to be bodies of water. Insects that lay eggs in water are especially attracted to such structures because these insects use horizontal polarization of light off bodies of water to find egg-laying sites. Thus, these sources of polarized light can become …	2-s2.0-78349252624	English	Journal_article	Study
6964	Scopus	Pérez-De-Los-Reyes C., Ormeño M.S., Ortíz-Villajos J.A.A., Navarro F.J.G., Gallego J.C., López R.M., Berenguer F.R., De la Rubia Carretero O.	Revegetation in solar photovoltaic farms in Mediterranean areas	2013	Fresenius Environmental Bulletin	22	00:00:00	3680	3688	NA	In order to ascertain the native species best adapted to different soil and climatic conditions in Mediterranean areas degraded by the installation of solar photovoltaic farms, six shrub species, which would act as a hedge, were planted around the perimeter of a photovoltaic farm (Olea europaea var. sylvestris, Pistacia lentiscus, Pistacia terebinthus, Quercus coccifera, Quercus ilex and Retama s…	2-s2.0-84896535625	English	Journal_article	Study
7626	Scopus	Armstrong A., Ostle N.J., Whitaker J.	Solar park microclimate and vegetation management effects on grassland carbon cycling	2016	Environmental Research Letters	11	7	NA	NA	10.1088/1748-9326/11/7/074016	Increasing energy demands and the drive towards low carbon (C) energy sources has prompted a rapid increase in ground-mounted solar parks across the world. This represents a significant global land use change with implications for the hosting ecosystems that are poorly understood. In order to investigate the effects of a typical solar park on the microclimate and ecosystem processes, we measured …	2-s2.0-84979994152	English	Journal_article	Study
7868	Scopus	Delfanti L., Colantoni A., Recanatesi F., Bencardino M., Sateriano A., Zambon I., Salvati L.	Solar plants, environmental degradation and local socioeconomic contexts: A case study in a Mediterranean country	2016	Environmental Impact Assessment Review	61	NA	88	93	10.1016/j.eiar.2016.07.003	Photovoltaic plants developed on rural land are becoming a common infrastructure in the Mediterranean region and may contribute, at least indirectly, to various forms of environmental degradation including landscape deterioration, land take, soil degradation and loss in traditional cropland and biodiversity. Our study illustrates a procedure estimating (i) the extension of ground-mounted photovol…	2-s2.0-84979499861	English	Journal_article	Study
7912	Scopus	Edalat M.M., Stephen H.	Effects of two utility-scale solar energy plants on land-cover patterns using SMA of Thematic Mapper data	2017	Renewable and Sustainable Energy Reviews	67	NA	1139	1152	10.1016/j.rser.2016.09.079	Due to depleting fossil fuels, many nations are adding renewable resources – such as geothermal, wind, and solar energy – to their energy portfolios. The southwestern United States counts as one of the best places in the world to collect solar energy, and already, Nevada is harnessing the sun's energy on a large scale. Depending on the size and type of the installation and location, there can be …	2-s2.0-84988883142	English	Journal_article	Study
7916	Scopus	Eihorn A., Micheli L., Miller D.C., Simpson L.J., Moutinho H.R., To B., Lanaghan C.L., Muller M.T., Toth S., John J.J., Warade S., Kottantharayil A., Engtrakul C.	Evaluation of soiling and potential mitigation approaches on photovoltaic glass	2019	IEEE Journal of Photovoltaics	9	1	233	239	10.1109/JPHOTOV.2018.2878286	The natural soiling of photovoltaic cover glass has recently been shown to include both an inorganic and organic particulate matter. Under favorable growth conditions, the latter can lead to the growth of dense colonies of filamentous fungi, which potentially leads to measurable performance losses over time. Herein, we report on a field study where glass coupon samples were deployed in soiling-pr…	2-s2.0-85056342048	English	Journal_article	Study
8072	Scopus	Guerin T.	A case study identifying and mitigating the environmental and community impacts from construction of a utility-scale solar photovoltaic power plant in eastern Australia	2017	Solar Energy	146	NA	94	104	10.1016/j.solener.2017.02.020	A case study on the construction of a utility scale solar PV plant is described highlighting how a range of environmental and community risks identified (i.e. predicted) at the planning stage, were not experienced in the field during construction, and those risks that did eventuate, were managed effectively. Logistics, fauna and biodiversity, noise, infrastructure and camp establishment issues, a…	2-s2.0-85013863687	English	Journal_article	Study
8073	Scopus	Guerin T.F.	Evaluating expected and comparing with observed risks on a large-scale solar photovoltaic construction project: A case for reducing the regulatory burden	2017	Renewable and Sustainable Energy Reviews	74	NA	333	348	10.1016/j.rser.2017.02.040	The overwhelming benefits of building solar power plants instead of fossil fuel powered sites for new generation capacity outweigh the less significant risks, some of which are identified in this study on the construction stage of a utility-scale solar energy (USSE) project. This project confirmed and clarified the nature of environmental and community risks to be expected on Australian construct…	2-s2.0-85013630718	English	Journal_article	Study
8204	Scopus	Jahanfar A., Drake J., Sleep B., Margolis L.	Evaluating the shading effect of photovoltaic panels on green roof discharge reduction and plant growth	2019	Journal of Hydrology	568	NA	919	928	10.1016/j.jhydrol.2018.11.019	The hydrology and stormwater management benefits of green roofs (GRs) when integrated with photovoltaic (PV) arrays are currently not well understood. This study is the first quantitative study of an integrated full-scale GR-PV system in Canada. In this project, two GR-PV systems, with low (0.6 m) and high (1.2 m) differential height (LDH and HDH) between the GR surface and PV panels have been co…	2-s2.0-85057361518	English	Journal_article	Study
8317	Scopus	Kitazawa M., Yamaura Y., Senzaki M., Kawamura K., Hanioka M., Nakamura F.	An Evaluation of Five Agricultural Habitat Types for Openland Birds: Abandoned Farmland Can Have Comparative Values to Undisturbed Wetland	2019	Ornithological Science	18	1	3	16	10.2326/osj.18.3	Populations of birds inhabiting wetlands and grasslands are decreasing globally due to farmland expansion and subsequent agricultural intensification. In addition to conserving natural habitats, managing cultivated farmland and abandoned farmland are likely to be important future conservation measures; however, their relative suitability as avian habitat remains understudied. In this study, we ev…	2-s2.0-85061211891	English	Journal_article	Study
8461	Scopus	Liu Y., Zhang R.-Q., Huang Z., Cheng Z., López-Vicente M., Ma X.-R., Wu G.-L.	Solar photovoltaic panels significantly promote vegetation recovery by modifying the soil surface microhabitats in an arid sandy ecosystem	2019	Land Degradation and Development	30	18	2177	2186	10.1002/ldr.3408	The arid sandy areas have great potential for producing solar power, and a large number of solar photovoltaic (PV) power (SPP) stations have been set-up in these regions across the world. Construction of SPP at large scale certainly changes the land surface with consequences on the local ecosystem. However, few studies have focused on these impacts. This study explored the influence of SPP on veg…	2-s2.0-85070754100	English	Journal_article	Study
8523	Scopus	Martin-Sanchez P.M., Gebhardt C., Toepel J., Barry J., Munzke N., Günster J., Gorbushina A.A.	Monitoring microbial soiling in photovoltaic systems: A qPCR-based approach	2018	International Biodeterioration and Biodegradation	129	NA	13	22	10.1016/j.ibiod.2017.12.008	Soiling of photovoltaic (PV) systems compromises their performance causing a significant power loss and demanding periodical cleaning actions. This phenomenon raises great concerns in the solar energy field, thus leading to notable research efforts over the last decades. Soiling is caused by a dual action of dust deposition and biofouling. However, surprisingly, the microbiological contribution t…	2-s2.0-85041126146	English	Journal_article	Study
8639	Scopus	Nash C., Clough J., Gedge D., Lindsay R., Newport D., Ciupala M.A., Connop S.	Initial insights on the biodiversity potential of biosolar roofs: a London Olympic Park green roof case study	2016	Israel Journal of Ecology and Evolution	62	2023-02-01	74	87	10.1080/15659801.2015.1045791	Cities dominated by impervious artificial surfaces can experience a multitude of negative environmental impacts. Restoration of green infrastructure has been identified as a mechanism for increasing urban resilience, enabling cities to transition towards sustainable futures in the face of climate-driven change. Building rooftops represent a viable space for integrating new green infrastructure in…	2-s2.0-84987624108	English	Journal_article	Study
8725	Scopus	Parker S.S., Cohen B.S., Moore J.	Impact of solar and wind development on conservation values in the Mojave Desert	2018	PLoS ONE	13	12	NA	NA	10.1371/journal.pone.0207678	In 2010, The Nature Conservancy completed the Mojave Desert Ecoregional Assessment, which characterizes conservation values across nearly 130,000 km 2 of the desert Southwest. Since this assessment was completed, several renewable energy facilities have been built in the Mojave Desert, thereby changing the conservation value of these lands. We have completed a new analysis of land use to reassess…	2-s2.0-85058474944	English	Journal_article	Study
8767	Scopus	Porcar M., Louie K.B., Kosina S.M., Van Goethem M.W., Bowen B.P., Tanner K., Northen T.R.	Microbial ecology on solar panels in Berkeley, CA, United States	2018	Frontiers in Microbiology	9	DEC	NA	NA	10.3389/fmicb.2018.03043	Solar panels can be found practically all over the world and represent a standard surface that can be colonized by microbial communities that are resistant to harsh environmental conditions, including high irradiation, temperature fluctuations and desiccation. These properties make them not only ideal sources of stress-resistant bacteria, but also standard devices to study the microbial communiti…	2-s2.0-85058325908	English	Journal_article	Study
8902	Scopus	Schindler B.Y., Blaustein L., Lotan R., Shalom H., Kadas G.J., Seifan M.	Green roof and photovoltaic panel integration: Effects on plant and arthropod diversity and electricity production	2018	Journal of Environmental Management	225	NA	288	299	10.1016/j.jenvman.2018.08.017	The combination of green roofs with photovoltaic (PV) panels has been proposed to provide synergistic benefits as the panel is cooled by the presence of the vegetation, and thus produces more electricity, while the solar panel enhances growing conditions for vegetation, and increases abiotic heterogeneity, resulting in higher plant diversity. We tested these hypotheses in a non-irrigated green ro…	2-s2.0-85053083566	English	Journal_article	Study
8967	Scopus	Silva R., Serra C., Brett M., Kanoun-Boule M., Simoes N., Tadeu A., Matos S., Miranda N.	Conception and design of a sustainable green roof for car parks with integrated solar tracking photovoltaic system	2018	2018 9th International Renewable Energy Congress, IREC 2018	NA	NA	1	4	10.1109/IREC.2018.8362460	This paper presents the development of a novel sustainable green roof for car parks with an integrated solar tracking photovoltaic system. The emphasis in this work is placed on the study of the interaction between the photovoltaic panels, solar tracker, and green roof systems. A solar tracker design is developed based on multiple criteria such as maximum energy yield, optical interaction with th…	2-s2.0-85048460879	English	Conf_proceedings	Study
8978	Scopus	Sinha P., Hoffman B., Sakers J., Althouse L.	Best practices in responsible land use for improving biodiversity at a utility-scale solar facility	2018	Case Studies in the Environment	2	1	NA	NA	10.1525/cse.2018.001123	Development of a utility-scale solar photovoltaic project involves management of various potential environmental impacts, including impacts on wildlife and habitat. Although solar facility construction activities do involve short-term disturbance, responsibly developed solar power plants can provide shelter, protection, and stable use of land to support biodiversity. Land use practices and their …	2-s2.0-85083807338	English	Journal_article	Study
9047	Scopus	Suuronen A., Muñoz-Escobar C., Lensu A., Kuitunen M., Guajardo Celis N., Espinoza Astudillo P., Ferrú M., Taucare-Ríos A., Miranda M., Kukkonen J.V.K.	The Influence of Solar Power Plants on Microclimatic Conditions and the Biotic Community in Chilean Desert Environments	2017	Environmental Management	60	4	630	642	10.1007/s00267-017-0906-4	The renewable energy sector is growing at a rapid pace in northern Chile and the solar energy potential is one of the best worldwide. Therefore, many types of solar power plant facilities are being built to take advantage of this renewable energy resource. Solar energy is considered a clean source of energy, but there are potential environmental effects of solar technology, such as landscape frag…	2-s2.0-85021114201	English	Journal_article	Study
9050	Scopus	Száz D., Mihályi D., Farkas A., Egri Á., Barta A., Kriska G., Robertson B., Horváth G.	Polarized light pollution of matte solar panels: anti-reflective photovoltaics reduce polarized light pollution but benefit only some aquatic insects	2016	Journal of Insect Conservation	20	4	663	675	10.1007/s10841-016-9897-3	Photovoltaic solar panels represent one of the most promising renewable energy sources, but are strong reflectors of horizontally polarized light. Polarized light pollution (PLP) associated with solar panels causes aquatic insects to prefer to oviposit on panels over natural water bodies, with potential to negatively impact their global populations as solar energy expands. We evaluate the hypothe…	2-s2.0-84981492538	English	Journal_article	Study
9068	Scopus	Tanner K., Martí J.M., Belliure J., Fernández-Méndez M., Molina-Menor E., Peretó J., Porcar M.	Polar solar panels: Arctic and Antarctic microbiomes display similar taxonomic profiles	2018	Environmental Microbiology Reports	10	1	75	79	10.1111/1758-2229.12608	Solar panels located on high (Arctic and Antarctic) latitudes combine the harshness of the climate with that of the solar exposure. We report here that these polar solar panels are inhabited by similar microbial communities in taxonomic terms, dominated by Hymenobacter spp., Sphingomonas spp. and Ascomycota. Our results suggest that solar panels, even on high latitudes, can shape a microbial ecos…	2-s2.0-85038004725	English	Journal_article	Study
9149	Scopus	Visser E., Perold V., Ralston-Paton S., Cardenal A.C., Ryan P.G.	Assessing the impacts of a utility-scale photovoltaic solar energy facility on birds in the Northern Cape, South Africa	2019	Renewable Energy	133	NA	1285	1294	10.1016/j.renene.2018.08.106	Solar energy is a promising alternative to reduce South Africa's dependency on electricity generation from fossil fuels, since the country has one of the world's most favourable solar energy regimes. Utility-scale solar energy developments can impact bird communities through habitat loss and collision mortality, but there are few studies of the impacts of utility-scale photovoltaic (PV) facilitie…	2-s2.0-85061334482	English	Journal_article	Study
9471	Scopus	Andrew A.C., Higgins C.W., Bionaz M., Smallman M.A., Ates S.	Pasture production and lamb growth in agrivoltaic system	2021	AIP Conference Proceedings	2361	NA	NA	NA	10.1063/5.0055889	Grasslands and croplands located in temperate agro-ecologies are ranked to be the best places to install solar panels for maximum energy production. Therefore, agrivoltaic systems (agricultural production under solar panels) are designed to mutually benefit solar energy and agricultural production in the same location for dual-use of land. However, both livestock farmers and energy companies requ…	2-s2.0-85109583265	English	Conf_proceedings	Study
9596	Scopus	Cagle A.E., Armstrong A., Exley G., Grodsky S.M., Macknick J., Sherwin J., Hernandez R.R.	The land sparing, water surface use efficiency, and water surface transformation of floating photovoltaic solar energy installations	2020	Sustainability (Switzerland)	12	19	NA	NA	10.3390/su12198154	Floating photovoltaic solar energy installations (FPVs) represent a new type of water surface use, potentially sparing land needed for agriculture and conservation. However, standardized metrics for the land sparing and resource use efficiencies of FPVs are absent. These metrics are critical to understanding the environmental and ecological impacts that FPVs may potentially exhibit. Here, we comp…	2-s2.0-85092615193	English	Journal_article	Study
9617	Scopus	Chang Z., Liu S., Fu J., Wang Q., Wang F., Sun T., Liu S., Wang F.	Effect of desert photovoltaic on sand prevention and control - taking Gansu Gulang Zhenfa photovoltaic DC field as an example	2020	IOP Conference Series: Earth and Environmental Science	601	1	NA	NA	10.1088/1755-1315/601/1/012032	In recent years, the photovoltaic industry in desert and Gobi has developed rapidly. In order to reveal the effect of photovoltaic industry on sand prevention and control, this study was performed by taking GuLang Zhenfa photovoltaic DC field on the southern edge of Tengger Desert as an example. Through continuous observation of air temperature, wind speed and air pressure inside and outside the …	2-s2.0-85097651954	English	Conf_proceedings	Study
9659	Scopus	Conkling T.J., Vander Zanden H.B., Allison T.D., Diffendorfer J.E., Dietsch T.V., Duerr A.E., Fesnock A.L., Hernandez R.R., Loss S.R., Nelson D.M., Sanzenbacher P.M., Yee J.L., Katzner T.E.	Vulnerability of avian populations to renewable energy production	2022	Royal Society Open Science	9	3	NA	NA	10.1098/rsos.211558	Renewable energy production can kill individual birds, but little is known about how it affects avian populations. We assessed the vulnerability of populations for 23 priority bird species killed at wind and solar facilities in California, USA. Bayesian hierarchical models suggested that 48% of these species were vulnerable to population-level effects from added fatalities caused by renewables an…	2-s2.0-85127936036	English	Journal_article	Study
9738	Scopus	Dunnett S., Holland R.A., Taylor G., Eigenbrod F.	Predicted wind and solar energy expansion has minimal overlap with multiple conservation priorities across global regions	2022	Proceedings of the National Academy of Sciences of the United States of America	119	6	NA	NA	10.1073/pnas.2104764119	Protected areas and renewable energy generation are critical tools to combat biodiversity loss and climate change, respectively. Over the coming decades, expansion of the protected area network to meet conservation objectives will be occurring alongside rapid deployment of renewable energy infrastructure to meet climate targets, driving potential conflict for a finite land resource. Renewable ene…	2-s2.0-85123974492	English	Journal_article	Study
9801	Scopus	Fraleigh D.C., Heitmann J.B., Robertson B.A.	Ultraviolet polarized light pollution and evolutionary traps for aquatic insects	2021	Animal Behaviour	180	NA	239	247	10.1016/j.anbehav.2021.08.006	When animals are misguided by evolved behavioural cues to preferentially make mistakes, they are caught in an evolutionary trap. Aquatic insects rely heavily on polarized light cues to locate bodies of water necessary for oviposition and mating. However, where artificial objects (e.g. asphalt, buildings) are at least as effective at polarizing light as natural water bodies, aquatic insects may in…	2-s2.0-85114256081	English	Journal_article	Study
9804	Scopus	Fritz B., Horváth G., Hünig R., Pereszlényi Á., Egri Á., Guttmann M., Schneider M., Lemmer U., Kriska G., Gomard G.	Bioreplicated coatings for photovoltaic solar panels nearly eliminate light pollution that harms polarotactic insects	2020	PLoS ONE	15	12 December	NA	NA	10.1371/journal.pone.0243296	Many insect species rely on the polarization properties of object-reflected light for vital tasks like water or host detection. Unfortunately, typical glass-encapsulated photovoltaic modules, which are expected to cover increasingly large surfaces in the coming years, inadvertently attract various species of water-seeking aquatic insects by the horizontally polarized light they reflect. Such pola…	2-s2.0-85097121026	English	Journal_article	Study
9863	Scopus	Graham M., Ates S., Melathopoulos A.P., Moldenke A.R., DeBano S.J., Best L.R., Higgins C.W.	Partial shading by solar panels delays bloom, increases floral abundance during the late-season for pollinators in a dryland, agrivoltaic ecosystem	2021	Scientific Reports	11	1	NA	NA	10.1038/s41598-021-86756-4	Habitat for pollinators is declining worldwide, threatening the health of both wild and agricultural ecosystems. Photovoltaic solar energy installation is booming, frequently near agricultural lands, where the land underneath ground-mounted photovoltaic panels is traditionally unused. Some solar developers and agriculturalists in the United States are filling the solar understory with habitat for…	2-s2.0-85103850340	English	Journal_article	Study
9912	Scopus	Hayashi T., Kunii D., Sato M.	A practice in valuation of ecosystem services for local policymakers: Inclusion of local-specific and demand-side factors	2021	Sustainability (Switzerland)	13	21	NA	NA	10.3390/su132111894	Although researchers expect the valuation of ecosystems and their services to be used in various decision-making processes, some studies have insisted that the valuation results cannot be fully used in the real world. The so-called “information gap” was highlighted, and some reasons for the gap were raised by researchers. One of them is the lack of local-specific and demand-side information, such…	2-s2.0-85118141943	English	Journal_article	Study
9921	Scopus	Hernandez R.R., Tanner K.E., Haji S., Parker I.M., Pavlik B.M., Moore-O’leary K.A.	Simulated photovoltaic solar panels alter the seed bank survival of two desert annual plant species	2020	Plants	9	9	1	20	10.3390/plants9091125	Seed bank survival underpins plant population persistence but studies on seed bank trait-environment interactions are few. Changes in environmental conditions relevant to seed banks occur in desert ecosystems owing to solar energy development. We developed a conceptual model of seed bank survival to complement methodologies using in-situ seed bank packets. Using this framework, we quantified the …	2-s2.0-85090533480	English	Journal_article	Study
9936	Scopus	Horváth G., Pereszlényi Á., Egri Á., Fritz B., Guttmann M., Lemmer U., Gomard G., Kriska G.	Horsefly reactions to black surfaces: attractiveness to male and female tabanids versus surface tilt angle and temperature	2020	Parasitology Research	119	8	2399	2409	10.1007/s00436-020-06702-7	Tabanid flies (Diptera: Tabanidae) are attracted to shiny black targets, prefer warmer hosts against colder ones and generally attack them in sunshine. Horizontally polarised light reflected from surfaces means water for water-seeking male and female tabanids. A shiny black target above the ground, reflecting light with high degrees and various directions of linear polarisation is recognised as a…	2-s2.0-85085184176	English	Journal_article	Study
10014	Scopus	Jordaan S.M., Lee J., McClung M.R., Moran M.D.	Quantifying the ecosystem services values of electricity generation in the US Chihuahuan Desert: A life cycle perspective	2021	Journal of Industrial Ecology	25	4	1089	1101	10.1111/jiec.13111	Despite increasing attention, the quantification of ecosystem services values in life cycle assessment (LCA) remains nascent relative to other impact categories. In this analysis, we develop and implement a novel approach for quantifying both land requirements and ecosystem services values based on The Economics of Ecosystems and Biodiversity framework. Our case study focuses on energy infrastruc…	2-s2.0-85102445367	English	Journal_article	Study
10069	Scopus	Kim J.Y., Koide D., Ishihama F., Kadoya T., Nishihiro J.	Current site planning of medium to large solar power systems accelerates the loss of the remaining semi-natural and agricultural habitats	2021	Science of the Total Environment	779	NA	NA	NA	10.1016/j.scitotenv.2021.146475	The global transition to renewable energy sources has accelerated to mitigate the effects of global climate change. Sudden increases in solar power facilities have caused the physical destruction of wildlife habitats, thereby resulting in the decline of biodiversity and ecosystem functions. However, previous assessments have been based on the environmental impact of large solar photovoltaics (PVs…	2-s2.0-85102969718	English	Journal_article	Study
10089	Scopus	Kosciuch K., Riser-Espinoza D., Moqtaderi C., Erickson W.	Aquatic habitat bird occurrences at photovoltaic solar energy development in southern California, USA	2021	Diversity	13	11	NA	NA	10.3390/d13110524	The development of photovoltaic (PV) utility-scale solar energy (USSE) in the desert Southwest has the potential to negatively affect birds through collision mortality. Based on early patterns in fatality monitoring data, the lake effect hypothesis (LEH) was developed and suggested that birds misinterpret PV solar panels for water. As the LEH was only recently defined and inference beyond bird mo…	2-s2.0-85118158775	English	Journal_article	Study
10138	Scopus	Lambert Q., Bischoff A., Cueff S., Cluchier A., Gros R.	Effects of solar park construction and solar panels on soil quality, microclimate, CO2 effluxes, and vegetation under a Mediterranean climate	2021	Land Degradation and Development	32	18	5190	5202	10.1002/ldr.4101	Solar energy is increasingly used to produce electricity in Europe, but the environmental impact of constructing and running solar parks (SP) is not yet well studied. Solar park construction requires partial vegetation removal and soil leveling. Additionally, solar panels may alter soil microclimate and functioning. In our study of three French Mediterranean solar parks, we analyzed:(1) effects o…	2-s2.0-85116563655	English	Journal_article	Study
10160	Scopus	Leskova O.V., Frakes R.A., Markwith S.H.	Impacting habitat connectivity of the endangered Florida panther for the transition to utility-scale solar energy	2022	Journal of Applied Ecology	59	3	822	834	10.1111/1365-2664.14098	The only breeding population of the endangered Florida panther Puma concolor coryi is restricted to &lt;5% of its historic range in South Florida, but this area may be at carrying capacity and three viable populations within the historic range are needed for species recovery. The number of utility-scale solar energy (USSE) facility installations is increasing rapidly throughout Florida, and while…	2-s2.0-85122649125	English	Journal_article	Study
10296	Scopus	McCoshum S.M., Geber M.A.	Land Conversion for Solar Facilities and Urban Sprawl in Southwest Deserts Causes Different Amounts of Habitat Loss for Ashmeadiella Bees	2020	Journal of the Kansas Entomological Society	92	2	468	478	10.2317/0022-8567-92.2.468	Land conversion for human use poses one of the greatest threats to terrestrial ecosystems and causes habitat loss for a myriad of species. The development of large solar energy facilities and urban sprawl are converting wild lands in the Southwest deserts of the USA for human use and resulting in habitat loss for desert species. This is in part due to the Southwest deserts being identified as hav…	2-s2.0-85078337807	English	Journal_article	Study
10338	Scopus	Moscatelli M.C., Marabottini R., Massaccesi L., Marinari S.	Soil properties changes after seven years of ground mounted photovoltaic panels in Central Italy coastal area	2022	Geoderma Regional	29	NA	NA	NA	10.1016/j.geodrs.2022.e00500	Land use change is a major driver of soils' properties variation and potential degradation. Solar photovoltaic plants installed on the ground represent a key to mitigating global climate change and greenhouse gas emissions. However, it could represent an emerging source of land consumption, although reversible, which prevents the use of soils for agricultural purposes and may affect crucial ecosy…	2-s2.0-85127224530	English	Journal_article	Study
10342	Scopus	Moura J.B., Delforno T.P., Do Prado P.F., Duarte I.C.	Extremophilic taxa predominate in a microbial community of photovoltaic panels in a tropical region	2021	FEMS Microbiology Letters	368	16	NA	NA	10.1093/femsle/fnab105	Photovoltaic panels can be colonized by a highly diverse microbial diversity, despite life-threatening conditions. Although they are distributed worldwide, the microorganisms living on their surfaces have never been profiled in tropical regions using 16S rRNA high-throughput sequencing and PICRUst metagenome prediction of functional content. In this work, we investigated photovoltaic panels from …	2-s2.0-85114605402	English	Journal_article	Study
10394	Scopus	Ngabire M., Wang T., Xue X., Liao J., Sahbeni G., Huang C., Song X., Duan H., Nyiransengiyumva C.	Synergic effects of land-use management systems towards the reclamation of Aeolian Desertified Land in the Shiyang River Basin	2022	Ecological Indicators	139	NA	NA	NA	10.1016/j.ecolind.2022.108882	Achieving zero land degradation neutrality in Aeolian Desertified Land (ADL) is a challenging task that requires continuous scientific understanding and technical efforts to effectively manage natural resources for economic development while meeting environmental needs. This study used Landsat collection and annual average climate data from the growing season to investigate the efficacy of establ…	2-s2.0-85129474366	English	Journal_article	Study
10519	Scopus	Randle-Boggis R.J., White P.C.L., Cruz J., Parker G., Montag H., Scurlock J.M.O., Armstrong A.	Realising co-benefits for natural capital and ecosystem services from solar parks: A co-developed, evidence-based approach	2020	Renewable and Sustainable Energy Reviews	125	NA	NA	NA	10.1016/j.rser.2020.109775	The number of ground-mounted solar parks is increasing across the world in response to energy decarbonisation. Solar parks offer an opportunity to deliver ecosystem co-benefits but there is also a risk that their development and operation may be detrimental to ecosystems. Consequently, we created the Solar Park Impacts on Ecosystem Services (SPIES) decision-support tool (DST) to provide evidence-…	2-s2.0-85082549768	English	Journal_article	Study
10530	Scopus	Rehbein J.A., Watson J.E.M., Lane J.L., Sonter L.J., Venter O., Atkinson S.C., Allan J.R.	Renewable energy development threatens many globally important biodiversity areas	2020	Global Change Biology	26	5	3040	3051	10.1111/gcb.15067	Transitioning from fossil fuels to renewable energy is fundamental for halting anthropogenic climate change. However, renewable energy facilities can be land-use intensive and impact conservation areas, and little attention has been given to whether the aggregated effect of energy transitions poses a substantial threat to global biodiversity. Here, we assess the extent of current and likely futur…	2-s2.0-85082190249	English	Journal_article	Study
10596	Scopus	Sawyer H., Korfanta N.M., Kauffman M.J., Robb B.S., Telander A.C., Mattson T.	Trade-offs between utility-scale solar development and ungulates on western rangelands	2022	Frontiers in Ecology and the Environment	NA	NA	NA	NA	10.1002/fee.2498	Utility-scale solar energy (USSE) has become an efficient and cost-effective form of renewable energy, with an expanding footprint into rangelands that provide important habitat for many wild ungulate populations. Using global positioning system data collected before and after construction, we documented the potential impacts of USSE on pronghorn (Antilocapra americana), including direct habitat …	2-s2.0-85129100653	English	Journal_article	Study
10607	Scopus	Semeraro T., Aretano R., Barca A., Pomes A., Del Giudice C., Gatto E., Lenucci M., Buccolieri R., Emmanuel R., Gao Z., Scognamiglio A.	A conceptual framework to design green infrastructure: Ecosystem services as an opportunity for creating shared value in ground photovoltaic systems	2020	Land	9	8	NA	NA	10.3390/land9080238	This paper presents a conceptual framework that looks at photovoltaic systems in synergy with ecosystem services. The focus is to connect business success with social and ecological progress based on the operative concept of multifunctional land use. Such an approach attempts to harmonise the needs of the industrial processes of photovoltaic systems and the ecological and social needs of the land…	2-s2.0-85089597454	English	Journal_article	Study
10662	Scopus	Smith J.P., Lenihan C.M., Zirpoli J.A.	Golden Eagle Breeding Response to Utility-Scale Solar Development and Prolonged Drought in California	2020	Journal of Raptor Research	54	2	154	165	10.3356/0892-1016-54.2.154	Each year from 2012-2016, we conducted helicopter surveys to monitor the distribution, success, and productivity of Golden Eagles (Aquila chrysaetos) breeding within 16 km of California Valley Solar Ranch (CVSR) in San Luis Obispo County, California. This 250-megawatt photovoltaic solar plant was built over 2 yr on 642 ha of disturbed grassland and desert scrub habitat on Carrizo Plain, and was o…	2-s2.0-85085772870	English	Journal_article	Study
10674	Scopus	Souri M., Kamali N.	Changes in Vegetation and Soil Characteristics of Steppe and Semi-Steppe Rangelands under Impact of Solar Power Plant in Absard and Shahrerey, Iran [??????? ???????? ???? ????? ????? ????? ? ???? ????? ??? ????? ?????????? ??????? )??????? ????? ? ??? ???? ?????(]	2022	Journal of Rangeland Science	12	2	155	167	10.30495/rs.2022.682915	In recent years, Iran has begun to move towards the development of the use of renewable energy sources in line with global developments. In this study, Side effects of two solar power plants on rangeland condition were studied. These solar power plants have been constructed using mosaic panels for installation obliquely on 16 ha in Absard rangeland (semi-steppe) and 23 ha in Shahrerey rangeland (…	2-s2.0-85126969733	English	Journal_article	Study
10727	Scopus	Tanner K., Molina-Menor E., Latorre-Pérez A., Vidal-Verdú À., Vilanova C., Peretó J., Porcar M.	Extremophilic microbial communities on photovoltaic panel surfaces: a two-year study	2020	Microbial Biotechnology	13	6	1819	1830	10.1111/1751-7915.13620	Solar panel surfaces can be colonized by microorganisms adapted to desiccation, temperature fluctuations and solar radiation. Although the taxonomic and functional composition of these communities has been studied, the microbial colonization process remains unclear. In the present work, we have monitored this microbial colonization process during 24 months by performing weekly measurements of the…	2-s2.0-85087210843	English	Journal_article	Study
10729	Scopus	Tanner K.E., Moore-O’Leary K.A., Parker I.M., Pavlik B.M., Haji S., Hernandez R.R.	Microhabitats associated with solar energy development alter demography of two desert annuals	2021	Ecological Applications	31	6	NA	NA	10.1002/eap.2349	Political and economic initiatives intended to increase energy production while reducing carbon emissions are driving demand for solar energy. Consequently, desert regions are now targeted for development of large-scale photovoltaic solar energy facilities. Where vegetation communities are left intact or restored within facilities, ground-mounted infrastructure may have negative impacts on desert…	2-s2.0-85105994792	English	Journal_article	Study
10730	Scopus	Tanner K.E., Moore-O'Leary K.A., Parker I.M., Pavlik B.M., Hernandez R.R.	Simulated solar panels create altered microhabitats in desert landforms	2020	Ecosphere	11	4	NA	NA	10.1002/ecs2.3089	Solar energy development is a significant driver of land-use change worldwide, and desert ecosystems are particularly well suited to energy production because of their high insolation rates. Deserts are also characterized by uncertain rainfall, high species endemism, and distinct landforms that vary in geophysical properties. Weather and physical features that differ across landforms interact wit…	2-s2.0-85084497456	English	Journal_article	Study
10775	Scopus	Uldrijan D., Ková?iková M., Jakimiuk A., Vaverková M.D., Winkler J.	Ecological effects of preferential vegetation composition developed on sites with photovoltaic power plants	2021	Ecological Engineering	168	NA	NA	NA	10.1016/j.ecoleng.2021.106274	Efficient ecological evaluation is essential to understand fully the dynamics and development of photovoltaic power plants (PVPP) and to provide important support to the national development of clean energy and sustainable land use planning. There are still very few studies quantifying the direct and indirect impacts of photovoltaics (PV) on the biological diversity. The goal of the study was to …	2-s2.0-85106365656	English	Journal_article	Study
10790	Scopus	Vaverková M.D., Winkler J., Uldrijan D., Ogrodnik P., Vespalcová T., Aleksiejuk-Gawron J., Adamcová D., Koda E.	Fire hazard associated with different types of photovoltaic power plants: Effect of vegetation management	2022	Renewable and Sustainable Energy Reviews	162	NA	NA	NA	10.1016/j.rser.2022.112491	Synanthropic vegetation occurs at sites of photovoltaic power plants, where vegetation management is typically ignored, and can have adverse effects on photovoltaic panels as they increase fire hazards. Most scientific papers related to the installation and operation of solar power plants do not address the impact of photovoltaic power plants on vegetation and the associated fire hazards; grassla…	2-s2.0-85129569109	English	Journal_article	Study
10816	Scopus	Walston L.J., Li Y., Hartmann H.M., Macknick J., Hanson A., Nootenboom C., Lonsdorf E., Hellmann J.	Modeling the ecosystem services of native vegetation management practices at solar energy facilities in the Midwestern United States	2021	Ecosystem Services	47	NA	NA	NA	10.1016/j.ecoser.2020.101227	The increasing pressure on land resources for food and energy production along with efforts to maintain natural systems necessitates the development of compatible land uses that maximize the co-benefits of multiple ecosystem services. One such land sharing opportunity is the restoration and management of native grassland vegetation beneath ground-mounted solar energy facilities, which can both pr…	2-s2.0-85097391247	English	Journal_article	Study
10864	Scopus	Wooster E.I.F., Fleck R., Torpy F., Ramp D., Irga P.J.	Urban green roofs promote metropolitan biodiversity: A comparative case study	2022	Building and Environment	207	NA	NA	NA	10.1016/j.buildenv.2021.108458	Urban green spaces can provide habitat and resources for urban dwelling fauna. Suburban green spaces occur most commonly as parks and roadside vegetation, but as human populations grow and space in cities becomes increasingly limited, space-efficient green solutions like green roofs and walls in metropolitan areas are becoming increasingly common. However, the efficacy of these forms of green inf…	2-s2.0-85117700769	English	Journal_article	Study
10877	Scopus	Wu W., Yuan B., Zou P., Yang R., Zhou X.	Distribution characteristics of bacterial communities in photovoltaic industrial parks in Northwest China	2022	IOP Conference Series: Earth and Environmental Science	983	1	NA	NA	10.1088/1755-1315/983/1/012093	Despite the rapid development of the green energy industry represented by solar photovoltaic, its ecological and environmental effects cannot be ignored. There were few reports on the impact of photovoltaic power station construction on soil bacterial community variation. In this study, the community abundance, diversity, structure, and distribution characteristics of soil bacterial in Gonghe pho…	2-s2.0-85126366335	English	Conf_proceedings	Study
10883	Scopus	Xia Z., Li Y., Chen R., Sengupta D., Guo X., Xiong B., Niu Y.	Mapping the rapid development of photovoltaic power stations in northwestern China using remote sensing	2022	Energy Reports	8	NA	4117	4127	10.1016/j.egyr.2022.03.039	Many leading countries are boosting renewables, especially solar energy, as a major way to mitigate future energy crises and climate change. Particularly, in China, the number and scale of photovoltaic (PV) power stations have grown unprecedentedly in the last decade. There is an urgent need to monitor the PV power development in order to accurately estimate national renewable potentials and unde…	2-s2.0-85127002614	English	Journal_article	Study
10949	Scopus	Yuan B., Wu W., Yue S., Zou P., Yang R., Zhou X.	Community structure, distribution pattern, and influencing factors of soil Archaea in the construction area of a large-scale photovoltaic power station	2022	International Microbiology	NA	NA	NA	NA	10.1007/s10123-022-00244-x	The photovoltaic power station in Qinghai has been built for 8 years; however, its impact on the regional soil ecological environment has not been studied in depth. To reveal the structure and distribution pattern of archaeal communities in desert soil under the influence of a large photovoltaic power station, a comparative study was carried out between the soil affected by photovoltaic panels an…	2-s2.0-85127252040	English	Preprint	Study
11056	Google_scholar	H Montag, G Parker, T Clarkson	The effects of solar farms on local biodiversity: a comparative study	2016	… and Wychwood Biodiversity	NA	NA	NA	NA	NA	… This project was initiated by Kate Covill of Orta Solar, who also sourced the funding for the work. Kate … Very little research has been carried out on the impacts of solar farms on …	NA	English	Technical_report	Study
11063	Google_scholar	GE Parker, C McQueen	Can solar farms deliver significant benefits for biodiversity	2013	… . co. uk/assets …	NA	NA	NA	NA	NA	… a rapid assessment of biodiversity at four solar farms in … solar farms affect biodiversity. Further, the study provides a number of pragmatic recommendations for the management of solar …	NA	English	Technical_report	Study
11088	Google_scholar	I van der Haas	SOLAR PARK BIODIVERSITY: POLLINATOR ABUNDANCE IN DIFFERENT LOCATIONS WITH SEED MIXTURES	2019	stateninformatie.provincie-utrecht.nl	NA	NA	NA	NA	NA	… Shell wanted to contribute to the biodiversity in solar park Shell Moerdijk. Multiple studies … of plants for solar parks for other organizations, for enhancing biodiversity and to provide …	NA	English	MSc_thesis	Study
11144	Google_scholar	B Beatty, J Macknick, J McCall, G Braus, D Buckner	Native vegetation performance under a solar PV array at the National Wind Technology Center	2017	NA	NA	NA	NA	NA	NA	… loss of acreage under solar installations will be associated … cultivating native vegetation underneath solar installations … implications of vegetation opportunities for solar installations. …	NA	English	Technical_report	Study
11164	Google_scholar	J Vervloesem, E Marcheggiani, MD Choudhury, ...	Effects of Photovoltaic Solar Farms on Microclimate and Vegetation Diversity	2022	Sustainability	NA	NA	NA	NA	NA	… and Vegetation The goal of the research was to increase our understanding of the effect solar panels can have on microclimate and vegetation. … “Solar park microclimate and vegetation …	NA	English	Journal_article	Study
11228	Google_scholar	C Potter	Landsat time series analysis of vegetation changes in solar energy development areas of the Lower Colorado Desert, Southern California	2016	Journal of Geoscience and Environment Protection	NA	NA	NA	NA	NA	Land cover change from renewable energy development in southern California is receiving increasing attention due to potential impacts on protected area conservation, endangered …	NA	English	Journal_article	Study
11265	Google_scholar	Q Lambert, A Bischoff, A Cluchier, S Cueff, ...	Effects of solar parks on soil quality, CO2 effluxes and vegetation under Mediterranean climate	2021	Authorea Preprints	NA	NA	NA	NA	10.22541/au.162300877.73953918	Solar energy is increasingly used to produce electricity in Europe, but the environmental impact of constructing and running solar parks (SP) is not yet well studied. Solar park …	NA	English	Preprint	Study
11768	Grey_literature	Wit, F; Biesmeijer, K	The effects of solar parks on plants and pollinators: the case of Shell Moerdijk	2020	NA	NA	NA	NA	NA	NA	NA	NA	English	Technical_report	Study
11799	Grey_literature	Brunod, P; Yoan, M; Lelièvre, H	Synthèse des résultats de l'étude préalable à l'évaluation du potentiel d'accueil de la biodiversité au sein des centrales photovoltaïques (Phase 1 du programme PHOTODIV)	2020	Crexeco	NA	NA	NA	NA	NA	NA	NA	French	Technical_report	Study
11826	Grey_literature	Visser, E	The impact of South Africa’s largest photovoltaic solar energy facility on birds in the Northern Cape, South Africa	2016	NA	NA	NA	NA	NA	NA	NA	NA	English	MSc_thesis	Study
11844	Grey_literature	Makaronidou, M	Assessment on the local climate effects of solar parks	2020	NA	NA	NA	NA	NA	NA	NA	NA	English	PhD_thesis	Study
11854	Grey_literature	Ong, S; Campbell, C; Denholm, P; Margolis, R; Heath, G	Land-Use Requirements for Solar Power Plants in the United States	2013	NA	NA	NA	NA	NA	NA	NA	NA	English	Technical_report	Study
11922	Grey_literature	Madej, Loan	Dynamique végétale sous l'influence de panneaux photovoltaïques sur 2 sites prairiaux pâturés	2020	NA	NA	NA	NA	NA	NA	NA	NA	French	MSc_thesis	Study
11972	Grey_literature	Brunod, P	Étude préalable à l’évaluation du potentiel d’accueil de la biodiversité au sein des centrales photovoltaïques au sol	2019	NA	NA	NA	NA	NA	NA	NA	NA	French	MSc_thesis	Study
11985	Review_team	Clarckson & Woods	SolarView: ecological monitoring of solar sites overview of 2019 surveys	2019	NA	NA	NA	NA	NA	NA	NA	NA	English	Technical_report	Study
11987	Review_team	Bousselot, J; Slabe, T; Klett, J; Koski, R	Photovoltaic array influences the growth of green roof plants	2017	Journal of Living Architecture	4	3	9	18	NA	NA	NA	English	Journal_article	Study
11989	Grey_literature	Brunod, P; Poisbleau, M; Lelièvre, H	Étude préliminaire de l’activité nocturne des chiroptères et orthoptères au sein des centrales photovoltaïques au sol. Document de synthèse	2022	Crexeco	NA	NA	NA	NA	NA	NA	NA	French	Technical_report	Study
11990	Grey_literature	Brunod, P; Barrin, J; Lelièvre, H	Étude préalable à l’évaluation du potentiel d’accueil de la biodiversité au sein des centrales photovoltaïques au sol - Phase 1 - Résultats Finaux	2021	Crexeco	NA	NA	NA	NA	NA	NA	NA	French	Technical_report	Study
11992	Review_team	Toth, S; Muller, M; Miller, DC; Moutinho, H; To, B; Micheli, L; Linger, J; Engtrakul, C; Einhorn, A; Simpson, L	Soiling and cleaning: Initial observations from 5-year photovoltaic glass coating durability study	2018	Sol. Energy Mater. Sol. Cells	185	NA	375	384	10.1016/j.solmat.2018.05.039	The contamination of solar photovoltaic cover glass can significantly reduce the transmittance of light to the surface of the photovoltaic cell, reducing the module's power output. The solar industry has been developing antireflection (AR) and antisoiling (AS) surface coatings to enhance light transmittance and mitigate the impacts of soiling. Although uncoated glass has been field tested for dec…	NA	English	Journal_article	Study
21	WOSCC	Abu Hamed, T; Alshare, A	Environmental Impact of Solar and Wind energy- A Review	2022	JOURNAL OF SUSTAINABLE DEVELOPMENT OF ENERGY WATER AND ENVIRONMENT SYSTEMS-JSDEWES	10	2	NA	NA	10.13044/j.sdewes.d9.0387	The global energy demand is growing substantially Clean and secure energy supply is a must for our civilization's sustainable development. Solar and wind energy is growing fast and can contribute significantly to meet the goals set by many countries to reduce greenhouse gas emissions. A deep and wide investigation of the environmental impact of solar and wind energy is important before any solar …	WOS:000747947400003	English	Journal_article	Review
3901	BA	Moore-O'Leary, Kara A.; Hernandez, Rebecca R.; Johnston, Dave S.; Abella, Scott R.; Tanner, Karen E.; Swanson, Amanda C.; Kreitler, Jason; Lovich, Jeffrey E.	Sustainability of utility-scale solar energy - critical ecological concepts	2017	Frontiers in Ecology and the Environment	15	7	385	394	10.1002/fee.1517	Renewable energy development is an arena where ecological, political, and socioeconomic values collide. Advances in renewable energy will incur steep environmental costs to landscapes in which facilities are constructed and operated. Scientists - including those from academia, industry, and government agencies - have only recently begun to quantify trade-offs in this arena, often using ground-mou…	BIOABS:BACD201700552580	English	Journal_article	Review
3920	BA	Cypher, Brian L.; Boroski, Brian B.; Burton, Robert K.; Meade, Daniel E.; Phillips, Scott E.; Leitner, Philip; Kelly, Erica C.; Westall, Tory L.; Dart, Jason	Photovoltaic solar farms in California: can we have renewable electricity and our species, too?	2021	California Fish and Game	107	3	231	248	10.51492/cfwj.hwisi.6	Photovoltaic solar power generating facilities are proliferating rapidly in California and elsewhere. While this trend is welcomed for many reasons (e.g., reducing greenhouse gas emissions), these facilities also can have profound environmental impacts, particularly to local species populations. These impacts become more significant when species of conservation concern are affected. In the San Jo…	BIOABS:BACD202200032149	English	Journal_article	Review
5100	Scopus	Chiabrando R., Fabrizio E., Garnero G.	The territorial and landscape impacts of photovoltaic systems: Definition of impacts and assessment of the glare risk	2009	Renewable and Sustainable Energy Reviews	13	9	2441	2451	10.1016/j.rser.2009.06.008	The installation and operation of systems that exploit solar energy through photovoltaic conversion, recently promoted in some European countries by new sell-back tariffs, is a relevant transformation of the territory for various reasons (land use, elimination of the existing vegetation, visual impact on the components of the landscape, microclimate change, glare from the reflection of the direct…	2-s2.0-68749084521	English	Journal_article	Review
5194	Scopus	Fthenakis V., Kim H.C.	Land use and electricity generation: A life-cycle analysis	2009	Renewable and Sustainable Energy Reviews	13	2023-07-06	1465	1474	10.1016/j.rser.2008.09.017	Renewable-energy sources often are regarded as dispersed and difficult to collect, thus requiring substantial land resources in comparison to conventional energy sources. In this review, we present the normalized land requirements during the life cycles of conventional- and renewable-energy options, covering coal, natural gas, nuclear, hydroelectric, photovoltaics, wind, and biomass. We compared …	2-s2.0-64249100570	English	Journal_article	Review
5328	Scopus	Kaygusuz K.	Environmental impacts of the solar energy systems	2009	Energy Sources, Part A: Recovery, Utilization and Environmental Effects	31	15	1376	1386	10.1080/15567030802089664	Global energy consumption is expected to increase dramatically in the next decades, driven by rising standards of living and a growing population worldwide. The increased need for more energy will require enormous growth in energy generation capacity, more secure and diversified energy sources, and a successful strategy to tame greenhouse gas emissions. Solar energy systems provide significant en…	2-s2.0-70449591894	English	Journal_article	Review
5762	Scopus	Tsoutsos T., Frantzeskaki N., Gekas V.	Environmental impacts from the solar energy technologies	2005	Energy Policy	33	3	289	296	10.1016/S0301-4215(03)00241-6	Solar energy systems (photovoltaics, solar thermal, solar power) provide significant environmental benefits in comparison to the conventional energy sources, thus contributing, to the sustainable development of human activities. Sometimes however, their wide scale deployment has to face potential negative environmental implications. These potential problems seem to be a strong barrier for a furth…	2-s2.0-4143132092	English	Journal_article	Review
6298	Scopus	Fthenakis V., Blunden J., Green T., Krueger L., Turney D.	Large photovoltaic power plants: Wildlife impacts and benefits	2011	Conference Record of the IEEE Photovoltaic Specialists Conference	NA	NA	2011	2016	10.1109/PVSC.2011.6186348	Plans for large solar energy power plants in federal and private lands of the Southwest United States (US-SW) have received opposition from some citizens and organizations citing potential impacts on wildlife. In this study, potential impacts from solar energy deployment are examined in a comparative context. Specific wildlife enhancement and impact mitigation plans undertaken by SunPower and Fir…	2-s2.0-84861065571	English	Conf_proceedings	Review
6356	Scopus	Grippo M., Hayse J.W., O’Connor B.L.	Solar Energy Development and Aquatic Ecosystems in the Southwestern United States: Potential Impacts, Mitigation, and Research Needs	2015	Environmental Management	55	1	244	256	10.1007/s00267-014-0384-x	The cumulative impacts of utility-scale solar energy facilities on aquatic ecosystems in the Southwestern United States are of concern, considering the many existing regional anthropogenic stressors. We review the potential impacts of solar energy development on aquatic habitat and biota. The greatest potential for impacts is related to the loss, fragmentation, or prolonged drying of ephemeral wa…	2-s2.0-84925487300	English	Journal_article	Review
6410	Scopus	Hernandez R.R., Easter S.B., Murphy-Mariscal M.L., Maestre F.T., Tavassoli M., Allen E.B., Barrows C.W., Belnap J., Ochoa-Hueso R., Ravi S., Allen M.F.	Environmental impacts of utility-scale solar energy	2014	Renewable and Sustainable Energy Reviews	29	NA	766	779	10.1016/j.rser.2013.08.041	Renewable energy is a promising alternative to fossil fuel-based energy, but its development can require a complex set of environmental tradeoffs. A recent increase in solar energy systems, especially large, centralized installations, underscores the urgency of understanding their environmental interactions. Synthesizing literature across numerous disciplines, we review direct and indirect enviro…	2-s2.0-84885108696	English	Journal_article	Review
6431	Scopus	Horváth G., Kriska G., Robertson B.	Anthropogenic polarization and polarized light pollution inducing polarized ecological traps	2014	Polarized Light and Polarization Vision in Animal Sciences, Second Edition	NA	NA	443	513	10.1007/978-3-642-54718-8_20	In the last decade it has been recognized that the artificial polarization of light can have uniquely disruptive effects on animals capable of seeing it and has led to the identification of polarized light pollution (PLP) as a new kind of ecological photopollution. In this chapter we review some typical examples for PLP and the resulting polarized ecological traps. All such polarized-light-pollut…	2-s2.0-84990199501	English	Book_chapter	Review
6530	Scopus	Kevins B.	Solar energy sites: Considerations for areas of vegetation or contaminated and disturbed lands	2014	Solar Energy Sites: Considerations for Areas of Vegetation or Contaminated and Disturbed Lands	NA	NA	1	89	NA	Large-scale solar facilities have the potential to contribute significantly to national electricity production. Many solar installations are large-scale or utility-scale, with a capacity over 1 MW and connected directly to the electric grid. Large-scale solar facilities offer an opportunity to achieve economies of scale in solar deployment, yet there have been concerns about the amount of land re…	2-s2.0-84949220714	English	Book_chapter	Review
6608	Scopus	Lamnatou C., Chemisana D.	A critical analysis of factors affecting photovoltaic-green roof performance	2015	Renewable and Sustainable Energy Reviews	43	NA	264	280	10.1016/j.rser.2014.11.048	Photovoltaic (PV)-green roofs combine PVs with green roofs, are a new tendency in the building sector and they provide additional benefits (in comparison with the simple green roofs) such as in situ production of electricity. The present study is a critical review about multiple factors which are related with PV-green roofing systems. Representative investigations from the literature are presente…	2-s2.0-84912121755	English	Journal_article	Review
6699	Scopus	Lovich J.E., Ennen J.R.	Wildlife conservation and solar energy development in the desert Southwest, United States	2011	BioScience	61	12	982	992	10.1525/bio.2011.61.12.8	Large areas of public land are currently being permitted or evaluated for utility-scale solar energy development (USSED) in the southwestern United States, including areas with high biodiversity and protected species. However, peer-reviewed studies of the effects of USSED on wildlife are lacking. The potential effects of the construction and the eventual decommissioning of solar energy facilities…	2-s2.0-83655184112	English	Journal_article	Review
6724	Scopus	Macknick J., Beatty B., Hill G.	Overview of opportunities for co-location of solar energy technologies and vegetation	2014	Solar Energy Sites: Considerations for Areas of Vegetation or Contaminated and Disturbed Lands	NA	NA	1	21	NA	Large-scale solar facilities have the potential to contribute significantly to national electricity production. Many solar installations are large-scale or utility-scale, with a capacity over 1 MW and connected directly to the electric grid. Large-scale solar facilities offer an opportunity to achieve economies of scale in solar deployment, yet there have been concerns about the amount of land re…	2-s2.0-84949212823	English	Technical_report	Review
7181	Scopus	Stanley M.C., Beggs J.R., Bassett I.E., Burns B.R., Dirks K.N., Jones D.N., Linklater W.L., Macinnis-Ng C., Simcock R., Souter-Brown G., Trowsdale S.A., Gaston K.J.	Emerging threats in urban ecosystems: A horizon scanning exercise	2015	Frontiers in Ecology and the Environment	13	10	553	560	10.1890/150229	As urbanization intensifies, urban ecosystems are increasingly under pressure from a range of threats. Horizon scanning has the potential to act as an early warning system, thereby initiating prompt discussion and decision making about threat mitigation. We undertook a systematic horizon scanning exercise, using a modified Delphi technique and experts from wide-ranging disciplines, to identify em…	2-s2.0-84949224670	English	Journal_article	Review
7255	Scopus	Turney D., Fthenakis V.	Environmental impacts from the installation and operation of large-scale solar power plants	2011	Renewable and Sustainable Energy Reviews	15	6	3261	3270	10.1016/j.rser.2011.04.023	Large-scale solar power plants are being developed at a rapid rate, and are setting up to use thousands or millions of acres of land globally. The environmental issues related to the installation and operation phases of such facilities have not, so far, been addressed comprehensively in the literature. Here we identify and appraise 32 impacts from these phases, under the themes of land use intens…	2-s2.0-79955895629	English	Journal_article	Review
7659	Scopus	Balali M.H., Nouri N., Omrani E., Nasiri A., Otieno W.	An overview of the environmental, economic, and material developments of the solar and wind sources coupled with the energy storage systems	2017	International Journal of Energy Research	41	14	1948	1962	10.1002/er.3755	There is a constant growth in energy consumption and consequently energy generation around the world. During the recent decades, renewable energy sources took heed of scientists and policy makers as a remedy for substituting traditional sources. Wind and photovoltaic (PV) are the least reliable sources because of their dependence on wind speed and irradiance and therefore their intermittent natur…	2-s2.0-85018979498	English	Journal_article	Review
7814	Scopus	Ciriminna R., Meneguzzo F., Pecoraino M., Pagliaro M.	Solar Green Roofs: A Unified Outlook 20 Years On	2019	Energy Technology	7	6	NA	NA	10.1002/ente.201900128	Solar green roofs, namely, rooftops functionalized with properly selected living vegetation and photovoltaic modules, achieve an ideal symbiotic relationship in which the promotion of biodiversity and onsite renewable energy production are enhanced, while the roof provides a range of environmental, health, aesthetic, and economic benefits. This study provides a unified outlook of this important s…	2-s2.0-85065795162	English	Journal_article	Review
7887	Scopus	Dimond K., Webb A.	Sustainable roof selection: Environmental and contextual factors to be considered in choosing a vegetated roof or rooftop solar photovoltaic system	2017	Sustainable Cities and Society	35	NA	241	249	10.1016/j.scs.2017.08.015	Vegetated roofs and roof top Solar Photovoltaic (PV) systems are both commonly accepted as sustainable roofing systems and compete for space and budget in building projects. However, the two systems are quite different in composition and purpose, making it difficult to compare which system would be the most appropriate solution. While much research has been conducted on the efficiencies of each s…	2-s2.0-85027717601	English	Journal_article	Review
8037	Scopus	Gibson L., Wilman E.N., Laurance W.F.	How Green is ‘Green’ Energy?	2017	Trends in Ecology and Evolution	32	12	922	935	10.1016/j.tree.2017.09.007	Renewable energy is an important piece of the puzzle in meeting growing energy demands and mitigating climate change, but the potentially adverse effects of such technologies are often overlooked. Given that climate and ecology are inextricably linked, assessing the effects of energy technologies requires one to consider their full suite of global environmental concerns. We review here the ecolog…	2-s2.0-85033985266	English	Journal_article	Review
8608	Scopus	Mostafa M.F.A., Aleem S.H.E.A., Zobaa A.F.	Risk assessment and possible mitigation solutions for using solar photovoltaic at airports	2017	2016 18th International Middle-East Power Systems Conference, MEPCON 2016 - Proceedings	NA	NA	81	88	10.1109/MEPCON.2016.7836875	Many airports have become aware of the environmental benefits of using renewable energy resources, and they have focused their efforts on introducing solar photovoltaic (PV) systems on their available free land. Compared to other renewable energy technologies, solar PV arrays are the most suitable technology for airports. Because of the mandatory security requirements at airports, using solar PV …	2-s2.0-85015205315	English	Conf_proceedings	Review
8758	Scopus	Pimentel Da Silva G.D., Branco D.A.C.	Is floating photovoltaic better than conventional photovoltaic? Assessing environmental impacts	2018	Impact Assessment and Project Appraisal	36	5	390	400	10.1080/14615517.2018.1477498	Photovoltaic (PV) solar energy installations are growing all over the world as a promising renewable alternative to generate electricity. However, many studies have highlighted some drawbacks associated with the installation and operation of conventional solar energy power plants. Thus, floating photovoltaic (FPV) systems have been emerging as a new concept in solar energy to lessen negative envi…	2-s2.0-85047478766	English	Journal_article	Review
8872	Scopus	Salman I.N.A., Schindler B., Agra H., Bawab O., Friedman-Heiman A., Kadas G.J., Seifan M., Blaustein L.	Green roof research towards enhancing urban biodiversity, storm-water retention and air pollution abatement	2018	CAB Reviews: Perspectives in Agriculture, Veterinary Science, Nutrition and Natural Resources	13	39	NA	NA	10.1079/PAVSNNR201813039	Green roofs provide multiple environmental benefits. These include storm-water retention, water purification, insulation of the building, air quality and carbon sequestration and biodiversity enhancement. Green roofs can be classified as sustainable extensive green roofs (no additional fertilizer, no gardening, no irrigation and shallow growing substrate) or as intensive green roofs (additional f…	2-s2.0-85056607733	English	Journal_article	Review
8903	Scopus	Schindler B.Y., Blank L., Levy S., Kadas G., Pearlmutter D., Blaustein L.	Integration of photovoltaic panels and green roofs: review and predictions of effects on electricity production and plant communities	2016	Israel Journal of Ecology and Evolution	62	2023-02-01	68	73	10.1080/15659801.2015.1048617	The integration of photovoltaic (PV) panels and green roofs has the potential to improve panel efficiency to produce electricity and enhance green roof species diversity and productivity. In this review, we provide an overview of research on the effects of green roofs on PV panel electricity production, and predict the expected effects of the PV panel on green roof plant communities. Previous stu…	2-s2.0-84987642629	English	Journal_article	Review
8934	Scopus	Shahsavari A., Akbari M.	Potential of solar energy in developing countries for reducing energy-related emissions	2018	Renewable and Sustainable Energy Reviews	90	NA	275	291	10.1016/j.rser.2018.03.065	The growing global demand for energy from fossil fuels plays a key role in the upward trend in greenhouse gas (GHG) emissions and air pollutants. Rapid population growth and increasing energy demand in the developing countries have brought many concerns such as poverty, pollution, health and environmental problems. While for these countries, particularly the poorest ones, modern energy is necessa…	2-s2.0-85044752978	English	Journal_article	Review
9412	Scopus	Agha M., Lovich J.E., Ennen J.R., Todd B.D.	Wind, sun, and wildlife: Do wind and solar energy development 'short-circuit' conservation in the western United States?	2020	Environmental Research Letters	15	7	NA	NA	10.1088/1748-9326/ab8846	Despite the trade-offs between renewable energy development, land use, humans, and wildlife, wind and solar development continues to transform the western US into a green energy landscape. While renewable energy reduces carbon emissions and reliance on fossil fuels, many studies have emerged on the associated ecological and social impacts of this technology. Here, we review the current state of k…	2-s2.0-85088108303	English	Journal_article	Review
9569	Scopus	Blaydes H., Potts S.G., Whyatt J.D., Armstrong A.	Opportunities to enhance pollinator biodiversity in solar parks	2021	Renewable and Sustainable Energy Reviews	145	NA	NA	NA	10.1016/j.rser.2021.111065	Renewable power capacity is increasing globally in response to energy decarbonisation, with solar photovoltaic (PV) projected to be the dominant renewable. A significant proportion of solar PV is deployed as ground-mounted solar parks with potential implications for the hosting ecosystem. Given their relatively rapid introduction, the impacts on land use and the local environment are poorly under…	2-s2.0-85104329449	English	Journal_article	Review
9643	Scopus	Chock R.Y., Clucas B., Peterson E.K., Blackwell B.F., Blumstein D.T., Church K., Fernández-Juricic E., Francescoli G., Greggor A.L., Kemp P., Pinho G.M., Sanzenbacher P.M., Schulte B.A., Toni P.	Evaluating potential effects of solar power facilities on wildlife from an animal behavior perspective	2021	Conservation Science and Practice	3	2	NA	NA	10.1111/csp2.319	Solar power is a renewable energy source with great potential to help meet increasing global energy demands and reduce our reliance on fossil fuels. However, research is scarce on how solar facilities affect wildlife. With input from professionals in ecology, conservation, and energy, we conducted a research-prioritization process and identified key questions needed to better understand impacts o…	2-s2.0-85117778056	English	Journal_article	Review
9660	Scopus	Conkling T.J., Loss S.R., Diffendorfer J.E., Duerr A.E., Katzner T.E.	Limitations, lack of standardization, and recommended best practices in studies of renewable energy effects on birds and bats	2021	Conservation Biology	35	1	64	76	10.1111/cobi.13457	Increasing global energy demand is fostering the development of renewable energy as an alternative to fossil fuels. However, renewable energy facilities may adversely affect wildlife. Facility siting guidelines recommend or require project developers complete pre- and postconstruction wildlife surveys to predict risk and estimate effects of proposed projects. Despite this, there are no published …	2-s2.0-85083431187	English	Journal_article	Review
9708	Scopus	Dhar A., Naeth M.A., Jennings P.D., Gamal El-Din M.	Perspectives on environmental impacts and a land reclamation strategy for solar and wind energy systems	2020	Science of the Total Environment	718	NA	NA	NA	10.1016/j.scitotenv.2019.134602	Global energy demands and environmental concerns are a driving force for use of alternative, sustainable and clean energy sources. Solar and wind are among the most promising sources and have been developing steadily in recent years. However, these energy developments are not free of adverse environmental consequences, which require appropriate reclamation procedures. The environmental issues cau…	2-s2.0-85076554425	English	Journal_article	Review
9851	Scopus	Gomez-Casanovas N., Blanc-Betes E., Moore C.E., Bernacchi C.J., Kantola I., DeLucia E.H.	A review of transformative strategies for climate mitigation by grasslands	2021	Science of the Total Environment	799	NA	NA	NA	10.1016/j.scitotenv.2021.149466	Grasslands can significantly contribute to climate mitigation. However, recent trends indicate that human activities have switched their net cooling effect to a warming effect due to management intensification and land conversion. This indicates an urgent need for strategies directed to mitigate climate warming while enhancing productivity and efficiency in the use of land and natural (nutrients,…	2-s2.0-85112488487	English	Journal_article	Review
9859	Scopus	Gorjian S., Sharon H., Ebadi H., Kant K., Scavo F.B., Tina G.M.	Recent technical advancements, economics and environmental impacts of floating photovoltaic solar energy conversion systems	2021	Journal of Cleaner Production	278	NA	NA	NA	10.1016/j.jclepro.2020.124285	Floating Photovoltaic (FPV) is an emerging technology that has experienced significant growth in the renewable energy market since 2016. It is estimated that technical improvements along with governmental initiatives will promote the growth rate of this technology over 31% in 2024. This study comprehensively reviews the floating photovoltaic (FPV) solar energy conversion technology by deep invest…	2-s2.0-85091625492	English	Journal_article	Review
10245	Scopus	Ma C., Wu R., Su H.	Design of floating photovoltaic power plant and its environmental effects in different stages: A review	2021	Journal of Renewable and Sustainable Energy	13	6	NA	NA	10.1063/5.0065845	With the accelerated development of clean energies for carbon emission reduction, floating photovoltaic (FPV) has become an emerging solution. With its advantages of saving land, suppressing evaporation, and improving power generation efficiency, it has attracted the attention of the global clean energy field. According to the available surface area of artificial water bodies worldwide and system…	2-s2.0-85119978177	English	Journal_article	Review
10407	Scopus	Nordberg E.J., Julian Caley M., Schwarzkopf L.	Designing solar farms for synergistic commercial and conservation outcomes	2021	Solar Energy	228	NA	586	593	10.1016/j.solener.2021.09.090	Competition among land uses is making it increasingly difficult to set aside adequate space for wildlife and nature conservation, so it is imperative that opportunities that simultaneously achieve commercial and conservation outcomes be identified and seized. Such opportunities exist in the renewable energy industry. It is widely recognized that renewable energy generation benefits the ecosphere …	2-s2.0-85116630324	English	Journal_article	Review
10657	Scopus	Skene K.R.	The Dark Shadows of the Jolly Green Giants: Urgent Policy and Research Priorities in Renewable Energy Technologies	2021	Sustainability and climate change	14	5	335	357	10.1089/scc.2021.0035	This article reviews the environmental, ecological, and social impacts of current renewable energy technologies. Problems of these technologies are highlighted in terms of manufacturing, installation, lifetime, and end-of-life. What emerges are concerning issues that need to be urgently addressed as they potentially threaten the recovery of the Earth system and therefore also impact society. It i…	2-s2.0-85117505756	English	Journal_article	Review
10679	Scopus	Sreenath S., Sudhakar K., Yusop A.F.	Solar photovoltaics in airport: Risk assessment and mitigation strategies	2020	Environmental Impact Assessment Review	84	NA	NA	NA	10.1016/j.eiar.2020.106418	Solar PV systems are being installed in airports across the globe. It is a relatively new application of solar PV technology with a potential impact on aviation safety. The main objective of this paper is to assess the risk of solar photovoltaics at the airport. At first, potential risk/ hazard to aviation safety from solar photovoltaics in airport premises is identified, and then the severity an…	2-s2.0-85085269473	English	Journal_article	Review
11062	Google_scholar	L Bennun, J van Bochove, C Ng, C Samper, H Rainey, ...	Mitigating biodiversity impacts associated with solar and wind energy development: Guidelines for project developers	2021	NA	NA	NA	NA	NA	NA	… for solar and wind energy developments by effectively managing risks and improving overall outcomes related to biodiversity … to mitigating biodiversity impacts associated with solar and …	NA	English	Technical_report	Review
11083	Google_scholar	A Govender	An evaluation of the environmental regulations for the protection of avifaunal biodiversity in light of solar energy development.	2020	NA	NA	NA	NA	NA	NA	… Avifauna forms a fundamental part of biodiversity.All living creatures have a … biodiversity sustains all life, irrespective of their direct value to mankind.The main components of biodiversity …	NA	English	MSc_thesis	Review
11107	Google_scholar	Z Matar	Promoting Biodiversity in Photovoltaic Solar Fields:: a financial overview through systems thinking	2020	NA	NA	NA	NA	NA	NA	Promoting Biodiversity in Photovoltaic Solar Fields: a financial overview through systems thinking — the University of Groningen research portal … Promoting Biodiversity in …	NA	English	BSc_thesis	Review
11733	Specialised_site	NREL	The 5 Cs of Agrivoltaic Success Factors in the United States: Lessons From the InSPIRE Research Study	2022	NA	NA	NA	NA	NA	NA	NA	NA	English	Technical_report	Review
11735	Specialised_site	Walston, LJ; Rollins, KE; Smith, KP; LaGory, KE; Sinclair, K; Turchi, C; Wendelin, T; Souder, H	A Review of Avian Monitoring and Mitigation Information at Existing UtilityScale Solar Facilities	2015	NA	NA	NA	NA	NA	NA	NA	NA	English	Technical_report	Review
11736	Specialised_site	Walston, LJ; Hartmann, HM; Grippo, MA; Szoldatits, KE; Smith, KP	Existing Data Sources and Ongoing Monitoring Efforts to Inform Understanding of Avian-Solar Interactions	2018	NA	NA	NA	NA	NA	NA	NA	NA	English	Technical_report	Review
11737	Specialised_site	Multiagency Avian-Solar Collaborative Working Group	Draft Avian-Solar Science Plan	2016	NA	NA	NA	NA	NA	NA	NA	NA	English	Technical_report	Review
11739	Specialised_site	Hartmann, HM; Grippo, MA; Heath, GA; Macknick, J; Smith, KP; Sullivan, RG; Walston, LJ; Wescott, KL	Underestanding emerging impacts and requirements related to utility-scale solar development	2016	NA	NA	NA	NA	NA	NA	NA	NA	English	Technical_report	Review
11744	Specialised_site	ADEME	Etat de l'art des impacts des énergies renouvelables sur la biodiversité, les sols et les paysages, et des moyens d'évaluation de ces impacts: Rapport sur les indicateurs d'impacts des énergies renouvelables sur la biodiversité, les sols et les paysages	2020	NA	NA	NA	NA	NA	NA	NA	NA	French	Technical_report	Review
11745	Specialised_site	ADEME	Etat de l'art des impacts des énergies renouvelables sur la biodiversité, les sols et les paysages, et des moyens d'évaluation de ces impacts: Rapport d’analyse et de comparaison des impacts des énergies renouvelables sur la biodiversité, les sols et les paysages - directs et indirects sur l'ensemble de leur cycle de vie	2020	NA	NA	NA	NA	NA	NA	NA	NA	French	Technical_report	Review
11747	Specialised_site	ADEME	Etat de l'art des impacts des énergies renouvelables sur la biodiversité, les sols et les paysages, et des moyens d'évaluation de ces impacts: Rapport d'analyse bibliométrique	2020	NA	NA	NA	NA	NA	NA	NA	NA	French	Technical_report	Review
11748	Specialised_site	ADEME	Caractériser les projets photovoltaïques sur terrains agricoles et l'agrivoltaïsme	2021	NA	NA	NA	NA	NA	NA	NA	NA	French	Technical_report	Review
11751	Grey_literature	Meletiou, A; Grace, M; Darbi, M; Pham-Truffert, M; Tocher-Krause, K; Rueff, H	EU renewable energy policies, global biodiversity, and the UN SDGs: a report of the EKLIPSE project	2019	NA	NA	NA	NA	NA	NA	NA	NA	English	Technical_report	Review
11754	Grey_literature	Harrison, C; Lloyd, H; Field, C	Evidence review of the impact of solar farms on birds, bats and general ecology (NEER012)	2017	NA	NA	NA	NA	NA	NA	NA	NA	English	Technical_report	Review
11775	Grey_literature	Northrup, Joseph M; Wittemyer, George	Characterising the impacts of emerging energy development on wildlife, with an eye towards mitigation	2013	Ecology Letters	16	1	112	125	10.1111/ele.12009	NA	NA	English	Journal_article	Review
11819	Grey_literature	Usman, Abdulwasiu	An Overview of the Adverse Effects of Renewable Energy Sources	2020	International Journal for Research in Applied Science and Engineering Technology	8	7	477	486	10.22214/ijraset.2020.7079	NA	NA	English	Journal_article	Review
11829	Grey_literature	Sahu, Alok; Yadav, Neha; Sudhakar, K	Floating photovoltaic power plant: A review	2016	Renewable and Sustainable Energy Reviews	66	NA	815	824	10.1016/j.rser.2016.08.051	NA	NA	English	Journal_article	Review
11878	Grey_literature	Smith, Jennifer A; Dwyer, James F	Avian interactions with renewable energy infrastructure: An update	2016	The Condor	118	2	411	423	10.1650/CONDOR-15-61.1	NA	NA	English	Journal_article	Review
11962	Grey_literature	Niang, MD; Goffaux, R	État de l’art des connaissances sur les incidences des infrastructures de production d’énergie renouvelable sur la biodiversité	2021	NA	NA	NA	NA	NA	NA	Due to the growing demand for electricity and the depletion of fossil resources, renewable technologies have become essential to ensure a reliable and efficient energy supply. However, despite the benefits, these technologies may have negative impacts on biodiversity. This study (i) summarizes the knowledge on the impacts of renewable energy generation technologies namely wind power (onshore and …	NA	French	Technical_report	Review
11963	Grey_literature	Tawalbeh, Muhammad; Al-Othman, Amani; Kafiah, Feras; Abdelsalam, Emad; Almomani, Fares; Alkasrawi, Malek	Environmental impacts of solar photovoltaic systems: A critical review of recent progress and future outlook	2021	Science of The Total Environment	759	NA	143528	NA	10.1016/j.scitotenv.2020.143528	NA	NA	English	Journal_article	Review
11982	Review_team	BSG	Potential ecological impacts of groundmounted photovoltaic solar panels	2019	NA	NA	NA	NA	NA	NA	NA	NA	English	Technical_report	Review
8076	Scopus	Guiller C., Affre L., Deschamps-Cottin M., Geslin B., Kaldonski N., Tatoni T.	Impacts of solar energy on butterfly communities in mediterranean agro-ecosystems	2017	Environmental Progress and Sustainable Energy	36	6	1817	1823	10.1002/ep.12626	The rapid expansion of Utility-Scale Solar Energy (USSE) is expected to meet economic and environmental challenges that society faces today and in the future. Yet there is a paucity of comprehensive research on biodiversity responses to USSE. Here we investigated the impact of USSE on species movements via the correlations between landscape connectivity modeling and the similarity of butterfly co…	2-s2.0-85017569209	English	Journal_article	Modelling
9568	Scopus	Blaydes H., Gardner E., Whyatt J.D., Potts S.G., Armstrong A.	Solar park management and design to boost bumble bee populations	2022	Environmental Research Letters	17	4	NA	NA	10.1088/1748-9326/ac5840	Solar photovoltaics is projected to become the dominant renewable, with much capacity being installed as ground-mounted solar parks. Land use change for solar can affect ecosystems across spatial scales and solar parks offer a unique opportunity for ecological enhancement. One compelling potential benefit beginning to be deployed by the solar industry is management for insect pollinators. Specifi…	2-s2.0-85126547657	English	Journal_article	Modelling
9669	Scopus	Cossu S., Baccoli R., Ghiani E.	Utility scale ground mounted photovoltaic plants with gable structure and inverter oversizing for land-use optimization	2021	Energies	14	11	NA	NA	10.3390/en14113084	The paper proposes an effective layout for ground-mounted photovoltaic systems with a gable structure and inverter oversizing, which allows an optimized use of the land and, at the same time, guarantees a valuable return on investment. A case study is presented to show the technical, economic, and environmental advantages compared with conventional “fixed-tilt” and “sun-tracking” ground-mounted p…	2-s2.0-85107494450	English	Journal_article	Modelling
9889	Scopus	Haga C., Maeda M., Hotta W., Inoue T., Matsui T., Machimura T., Nakaoka M., Morimoto J., Shibata H., Hashimoto S., Saito O.	Scenario Analysis of Renewable Energy–Biodiversity Nexuses Using a Forest Landscape Model	2020	Frontiers in Ecology and Evolution	8	NA	NA	NA	10.3389/fevo.2020.00155	The introduction of renewable energy (RE) is essential for building a sustainable society. However, RE can cause conflicts between energy production and biodiversity conservation. This study conducted a scenario analysis to evaluate potential conflicts in the nexuses between energy and biodiversity for the Bekambeushi River watershed located in northeastern Japan. The increasing rate of pasturela…	2-s2.0-85086160066	English	Journal_article	Modelling
10926	Scopus	Yang Y., Zhang Y., Zheng J., Huang S., Zhao M., Hong L.	An Ecological Compensation Mechanism based on the Green Productive Area of Cities	2022	Journal of Resources and Ecology	13	3	382	393	10.5814/j.issn.1674-764x.2022.03.004	China’s urban expansion, food security, and energy transition are in a critical situation. One solution is to tap into the green production potential of the built urban environment and explore new ways to save land space and alleviate ecological pressure through food and solar energy production. This paper differs from previous ecological compensation studies, which mostly focus on key ecological…	2-s2.0-85129013533	English	Journal_article	Modelling
10090	Scopus	Kosciuch K., Riser-Espinoza D., Gerringer M., Erickson W.	A summary of bird mortality at photovoltaic utility scale solar facilities in the Southwestern U.S.	2020	PLoS ONE	15	4	NA	NA	10.1371/journal.pone.0232034	Recent trends in renewable energy development in the United States (U.S.) show that new installed capacity of utility-scale solar energy has exceeded 30% of total installed capacity of all sources per year since 2013. Photovoltaic solar energy provides benefits in that no emissions are produced; however, there are potential impacts from photovoltaic solar development on birds that include habitat…	2-s2.0-85083763565	English	Journal_article	Meta_analysis
10658	Scopus	Smallwood K.S.	Utility-scale solar impacts to volant wildlife	2022	Journal of Wildlife Management	86	4	NA	NA	10.1002/jwmg.22216	To reduce carbon emissions from fossil fuel combustion, United States government agencies, including those in California, initiated aggressive programs to hasten development of utility-scale solar energy. Much of California's early development of solar energy occurred in deserts and annual grasslands, much of it on public land. Measurement of solar energy's impacts to wildlife has been limited to…	2-s2.0-85127198844	English	Journal_article	Meta_analysis
11903	Grey_literature	I Care Consult & Biotope	Photovoltaïque et biodiversité : exploitation et valorisation de données issues de parcs photovoltaïques en France: Rapport Final	2020	NA	NA	NA	NA	NA	NA	NA	NA	French	Technical_report	Meta_analysis

## Sheet: Metacoding codebook
	Variable	Description	Types of values	Examples
Bibliographic information	Article_ID	Article unique identifier given by the review team	Alphanumeric string of characters	12502
	Study_ID	Study unique identifier given by the review team	Alphanumeric string of characters	12502.I
	Obs_ID	Observation unique identifier given by the review team	Alphanumeric string of characters	12502.I.a
	Linked_to	If study is the same than in another publication or is linked to the one of another publication, state the number of the linked article(s)	Alphanumeric string of characters	6352
	Source	Source of citation	WOSCC | BA | ZR | Scopus | Google_scholar | Specialised_site | Grey_literature | Review_team	NA
	Author	Author of citation	Text	NA
	Title	Title of citation	Text	NA
	Year	Year of publication of citation	YYYY	NA
	Journal	Publication journal	Text	NA
	Volume	Volume number of citation	Alphanumeric string of characters	NA
	Issue	Issue number of citation	Alphanumeric string of characters	NA
	Start_page	Page at which citation starts	Alphanumeric string of characters	NA
	End_page	Page at which citation ends	Alphanumeric string of characters	NA
	DOI	DOI of citation	Alphanumeric string of characters	NA
	Abstract	Abstract of citation	Text	NA
	Key	Key of citation in academic databases	Alphanumeric string of characters	NA
	Language	Language of publication	English | French	NA
	Document_type	Type of document	Journal_article | Book_chapter | PhD_thesis | MSc_thesis | Technical_report	NA
	Document_content	Document content	Meta_analysis | Review | Study | Modelling	NA
Review information	Reviewer	Name of metacoding reviewer	YR&AL | AL | AL (YR)	NA
	Risk_of_biases	Internal validity assessment from critical appraisal	High | Low | Unclear	NA
Study design	Location	Raw location of study (e.g. coordinates, country)	Text	NA
	Country_ISO_code	ISO 3166 alpha-3 code	Alphanumeric string of characters	ESP, USA, FRA
	Climate	Type of climate (Köppen climate classification Rubel et al. (2017), doi: 10.1127/metz/2016/0816). If a study is carried out in a location near two types of climates, both climates are indicated.	Temperate | Arid | Continental | Tropical | Polar | Unknown	NA
	Sampling_duration	Duration of study - sampling time	Text	NA
	Study_context	Context of study	In-situ | In-situ (green roof) | Ex-situ | Large_scale	NA
	Sample_site	Number of sites sampled - often number of USSE facilities but in the case of Large_scale study context, may represent the number of study areas (regions)	Number	NA
	Ref_site	If reference sites also surveyed, number of reference sites (considered pristine and undegraded site)	Number	NA
	Sum_sampling_protocol	Summarised study sampling protocol: ex: number of points sampled within experimental site (number of plots) or number of points in time (temporal repetition)	Text	54; 3 years*2 periods
	Temporal_repetition	Is the experiments carried out on several time points (apart from Before, During, After E/I comparators) ?	Yes | No	NA
	Study_type	Type of study	Experimental | Observational | Modelling	NA
Comparator	Comparator_type	The type of comparator being investigated	Presence | Construction | Presence&Construction | Management | Context | PV_type	NA
	Comparator_raw	Comparator as cited by authors	Text	NA
	Comparator_sum	Comparator summarised by reviewer	Text	Before and during the exposure
	Study_design	Type of study design (for the sake of conciseness, exposure/intervention is noted as 'E')	CE | CRE | BAE | BACE | BACRE | DACE | BDACE | NA	NA
	Control_desc	Description of the control being used	Reference | Between | Open | Before | No_management | etc	NA
Population	Taxon_raw	Name of studied taxon as cited by authors	Text	NA
	Taxon	Name of studied taxon as updated by the review team	Text	Insecta; Aquila chrysaetos (Linnaeus, 1758)
	Taxon_level	Level of studied taxon	Species | Genus | Family | Class | Phylum | Clade | Order	NA
	Taxon_sum	Summarised studied taxon by the review team	Text	Arthropoda; Mammalia; Plantae
Exposure	PV_raw	Exposure as cited by authors	Text	NA
	PV_technology	Technology of PV panels	Monocrystalline | Polycristalline | Thin-film | Thermal | Simulated | Unknown	NA
	PV_situation	PV panels situation	Water | Ground | Roof | Unknown	NA
	PV_size	Scale of PV installations	Cell | Panel | Array | USSE | Unknown	NA
	USSE_tracking	If USSE, is there a solar tracking technology?	Yes | No | Unknown	NA
	USSE_fenced	If USSE, are there fences?	Yes | No | Unknown	NA
	USSE_previous_habitat	Type of ecosystem previously at USSE	Text	NA
	USSE_surround_habitat	Type of ecosystem surrounding USSE	Text	NA
	USSE_management	Type of management at USSE	Mowing | Grazing | Herbicides | Unknown | etc	NA
Outcome	Outcome _raw	Outcome as described by authors	Text	NA
	Outcome	Type of outcome as defined by the review team	Text	Diversity (richness, Shannon); Abundance
	Outcome_sum	Type of outcome as defined by the review team (summarised)	Survival/Mortality | Composition | Diversity | Biomass | Abundance | Distribution | Physiology | Reproduction | Behaviour | Habitat_alteration | Habitat_connectivity | Land_use | Presence | Activity | Ecosystm_flux	NA
Data availability	Data_availability	Indicate if data and results are available in the manuscript (in the form of statistical test, mean, standard deviation, etc)	Yes | Yes (text) | No	NA
	Data_location	If available data and results, indicate where to find them (number of table, figure or pages)	Text	Fig 4; Table 1
Comments	Comments	Additional information	Text	NA

## Sheet: Map database
Article_ID	Study_ID	Obs_ID	Linked_to	Source	Author	Title	Year	Journal	Volume	Issue	Start_page	End_page	DOI	Abstract	Key	Language	Document_type	Document_content	Reviewer	Risk_of_bias	Location	Country_ISO_code	Climate	Sampling_duration	Study_context	Sample_site	Ref_site	Sum_sampling_protocol	Temporal_repetition	Study_type	Comparator_type	Comparator_raw	Comparator_sum	Study_design	Control_desc	Taxon_raw	Taxon	Taxon_level	Taxon_sum	PV_raw	PV_technology	PV_situation	PV_size	USSE_tracking	USSE_fenced	USSE_previous_habitat	USSE_surround_habitat	USSE_management	Outcome_raw
2603	2603.I	2603.I.a	NA	WOSCC	Pilogallo, A; Saganeiti, L; Scorza, F; Murgante, B	ECOSYSTEM SERVICES' BASED IMPACT ASSESSMENT FOR LOW CARBON TRANSITION PROCESSES	2019	TEMA-JOURNAL OF LAND USE MOBILITY AND ENVIRONMENT	12	2	127	138	10.6092/1970-9870/6117	Low carbon transition represents one of the main challenges engaging territorial governments in a multi-scale structure of planning and actions. The thematic focus on renewable energies sources (RES) development prevailed on an integrated approach to plan such relevant process in a more integrated and systemic view based on multiple territorial values estimation and the assessment of potential co…	WOS:000504894100003	English	Journal_article	Study	YR&AL	High	"Melfi is located in the Basilicata region in southern of Italy"	ITA	Temperate	[2010 to 2018]	Large_scale	1	No	NA	No	Observational	Presence&Construction	"The reference year against which the changes have been evaluated is 2010, when no RES plant is recorded."	Before and after the construction of USSE facility	BAE	Before	NA	Ecosystem	NA	Ecosystem	"7 photovoltaic fields for a total occupied area of about 140.000 square metres."	Unknown	[Ground | Roof]	USSE	Unknown	Unknown	"On the natural and landscape point of view the study area presents a strong agricultural vocation with relevant sites characterized by considerable naturalistic and environmental features."	"On the natural and landscape point of view the study area presents a strong agricultural vocation with relevant sites characterized by considerable naturalistic and environmental features."	Unknown	"The first kind represents an index of "pollinator supply" that expresses a measure of the availability of pollinator species considering both the accessibility to food resources and the usability of sites suitable for nesting. The second one is a "pollinator abundance" map, that is the potential presence of pollinators per pixel."
2603	2603.I	2603.I.b	NA	WOSCC	Pilogallo, A; Saganeiti, L; Scorza, F; Murgante, B	ECOSYSTEM SERVICES' BASED IMPACT ASSESSMENT FOR LOW CARBON TRANSITION PROCESSES	2019	TEMA-JOURNAL OF LAND USE MOBILITY AND ENVIRONMENT	12	2	127	138	10.6092/1970-9870/6117	Low carbon transition represents one of the main challenges engaging territorial governments in a multi-scale structure of planning and actions. The thematic focus on renewable energies sources (RES) development prevailed on an integrated approach to plan such relevant process in a more integrated and systemic view based on multiple territorial values estimation and the assessment of potential co…	WOS:000504894100003	English	Journal_article	Study	YR&AL	High	"Melfi is located in the Basilicata region in southern of Italy"	ITA	Temperate	[2010 to 2018]	Large_scale	1	No	NA	Yes	Observational	Presence&Construction	"The elaboration (on a rater with a resolution of 5x5 meters) was carried out for three time intervals: 2010- 2014; 2015-2017; 2017-2018."	Before and after the construction of USSE facility	BAE	Before	NA	Ecosystem	NA	Ecosystem	"7 photovoltaic fields for a total occupied area of about 140.000 square metres."	Unknown	[Ground | Roof]	USSE	Unknown	Unknown	"On the natural and landscape point of view the study area presents a strong agricultural vocation with relevant sites characterized by considerable naturalistic and environmental features."	"On the natural and landscape point of view the study area presents a strong agricultural vocation with relevant sites characterized by considerable naturalistic and environmental features."	Unknown	"the quality of the habitats and another, complementary to it, relating to the degradation of the habitats."
2889	2889.I	2889.I.a	NA	WOSCC	Sattler, S; Zluwa, I; Osterreicher, D	The PV Rooftop Garden: Providing Recreational Green Roofs and Renewable Energy as a Multifunctional System within One Surface Area	2020	APPLIED SCIENCES-BASEL	10	5	NA	NA	10.3390/app10051791	In urban areas, summer temperatures are continuously increasing, and cities are aiming at implementing measures to mitigate the urban heat island (UHI) effect. Reducing sealed surfaces and adding plants have been shown to be beneficial for urban microclimates. Green roofs are thus a viable alternative to standard roofs made out of materials that completely seal the top layer. However, roofs are, …	WOS:000525298100239	English	Journal_article	Study	AL	Unclear	"Schwackhöferhaus Building at the University of Natural Resources and Life Sciences, Vienna (BOKU)"	AUT	Temperate	"over a period of three years"	In-situ (green roof)	1	No	3 years	Yes	Experimental	Presence	"three different light zones that were to varying degrees influenced by the shading of the PV panels were identified with hemispheric photography: • Zone 1: mostly unshaded areas with little influence from the PVs (260–360 MJ/(m2year)); • Zone 2: semishaded areas (160–260 MJ/(m2year)); and • Zone 3: mostly shaded areas with strong influence from the PVs (under 160 MJ/(m2year))"	Control (mostly unshaded area) and exposed (semishaded and mostly shaded areas)	CE	No_PV	"Different plant species, such as annuals, herbaceous perennials, grasses, and climbing plants, were subsequently surveyed over a period of three years."	Plantae	Kingdom	Plantae	"On a wooden pergola-like substructure with a height of roughly 2.60 m, 60 m2 of semitransparent PV panels were mounted. On one side of the roof, mostly opaque panels with PV cells with 27.84% transparency were chosen, and on the other half special PV cells with holes with a transparency of 25.64% were implemented."	Unknown	Roof	Panel	NA	NA	NA	NA	NA	"On the basis of their vitality, growth, flowering success, and spreading strategy [41], suitable plants for the different zones could be identified."
3106	3106.I	3106.I.a	NA	WOSCC	Stid, JT; Shukla, S; Anctil, A; Kendall, AD; Rapp, J; Hyndman, DW	Solar array placement, electricity generation, and cropland displacement across California's Central Valley	2022	SCIENCE OF THE TOTAL ENVIRONMENT	835	NA	NA	NA	10.1016/j.scitotenv.2022.155240	Understanding agriculturally co-located solar photovoltaic (PV) installation capacity, practices, and preferences is imperative to foster a future where solar power and agriculture co-exist with limited impacts on food production. Crops and PV panels are often co-located as they have similar ideal conditions for maximum yield. The recent boom in solar photovoltaics is displacing a significant amo…	WOS:000797745600004	English	Journal_article	Study	AL	Low	"California's Central Valley"	USA	Temperate | Arid	[from 2005 to 2018]	Large_scale	1	No	NA	Yes	Observational	Presence&Construction	"the total area converted per crop and the array installation distribution per crop in the Central Valley from 2008 to 2018"	Before and after the construction of USSE facility	BAE	Before	NA	Ecosystem	NA	Ecosystem	"Crystalline silicon (c-Si) fixed-axis and single-axis tracking arrays"	Crystalline	Ground	Array | USSE	Yes | No	[Yes | No]	[Agriculture | Unknown]	Agriculture | Unknown	Unknown	"determine which crops are preferentially being converted to solar arrays"
3106	3106.II	3106.II.a	NA	WOSCC	Stid, JT; Shukla, S; Anctil, A; Kendall, AD; Rapp, J; Hyndman, DW	Solar array placement, electricity generation, and cropland displacement across California's Central Valley	2022	SCIENCE OF THE TOTAL ENVIRONMENT	835	NA	NA	NA	10.1016/j.scitotenv.2022.155240	Understanding agriculturally co-located solar photovoltaic (PV) installation capacity, practices, and preferences is imperative to foster a future where solar power and agriculture co-exist with limited impacts on food production. Crops and PV panels are often co-located as they have similar ideal conditions for maximum yield. The recent boom in solar photovoltaics is displacing a significant amo…	WOS:000797745600004	English	Journal_article	Study	AL	Low	"California's Central Valley"	USA	Temperate | Arid	[from 2005 to 2018]	Large_scale	1	No	NA	Yes	Observational	PV_type	"Crystalline silicon (c-Si) fixed-axis and single-axis tracking arrays" |"Packing factor (PF) was defined as the ratio of the panel area to the total ground cover area encompassed by the array panels and the inter row space between panels"	Different types of PV panels (fixed/tracking and packing factor)	Several_treatments	No_control	NA	Ecosystem	NA	Ecosystem	"Crystalline silicon (c-Si) fixed-axis and single-axis tracking arrays"	Crystalline	Ground	Array | USSE	Yes | No	[Yes | No]	[Agriculture | Unknown]	Agriculture | Unknown	Unknown	"determine which crops are preferentially being converted to solar arrays"
3317	3317.I	3317.I.a	3318	WOSCC	Uldrijan, D; Chovancova, S; Winkler, J	SPECIES SPECTRUM OF PLANTS ON SELECTED LAND OF PHOTOVOLTAIC POWER PLANT	2016	PROCEEDINGS OF INTERNATIONAL PHD STUDENTS CONFERENCE, (MENDELNET 2016)	NA	NA	163	167	NA	This paper focuses on the evaluation of weed species diversity on selected land with photovoltaic power plant in 2013, 2014 and 2015. Furthermore, it is aimed on the evaluation of representation of individual species depending on different conditions within the area. The area is located in South Moravia, Brno-venkov district in the village Unin. Evaluation of vegetation was carried out by multiva…	WOS:000392968500027	English	Conf_proceedings	Study	AL	High	"South Moravia, in the village Unin, which is located northwest from Brno"	CZE	Temperate	"in 2013, 2014 and 2015"	In-situ	1	No	3 years*3 periods of sampling*plots of 20 m²	Yes	Observational	Presence	"under photovoltaic panels (Pod panely), alleyways or between photovoltaic panels (Mezi panely), on open area (Volne)"	Control (open area and between PV) and exposed (under PV)	CE	Open	"weed species"	Plantae	Kingdom	Plantae	"The entire plant is located on a total land area of 18 147 m2 . 2 593 m2 are arable lands and 2 373 m2 are permanent grasslands"	Unknown	Ground	USSE	Unknown	Unknown	Agriculture | Grasslands | Unknown	[Agriculture | Grasslands | Unknown]	Unknown	"coverage was estimated in percentage"
3317	3317.I	3317.I.b	3318	WOSCC	Uldrijan, D; Chovancova, S; Winkler, J	SPECIES SPECTRUM OF PLANTS ON SELECTED LAND OF PHOTOVOLTAIC POWER PLANT	2016	PROCEEDINGS OF INTERNATIONAL PHD STUDENTS CONFERENCE, (MENDELNET 2016)	NA	NA	163	167	NA	This paper focuses on the evaluation of weed species diversity on selected land with photovoltaic power plant in 2013, 2014 and 2015. Furthermore, it is aimed on the evaluation of representation of individual species depending on different conditions within the area. The area is located in South Moravia, Brno-venkov district in the village Unin. Evaluation of vegetation was carried out by multiva…	WOS:000392968500027	English	Conf_proceedings	Study	AL	High	"South Moravia, in the village Unin, which is located northwest from Brno"	CZE	Temperate	"in 2013, 2014 and 2015"	In-situ	1	No	3 years*3 periods of sampling*plots of 20 m²	Yes	Observational	Presence	"under photovoltaic panels (Pod panely), alleyways or between photovoltaic panels (Mezi panely), on open area (Volne)"	Control (open area and between PV) and exposed (under PV)	CE	Open	"weed species"	Plantae	Kingdom	Plantae	"The entire plant is located on a total land area of 18 147 m2 . 2 593 m2 are arable lands and 2 373 m2 are permanent grasslands"	Unknown	Ground	USSE	Unknown	Unknown	Agriculture | Grasslands | Unknown	[Agriculture | Grasslands | Unknown]	Unknown	"Scientific names of weed species were used according to Kubát et al. (2002)"
3318	3318.I	3318.I.a	3317	WOSCC	Uldrijan, D; Chovancova, S; Winkler, J	REGULATION OF VEGETATION ON LANDS WITH PHOTOVOLTAIC POWER PLANTS	2015	MENDELNET 2015	NA	NA	88	92	NA	This paper deals with the evaluation of weed species diversity on chosen land with photovoltaic power plant. At the same time, the impact of different regulatory interventions on the species diversity is observed. The area is located in South Moravia, Brno-country district in the village Unin. Evaluation of vegetation was carried out by method of phytocoenology releve. Three different types of ma…	WOS:000366466100015	English	Conf_proceedings	Study	YR&AL	High	"South Region, Brno-country district, in the village Unin, which is located northwest from Brno city"	CZE	Temperate	Unknown	In-situ	1	No	3 periods of relevé*plots of 20 m² (unknown number per treatment)	Yes	Observational	Management	"Three different types of maintenance were carried out, the first one without intervention, a second one with application of herbicide and third one prepared by string trimmer"	Control (no management) and intervention (herbicide or mowing)	CE	No_management	"plant"	Plantae	Kingdom	Plantae	"The entire plant is located on a total land area of 18.147 m2 , of which 2.593 m2 consisted of arable land and 2.373 m2 were permanent grassland. The rest consists of other areas. Unin photovoltaic power plant was put into operation in 2010. Installed capacity is 0.627 MW."	Unknown	Ground	USSE	Unknown	Unknown	Agriculture | Grasslands | Unknown	[Agriculture | Grasslands | Unknown]	Unknown	"determination of the plant species and subsequently was assessed their coverage"
3318	3318.I	3318.I.b	3317	WOSCC	Uldrijan, D; Chovancova, S; Winkler, J	REGULATION OF VEGETATION ON LANDS WITH PHOTOVOLTAIC POWER PLANTS	2015	MENDELNET 2015	NA	NA	88	92	NA	This paper deals with the evaluation of weed species diversity on chosen land with photovoltaic power plant. At the same time, the impact of different regulatory interventions on the species diversity is observed. The area is located in South Moravia, Brno-country district in the village Unin. Evaluation of vegetation was carried out by method of phytocoenology releve. Three different types of ma…	WOS:000366466100015	English	Conf_proceedings	Study	YR&AL	High	"South Region, Brno-country district, in the village Unin, which is located northwest from Brno city"	CZE	Temperate	Unknown	In-situ	1	No	3 periods of relevé*plots of 20 m² (unknown number per treatment)	Yes	Observational	Management	"Three different types of maintenance were carried out, the first one without intervention, a second one with application of herbicide and third one prepared by string trimmer"	Control (no management) and intervention (herbicide or mowing)	CE	No_management	"plant"	Plantae	Kingdom	Plantae	"The entire plant is located on a total land area of 18.147 m2 , of which 2.593 m2 consisted of arable land and 2.373 m2 were permanent grassland. The rest consists of other areas. Unin photovoltaic power plant was put into operation in 2010. Installed capacity is 0.627 MW."	Unknown	Ground	USSE	Unknown	Unknown	Agriculture | Grasslands | Unknown	[Agriculture | Grasslands | Unknown]	Unknown	"determination of the plant species and subsequently was assessed their coverage"
3367	3367.I	3367.I.a	10790	WOSCC	Vespalcova, T; Chovancova, S; Winkler, J	EVALUATION OF VEGETATION ON LANDS WITH PHOTOVOLTAIC POWER PLANTS	2015	MENDELNET 2015	NA	NA	93	98	NA	The aim of this paper is to evaluate species structure of weeds on lands with photovoltaic power plant in Moravsky Krumlov. The observation was carried out on twelve test spots also under photovoltaic panels and between them. Vegetation was evaluated via phytocoenology relev. The evaluation took three months (July, August, September) in 2013. The observation was statistically evaluated using DCA …	WOS:000366466100016	English	Conf_proceedings	Study	AL	Low	"the district of Znojmo in the South Moravia region and is situated between the Bohemian-Moravian Highlands and the Dyje-Svratka ravine"	CZE	Temperate	"three terms (July, August, and September) in 2013"	In-situ	1	No	12 relevés of 9m²	Yes	Observational	Context	"Relevé 1 and 2 were located at the habitat, which was earlier arable land. Other relevé were located at habitat which was earlier barren land"	Different types of previous habitats (Agriculture or barren land)	Several_treatments	No_control	"weed species"	Plantae	Kingdom	Plantae	"a unique solar photovoltaic power plant, which in addition to traditional fixed panels uses an automatic rotating stands with a polar axis tracking of the Sun. Both-sided bifacial solar panels able to produce electricity with rear side of the solar panel was used to increase efficiency."	Unknown	Ground	USSE	Yes | No	Unknown	"There used to be a waste dump on most of the area [...] Part of the area was arable land and the rest was infertile land"	Unknown	Grazing	"Coverage of each species was estimated in percentage."
3367	3367.I	3367.I.b	10790	WOSCC	Vespalcova, T; Chovancova, S; Winkler, J	EVALUATION OF VEGETATION ON LANDS WITH PHOTOVOLTAIC POWER PLANTS	2015	MENDELNET 2015	NA	NA	93	98	NA	The aim of this paper is to evaluate species structure of weeds on lands with photovoltaic power plant in Moravsky Krumlov. The observation was carried out on twelve test spots also under photovoltaic panels and between them. Vegetation was evaluated via phytocoenology relev. The evaluation took three months (July, August, September) in 2013. The observation was statistically evaluated using DCA …	WOS:000366466100016	English	Conf_proceedings	Study	AL	Low	"the district of Znojmo in the South Moravia region and is situated between the Bohemian-Moravian Highlands and the Dyje-Svratka ravine"	CZE	Temperate	"three terms (July, August, and September) in 2013"	In-situ	1	No	12 relevés of 9m²	Yes	Observational	Context	"Relevé 1 and 2 were located at the habitat, which was earlier arable land. Other relevé were located at habitat which was earlier barren land"	Different types of previous habitats (Agriculture or barren land)	Several_treatments	No_control	"weed species"	Plantae	Kingdom	Plantae	"a unique solar photovoltaic power plant, which in addition to traditional fixed panels uses an automatic rotating stands with a polar axis tracking of the Sun. Both-sided bifacial solar panels able to produce electricity with rear side of the solar panel was used to increase efficiency."	Unknown	Ground	USSE	Yes | No	Unknown	"There used to be a waste dump on most of the area [...] Part of the area was arable land and the rest was infertile land"	Unknown	Grazing	"Czech and Latin names of each weed species were used according to Kubát (2002)"
3367	3367.II	3367.II.a	10790	WOSCC	Vespalcova, T; Chovancova, S; Winkler, J	EVALUATION OF VEGETATION ON LANDS WITH PHOTOVOLTAIC POWER PLANTS	2015	MENDELNET 2015	NA	NA	93	98	NA	The aim of this paper is to evaluate species structure of weeds on lands with photovoltaic power plant in Moravsky Krumlov. The observation was carried out on twelve test spots also under photovoltaic panels and between them. Vegetation was evaluated via phytocoenology relev. The evaluation took three months (July, August, September) in 2013. The observation was statistically evaluated using DCA …	WOS:000366466100016	English	Conf_proceedings	Study	AL	High	"the district of Znojmo in the South Moravia region and is situated between the Bohemian-Moravian Highlands and the Dyje-Svratka ravine"	CZE	Temperate	"three terms (July, August, and September) in 2013"	In-situ	1	No	12 relevés of 9m²	Yes	Observational	Presence	also in abstract but not in main text "The observation was carried out on twelve test spots also under photovoltaic panels and between them"	Control (between PV panels) and exposed (under PV panels)	CE	Between	"weed species"	Plantae	Kingdom	Plantae	"a unique solar photovoltaic power plant, which in addition to traditional fixed panels uses an automatic rotating stands with a polar axis tracking of the Sun. Both-sided bifacial solar panels able to produce electricity with rear side of the solar panel was used to increase efficiency."	Unknown	Ground	USSE	Yes | No	Unknown	"There used to be a waste dump on most of the area [...] Part of the area was arable land and the rest was infertile land"	Unknown	Grazing	"Coverage of each species was estimated in percentage."
3367	3367.II	3367.II.b	10790	WOSCC	Vespalcova, T; Chovancova, S; Winkler, J	EVALUATION OF VEGETATION ON LANDS WITH PHOTOVOLTAIC POWER PLANTS	2015	MENDELNET 2015	NA	NA	93	98	NA	The aim of this paper is to evaluate species structure of weeds on lands with photovoltaic power plant in Moravsky Krumlov. The observation was carried out on twelve test spots also under photovoltaic panels and between them. Vegetation was evaluated via phytocoenology relev. The evaluation took three months (July, August, September) in 2013. The observation was statistically evaluated using DCA …	WOS:000366466100016	English	Conf_proceedings	Study	AL	High	"the district of Znojmo in the South Moravia region and is situated between the Bohemian-Moravian Highlands and the Dyje-Svratka ravine"	CZE	Temperate	"three terms (July, August, and September) in 2013"	In-situ	1	No	12 relevés of 9m²	Yes	Observational	Presence	also in abstract but not in main text "The observation was carried out on twelve test spots also under photovoltaic panels and between them"	Control (between PV panels) and exposed (under PV panels)	CE	Between	"weed species"	Plantae	Kingdom	Plantae	"a unique solar photovoltaic power plant, which in addition to traditional fixed panels uses an automatic rotating stands with a polar axis tracking of the Sun. Both-sided bifacial solar panels able to produce electricity with rear side of the solar panel was used to increase efficiency."	Unknown	Ground	USSE	Yes | No	Unknown	"There used to be a waste dump on most of the area [...] Part of the area was arable land and the rest was infertile land"	Unknown	Grazing	"Czech and Latin names of each weed species were used according to Kubát (2002)"
3824	3824.I	3824.I.a	NA	ZR	Black, Theodore, V; Robertson, Bruce A.	How to disguise evolutionary traps created by solar panels.	2020	Journal of Insect Conservation	24	2	241	247	NA	Photovoltaic panels are the most rapidly growing source of sustainable energy, but are also sources of polarized light pollution that can mislead aquatic insects into thinking they represent natural waterbodies. Aquatic insects are commonly attracted away from natural water bodies to lay their eggs upon solar panels where they fail to hatch, a phenomenon called an evolutionary trap. Previous work…	ZOOREC:ZOOR15605037183	English	Journal_article	Study	AL	High	"Saw Kill River, New York, U.S.A"	USA	Temperate | Continental	"between July 24 and September 9, 2015"	In-situ	1	No	5 times for each 5 treatments	Yes	Experimental	PV_type	"five refection-polarization patterns represented by painted, oil-flled (depth 0.5 cm) plastic trays (65×45×2 cm), each painted with a diferent confguration of non-polarizing white-gridding on a solid black background"	Control (black simulated PV panel) and exposed (simulated PV panels with varying degree of gridding patterns)	CE	Simulated_PV	"aquatic insects [...] Ephemeroptera"	Ephemeroptera	Order	Arthropoda	"five refection-polarization patterns represented by painted, oil-flled (depth 0.5 cm) plastic trays (65×45×2 cm), each painted with a diferent confguration of non-polarizing white-gridding on a solid black background. Gridding patterns created equal-sized rectangles that would strongly polarize only the skylight refecting from the oil surface directly above the black portions"	Simulated	Ground	Panel	NA	NA	NA	NA	NA	"gridding treatment on the captures of four focal taxonomic groups of aquatic insects"
3824	3824.I	3824.I.b	NA	ZR	Black, Theodore, V; Robertson, Bruce A.	How to disguise evolutionary traps created by solar panels.	2020	Journal of Insect Conservation	24	2	241	247	NA	Photovoltaic panels are the most rapidly growing source of sustainable energy, but are also sources of polarized light pollution that can mislead aquatic insects into thinking they represent natural waterbodies. Aquatic insects are commonly attracted away from natural water bodies to lay their eggs upon solar panels where they fail to hatch, a phenomenon called an evolutionary trap. Previous work…	ZOOREC:ZOOR15605037183	English	Journal_article	Study	AL	High	"Saw Kill River, New York, U.S.A"	USA	Temperate | Continental	"between July 24 and September 9, 2015"	In-situ	1	No	5 times for each 5 treatments	Yes	Experimental	PV_type	"five refection-polarization patterns represented by painted, oil-flled (depth 0.5 cm) plastic trays (65×45×2 cm), each painted with a diferent confguration of non-polarizing white-gridding on a solid black background"	Control (black simulated PV panel) and exposed (simulated PV panels with varying degree of gridding patterns)	CE	Simulated_PV	"aquatic insects [...] trichoptera"	Trichoptera	Order	Arthropoda	"five refection-polarization patterns represented by painted, oil-flled (depth 0.5 cm) plastic trays (65×45×2 cm), each painted with a diferent confguration of non-polarizing white-gridding on a solid black background. Gridding patterns created equal-sized rectangles that would strongly polarize only the skylight refecting from the oil surface directly above the black portions"	Simulated	Ground	Panel	NA	NA	NA	NA	NA	"gridding treatment on the captures of four focal taxonomic groups of aquatic insects"
3824	3824.I	3824.I.c	NA	ZR	Black, Theodore, V; Robertson, Bruce A.	How to disguise evolutionary traps created by solar panels.	2020	Journal of Insect Conservation	24	2	241	247	NA	Photovoltaic panels are the most rapidly growing source of sustainable energy, but are also sources of polarized light pollution that can mislead aquatic insects into thinking they represent natural waterbodies. Aquatic insects are commonly attracted away from natural water bodies to lay their eggs upon solar panels where they fail to hatch, a phenomenon called an evolutionary trap. Previous work…	ZOOREC:ZOOR15605037183	English	Journal_article	Study	AL	High	"Saw Kill River, New York, U.S.A"	USA	Temperate | Continental	"between July 24 and September 9, 2015"	In-situ	1	No	5 times for each 5 treatments	Yes	Experimental	PV_type	"five refection-polarization patterns represented by painted, oil-flled (depth 0.5 cm) plastic trays (65×45×2 cm), each painted with a diferent confguration of non-polarizing white-gridding on a solid black background"	Control (black simulated PV panel) and exposed (simulated PV panels with varying degree of gridding patterns)	CE	Simulated_PV	"aquatic insects [...] simuliidae"	Simuliidae	Family	Arthropoda	"five refection-polarization patterns represented by painted, oil-flled (depth 0.5 cm) plastic trays (65×45×2 cm), each painted with a diferent confguration of non-polarizing white-gridding on a solid black background. Gridding patterns created equal-sized rectangles that would strongly polarize only the skylight refecting from the oil surface directly above the black portions"	Simulated	Ground	Panel	NA	NA	NA	NA	NA	"gridding treatment on the captures of four focal taxonomic groups of aquatic insects"
3824	3824.I	3824.I.d	NA	ZR	Black, Theodore, V; Robertson, Bruce A.	How to disguise evolutionary traps created by solar panels.	2020	Journal of Insect Conservation	24	2	241	247	NA	Photovoltaic panels are the most rapidly growing source of sustainable energy, but are also sources of polarized light pollution that can mislead aquatic insects into thinking they represent natural waterbodies. Aquatic insects are commonly attracted away from natural water bodies to lay their eggs upon solar panels where they fail to hatch, a phenomenon called an evolutionary trap. Previous work…	ZOOREC:ZOOR15605037183	English	Journal_article	Study	AL	High	"Saw Kill River, New York, U.S.A"	USA	Temperate | Continental	"between July 24 and September 9, 2015"	In-situ	1	No	5 times for each 5 treatments	Yes	Experimental	PV_type	"five refection-polarization patterns represented by painted, oil-flled (depth 0.5 cm) plastic trays (65×45×2 cm), each painted with a diferent confguration of non-polarizing white-gridding on a solid black background"	Control (black simulated PV panel) and exposed (simulated PV panels with varying degree of gridding patterns)	CE	Simulated_PV	"aquatic insects [...] chironomidae"	Chironomidae	Family	Arthropoda	"five refection-polarization patterns represented by painted, oil-flled (depth 0.5 cm) plastic trays (65×45×2 cm), each painted with a diferent confguration of non-polarizing white-gridding on a solid black background. Gridding patterns created equal-sized rectangles that would strongly polarize only the skylight refecting from the oil surface directly above the black portions"	Simulated	Ground	Panel	NA	NA	NA	NA	NA	"gridding treatment on the captures of four focal taxonomic groups of aquatic insects"
3828	3828.I	3828.I.a	NA	ZR	Armstrong, John H.; Kulikowski, Andy J., II; Philpott, Stacy M.	Urban renewable energy and ecosystems: integrating vegetation with ground-mounted solar arrays increases arthropod abundance of key functional groups.	2021	Urban Ecosystems	24	3	621	631	NA	Cities are increasingly developing renewable energy within urban areas, yet the implications for ecosystems have not been explored. This study brings together climate change mitigation policies and ecosystem conservation in urban areas by investigating how ground-mounted solar arrays in parking lots affect arthropod abundance and biodiversity. We assess which arthropods are present under these so…	ZOOREC:ZOOR15707047734	English	Journal_article	Study	AL	Low	"seven sites in and around San Jose (37.3382° N, 121.8863° W) and its suburbs (within Santa Clara County), and one site in Santa Cruz (36.9741° N, 122.0308° W)"	USA	Temperate	"three different times during 2018: April, June, and August"	In-situ	8	No	8 study sites*6 sticky traps*3 7-day periods	Yes	Observational	Management	"The presence or absence of vegetation under/adjacent to the solar canopies comprise our two paired treatments (‘vegetated’ and ‘isolated’ solar canopies)"	Control (isolated PV array without vegetation) and exposed (PV array with vegetation)	CE	No_vegetation	"arthropod"	Arthropoda	Phylum	Arthropoda	"solar canopy incline [Table 1]"	Unknown	Ground	Array	NA	NA	NA	"four major land use categories: a) agriculture, combining pasture/hay [NLCD number 81] and cultivated crops, [82]; b) developed land, combining low, medium, and high intensity [22, 23, 24]; c) developed open space (which includes grass and planted vegetation) [21]; and d) natural land use, combining deciduous forest [41], evergreen forest [42] mixed forest [43], shrub/scrub [52], and herbaceous …	NA	"collect arthropods to identify and measure abundance"
3828	3828.I	3828.I.b	NA	ZR	Armstrong, John H.; Kulikowski, Andy J., II; Philpott, Stacy M.	Urban renewable energy and ecosystems: integrating vegetation with ground-mounted solar arrays increases arthropod abundance of key functional groups.	2021	Urban Ecosystems	24	3	621	631	NA	Cities are increasingly developing renewable energy within urban areas, yet the implications for ecosystems have not been explored. This study brings together climate change mitigation policies and ecosystem conservation in urban areas by investigating how ground-mounted solar arrays in parking lots affect arthropod abundance and biodiversity. We assess which arthropods are present under these so…	ZOOREC:ZOOR15707047734	English	Journal_article	Study	AL	Low	"seven sites in and around San Jose (37.3382° N, 121.8863° W) and its suburbs (within Santa Clara County), and one site in Santa Cruz (36.9741° N, 122.0308° W)"	USA	Temperate	"three different times during 2018: April, June, and August"	In-situ	8	No	8 study sites*6 sticky traps*3 7-day periods	Yes	Observational	Management	"The presence or absence of vegetation under/adjacent to the solar canopies comprise our two paired treatments (‘vegetated’ and ‘isolated’ solar canopies)"	Control (isolated PV array without vegetation) and exposed (PV array with vegetation)	CE	No_vegetation	"arthropod"	Arthropoda	Phylum	Arthropoda	"solar canopy incline [Table 1]"	Unknown	Ground	Array	NA	NA	NA	"four major land use categories: a) agriculture, combining pasture/hay [NLCD number 81] and cultivated crops, [82]; b) developed land, combining low, medium, and high intensity [22, 23, 24]; c) developed open space (which includes grass and planted vegetation) [21]; and d) natural land use, combining deciduous forest [41], evergreen forest [42] mixed forest [43], shrub/scrub [52], and herbaceous …	NA	"identified arthropods" | "We classified arthropods to six functional groups (detritivores, herbivores, parasitoids, pollinators, predators, and sanguivores)"
3828	3828.I	3828.I.c	NA	ZR	Armstrong, John H.; Kulikowski, Andy J., II; Philpott, Stacy M.	Urban renewable energy and ecosystems: integrating vegetation with ground-mounted solar arrays increases arthropod abundance of key functional groups.	2021	Urban Ecosystems	24	3	621	631	NA	Cities are increasingly developing renewable energy within urban areas, yet the implications for ecosystems have not been explored. This study brings together climate change mitigation policies and ecosystem conservation in urban areas by investigating how ground-mounted solar arrays in parking lots affect arthropod abundance and biodiversity. We assess which arthropods are present under these so…	ZOOREC:ZOOR15707047734	English	Journal_article	Study	AL	Low	"seven sites in and around San Jose (37.3382° N, 121.8863° W) and its suburbs (within Santa Clara County), and one site in Santa Cruz (36.9741° N, 122.0308° W)"	USA	Temperate	"three different times during 2018: April, June, and August"	In-situ	8	No	8 study sites*6 sticky traps*3 7-day periods	Yes	Observational	Management	"The presence or absence of vegetation under/adjacent to the solar canopies comprise our two paired treatments (‘vegetated’ and ‘isolated’ solar canopies)"	Control (isolated PV array without vegetation) and exposed (PV array with vegetation)	CE	No_vegetation	"arthropod"	Arthropoda	Phylum	Arthropoda	"solar canopy incline [Table 1]"	Unknown	Ground	Array	NA	NA	NA	"four major land use categories: a) agriculture, combining pasture/hay [NLCD number 81] and cultivated crops, [82]; b) developed land, combining low, medium, and high intensity [22, 23, 24]; c) developed open space (which includes grass and planted vegetation) [21]; and d) natural land use, combining deciduous forest [41], evergreen forest [42] mixed forest [43], shrub/scrub [52], and herbaceous …	NA	"arthropod richness [...] non-parametric richness estimator Chao1 values"
3848	3848.I	3848.I.a	NA	ZR	Collette, Jean	The Impact of an Industrial Project on the Birdlife in the 'Bocage'.	2014	Cormoran	19	4	233	251	NA	During the site works carried out for the installation of a photovoltaic solar farm at Tirepied (Manche), the bird-life on the site was studied for two and a half years. More than 80 species were observed during this study, and the reactions of some of them to the major modifications made to the site were revealed. In particular, the small granivorous species reacted very quickly to the appearanc…	ZOOREC:ZOOR15202014141	French	Journal_article	Study	YR&AL	High	Tirepied municipality, Manche, France | 'Chêne au loup' ecosite	FRA	Temperate	from 28 October 2010 until 6 April 2013 | relevés in 3 categories: Year 1 from 28 October 2010 to 21 October 2011, Year 2 from 29 October 2011 to 20 October 2012, Year 3 from 27 October 2012 to 6 April 2013	In-situ	1	No	89 relevés during 3 years (every 10 days approximately)	Yes	Observational	Construction	Construction works began in October 2011, exactly two after the beginning of surveys	Before and during the construction of USSE facility	BDE	Before	Avifauna	Aves	Class	Aves	28 hulls with sloping roofs covered with photovoltaic panels	Unknown	Ground	USSE	Unknown	Yes	Agriculture, natural, wet and artificial grassland, hedges and woodlands	Agriculture, natural, wet and artificial grassland, hedges and woodlands	Unknown	Essential data are: the species, the number of individuals (seen or heard), and secondarily their activity (singing, feeding…) | additional remarks on other groups (mammals…) and changes in the natural environment
3848	3848.I	3848.I.b	NA	ZR	Collette, Jean	The Impact of an Industrial Project on the Birdlife in the 'Bocage'.	2014	Cormoran	19	4	233	251	NA	During the site works carried out for the installation of a photovoltaic solar farm at Tirepied (Manche), the bird-life on the site was studied for two and a half years. More than 80 species were observed during this study, and the reactions of some of them to the major modifications made to the site were revealed. In particular, the small granivorous species reacted very quickly to the appearanc…	ZOOREC:ZOOR15202014141	French	Journal_article	Study	YR&AL	High	Tirepied municipality, Manche, France | 'Chêne au loup' ecosite	FRA	Temperate	from 28 October 2010 until 6 April 2013 | relevés in 3 categories: Year 1 from 28 October 2010 to 21 October 2011, Year 2 from 29 October 2011 to 20 October 2012, Year 3 from 27 October 2012 to 6 April 2013	In-situ	1	No	89 relevés during 3 years (every 10 days approximately)	Yes	Observational	Construction	Construction works began in October 2011, exactly two after the beginning of surveys	Before and during the construction of USSE facility	BDE	Before	Avifauna	Aves	Class	Aves	28 hulls with sloping roofs covered with photovoltaic panels	Unknown	Ground	USSE	Unknown	Yes	Agriculture, natural, wet and artificial grassland, hedges and woodlands	Agriculture, natural, wet and artificial grassland, hedges and woodlands	Unknown	Essential data are: the species, the number of individuals (seen or heard), and secondarily their activity (singing, feeding…) | additional remarks on other groups (mammals…) and changes in the natural environment
3848	3848.I	3848.I.c	NA	ZR	Collette, Jean	The Impact of an Industrial Project on the Birdlife in the 'Bocage'.	2014	Cormoran	19	4	233	251	NA	During the site works carried out for the installation of a photovoltaic solar farm at Tirepied (Manche), the bird-life on the site was studied for two and a half years. More than 80 species were observed during this study, and the reactions of some of them to the major modifications made to the site were revealed. In particular, the small granivorous species reacted very quickly to the appearanc…	ZOOREC:ZOOR15202014141	French	Journal_article	Study	YR&AL	High	Tirepied municipality, Manche, France | 'Chêne au loup' ecosite	FRA	Temperate	from 28 October 2010 until 6 April 2013 | relevés in 3 categories: Year 1 from 28 October 2010 to 21 October 2011, Year 2 from 29 October 2011 to 20 October 2012, Year 3 from 27 October 2012 to 6 April 2013	In-situ	1	No	89 relevés during 3 years (every 10 days approximately)	Yes	Observational	Construction	Construction works began in October 2011, exactly two after the beginning of surveys	Before and during the construction of USSE facility	BDE	Before	Avifauna	Aves	Class	Aves	28 hulls with sloping roofs covered with photovoltaic panels	Unknown	Ground	USSE	Unknown	Yes	Agriculture, natural, wet and artificial grassland, hedges and woodlands	Agriculture, natural, wet and artificial grassland, hedges and woodlands	Unknown	Species richness
3848	3848.I	3848.I.d	NA	ZR	Collette, Jean	The Impact of an Industrial Project on the Birdlife in the 'Bocage'.	2014	Cormoran	19	4	233	251	NA	During the site works carried out for the installation of a photovoltaic solar farm at Tirepied (Manche), the bird-life on the site was studied for two and a half years. More than 80 species were observed during this study, and the reactions of some of them to the major modifications made to the site were revealed. In particular, the small granivorous species reacted very quickly to the appearanc…	ZOOREC:ZOOR15202014141	French	Journal_article	Study	YR&AL	High	Tirepied municipality, Manche, France | 'Chêne au loup' ecosite	FRA	Temperate	from 28 October 2010 until 6 April 2013 | relevés in 3 categories: Year 1 from 28 October 2010 to 21 October 2011, Year 2 from 29 October 2011 to 20 October 2012, Year 3 from 27 October 2012 to 6 April 2014	In-situ	1	No	89 relevés during 3 years (every 10 days approximately)	Yes	Observational	Construction	Construction works began in October 2011, exactly two after the beginning of surveys	Before and during the construction of USSE facility	BDE	Before	Avifauna	Aves	Class	Aves	28 hulls with sloping roofs covered with photovoltaic panels	Unknown	Ground	USSE	Unknown	Yes	Agriculture, natural, wet and artificial grassland, hedges and woodlands	Agriculture, natural, wet and artificial grassland, hedges and woodlands	Unknown	Dunnock repartition of contacts
3950	3950.I	3950.I.a	NA	BA	Adeh, Elnaz Hassanpour; Selker, John S.; Higgins, Chad W.	Remarkable agrivoltaic influence on soil moisture, micrometeorology and water-use efficiency	2018	PLoS One	13	11	NA	NA	10.1371/journal.pone.0203256	Power demands are set to increase by two-fold within the current century and a high fraction of that demand should be met by carbon free sources. Among the renewable energies, solar energy is among the fastest growing; therefore, a comprehensive and accurate design methodology for solar systems and how they interact with the local environment is vital. This paper addresses the environmental effec…	BIOABS:BACD201900083182	English	Journal_article	Study	AL	High	"Oregon State University Campus (Corvallis, Oregon, US.)"	USA	Temperate	"on the 28th of August [2015]"	In-situ	1	No	Six 1m² quadrants for each treatment	No	Observational	Presence	"areas below solar panels and a control area outside the agrivoltaic system." | "The observations within the treatment site were further divided into three sub-treatments (Fig 2): (1) Sky Fully Open area between panels (SFO), (2) Solar Partially Open between panels (SPO) and (3) Solar Fully Covered area under panels (SFC). SFO areas are between the edges of installed PV panels and experienced ful…	Control (open outside USSE and between PV) and exposed (under PV, full and episodic shade conditions)	CE	Open	[plants]	Plantae	Kingdom	Plantae	"a six acre agrivoltaic solar farm and sheep pasture" | "The PhotoVoltaic Panels (PVPs) have been arranged in east–west orientated strips, 1.65 m wide and inclined southward with a tilt angle of 18o . PVPs have been held at 1.1 meters above ground (at lowest point) and the distance between panels is 6 meters as shown in Fig 1) e. The whole solar array system has a capacity of 1435 kilowatts"	Unknown	Ground	USSE	[No]	Yes	Unknown	[Agriculture | Urban]	Grazing	"Above-ground biomass was collected on the 28th of August"
3950	3950.I	3950.I.b	NA	BA	Adeh, Elnaz Hassanpour; Selker, John S.; Higgins, Chad W.	Remarkable agrivoltaic influence on soil moisture, micrometeorology and water-use efficiency	2018	PLoS One	13	11	NA	NA	10.1371/journal.pone.0203256	Power demands are set to increase by two-fold within the current century and a high fraction of that demand should be met by carbon free sources. Among the renewable energies, solar energy is among the fastest growing; therefore, a comprehensive and accurate design methodology for solar systems and how they interact with the local environment is vital. This paper addresses the environmental effec…	BIOABS:BACD201900083182	English	Journal_article	Study	AL	High	"Oregon State University Campus (Corvallis, Oregon, US.)"	USA	Temperate	"at the end of July [2015]"	In-situ	1	No	6 transects in control and 1 in PV*6 1m² quadrant per transects	No	Observational	Presence	"areas below solar panels and a control area outside the agrivoltaic system." | "The observations within the treatment site were further divided into three sub-treatments (Fig 2): (1) Sky Fully Open area between panels (SFO), (2) Solar Partially Open between panels (SPO) and (3) Solar Fully Covered area under panels (SFC). SFO areas are between the edges of installed PV panels and experienced ful…	Control (open outside USSE and between PV) and exposed (under PV, full and episodic shade conditions)	CE	Open	"grass species"	Plantae	Kingdom	Plantae	"a six acre agrivoltaic solar farm and sheep pasture" | "The PhotoVoltaic Panels (PVPs) have been arranged in east–west orientated strips, 1.65 m wide and inclined southward with a tilt angle of 18o . PVPs have been held at 1.1 meters above ground (at lowest point) and the distance between panels is 6 meters as shown in Fig 1) e. The whole solar array system has a capacity of 1435 kilowatts"	Unknown	Ground	USSE	[No]	Yes	Unknown	[Agriculture | Urban]	Grazing	"In each quadrant, the coverage, by species, was determined visually"
3950	3950.I	3950.I.c	NA	BA	Adeh, Elnaz Hassanpour; Selker, John S.; Higgins, Chad W.	Remarkable agrivoltaic influence on soil moisture, micrometeorology and water-use efficiency	2018	PLoS One	13	11	NA	NA	10.1371/journal.pone.0203256	Power demands are set to increase by two-fold within the current century and a high fraction of that demand should be met by carbon free sources. Among the renewable energies, solar energy is among the fastest growing; therefore, a comprehensive and accurate design methodology for solar systems and how they interact with the local environment is vital. This paper addresses the environmental effec…	BIOABS:BACD201900083182	English	Journal_article	Study	AL	High	"Oregon State University Campus (Corvallis, Oregon, US.)"	USA	Temperate	"at the end of July [2015]"	In-situ	1	No	6 transects in control and 1 in PV*6 1m² quadrant per transects	No	Observational	Presence	"areas below solar panels and a control area outside the agrivoltaic system." | "The observations within the treatment site were further divided into three sub-treatments (Fig 2): (1) Sky Fully Open area between panels (SFO), (2) Solar Partially Open between panels (SPO) and (3) Solar Fully Covered area under panels (SFC). SFO areas are between the edges of installed PV panels and experienced ful…	Control (open outside USSE and between PV) and exposed (under PV, full and episodic shade conditions)	CE	Open	"grass species"	Plantae	Kingdom	Plantae	"a six acre agrivoltaic solar farm and sheep pasture" | "The PhotoVoltaic Panels (PVPs) have been arranged in east–west orientated strips, 1.65 m wide and inclined southward with a tilt angle of 18o . PVPs have been held at 1.1 meters above ground (at lowest point) and the distance between panels is 6 meters as shown in Fig 1) e. The whole solar array system has a capacity of 1435 kilowatts"	Unknown	Ground	USSE	[No]	Yes	Unknown	[Agriculture | Urban]	Grazing	"The Daubenmire method [11] was used to study grass species diversity at the end of July"
3987	3987.I	3987.I.a	NA	BA	Rudman, Justine; Gauche, Paul; Esler, Karen J.	Direct environmental impacts of solar power in two arid biomes: An initial investigation	2017	South African Journal of Science	113	11-12	93	105	10.17159/sajs.2017/20170113	According to recent national energy plans and policy documents, the number of renewable energy developments is expected to increase in South Africa, thus contributing to the diversification of the country's energy system. Consequently, numerous solar power developments are being deployed in the sunny arid interior - areas generally represented by the Nama-Karoo and Savanna Biomes. These developme…	BIOABS:BACD201800075601	English	Journal_article	Study	AL	High	"the arid regions of South Africa"	ZAF	Temperate | Arid | Tropical	"in June 2016"	In-situ	4	No	Field opportunistic observations	No	Observational	Construction	"Observations and findings related to construction activities; Observations and findings related to operational activities"	During and after the construction of USSE facility	DAE	During	"flora"	Plantae	Kingdom	Plantae	NA	Unknown	Ground	USSE	[Yes]	[Yes]	"the Nama-Karoo and Savanna Biomes"	["the Nama-Karoo and Savanna Biomes"]	Grazing (Site 2) | Unknown	"observe the status and environmental impacts of existing solar power developments through personal, on-site observations"
3987	3987.I	3987.I.b	NA	BA	Rudman, Justine; Gauche, Paul; Esler, Karen J.	Direct environmental impacts of solar power in two arid biomes: An initial investigation	2017	South African Journal of Science	113	11-12	93	105	10.17159/sajs.2017/20170113	According to recent national energy plans and policy documents, the number of renewable energy developments is expected to increase in South Africa, thus contributing to the diversification of the country's energy system. Consequently, numerous solar power developments are being deployed in the sunny arid interior - areas generally represented by the Nama-Karoo and Savanna Biomes. These developme…	BIOABS:BACD201800075601	English	Journal_article	Study	AL	High	"the arid regions of South Africa"	ZAF	Temperate | Arid | Tropical	"in June 2016"	In-situ	4	No	Field opportunistic observations	No	Observational	Construction	"Observations and findings related to construction activities; Observations and findings related to operational activities"	During and after the construction of USSE facility	DAE	During	"fauna"	Animalia	Kingdom	Animalia	NA	Unknown	Ground	USSE	[Yes]	[Yes]	"the Nama-Karoo and Savanna Biomes"	["the Nama-Karoo and Savanna Biomes"]	Grazing (Site 2) | Unknown	"observe the status and environmental impacts of existing solar power developments through personal, on-site observations"
4510	4510.I	4510.I.a	NA	BA	Jahanfar, Ali; Drake, Jennifer; Gharabaghi, Bahram; Sleep, Brent	An experimental and modeling study of evapotranspiration from integrated green roof photovoltaic systems	2020	Ecological Engineering	152	NA	NA	NA	10.1016/j.ecoleng.2020.105767	Co-locating green roof (GR) systems with photovoltaic panels (PV) can allow optimal use of roof space for energy production as well as stormwater management. Models for evapotranspiration from integrated Green Roof Photovoltaic Systems (GR-PV) are needed for the design of GR-PV systems. Existing evapotranspiration models can not be used for this purpose due to complex sunlight-shading and wind-sh…	BIOABS:BACD202000411702	English	Journal_article	Study	YR&AL	Low	"Green Roof Innovation Testing laboratory, or GRITlab, which is located on the roof of the John H. Daniels Faculty of Architecture, Landscape, and Design building, 230 College St., at the University of Toronto, Toronto, Canada."	CAN	Continental	"from May to October 2016"	In-situ (green roof)	1	No	2 devices, every 5-min intervals	Yes	Experimental	Presence	"a shaded area directly under the PV panels and the second was located in a sunlit area"	Control (sunny areas) and exposed (shaded areas)	CE	Between	NA	Plantae	Kingdom	Plantae	"The solar panels were south facing with 30-degree inclination."	Unknown	Roof	Panel	NA	NA	NA	NA	NA	"Two UMS Smart Field Lysimeters were modified to determine the ET from two small GR modules on the east side of a GR-PV platform in the lab"
6033	6033.I	6033.I.a	9050	Scopus	Blahó M., Egri Á., Barta A., Antoni G., Kriska G., Horváth G.	How can horseflies be captured by solar panels? A new concept of tabanid traps using light polarization and electricity produced by photovoltaics	2012	Veterinary Parasitology	189	2-4	353	365	10.1016/j.vetpar.2012.04.016	Horseflies (Diptera: Tabanidae) can cause severe problems for humans and livestock because of the continuous annoyance performed and the diseases vectored by the haematophagous females. Therefore, effective horsefly traps are in large demand, especially for stock-breeders. To catch horseflies, several kinds of traps have been developed, many of them attracting these insects visually with the aid …	2-s2.0-84866299508	English	Journal_article	Study	YR&AL	High	"a Hungarian horse farm at Szokolya (47◦52 N, 19◦00 E)"	HUN	Temperate	"between 12 and 30 July 2009" | "11 and 12 July 2010"	In-situ	1	No	4*5 days (5 days, 4 sessions of 30 min / day) | 4*2 days (2 days, 4 sessions of 30 min / day)	Yes	Experimental	PV_type	"Tabanid trap 1 was composed of a horizontal, circular, shiny, black, plastic board (radius = 30 cm, thickness = 5 mm) fixed onto a cylindrical aluminium frame of height 15 cm and radius 25 cm" | "Tabanid trap 2 was composed of two rectangular (30 cm × 60 cm) horizontal solar panels (Omnitron F 10/12, Conrad Electronic, Budapest) fixed to the top of an aluminium house (60 cm × 60 cm × 20 cm) [...…	Different of PV panels (simulated PV panels or real PV panels)	Several_treatments	No_control	"tabanid"	Tabanidae	Family	Arthropoda	"Tabanid trap 2 was composed of two rectangular (30 cm × 60 cm) horizontal solar panels (Omnitron F 10/12, Conrad Electronic, Budapest) fixed to the top of an aluminium house (60 cm × 60 cm × 20 cm) [...] The aluminium band between the two photovoltaics and their aluminium frames were sprayed by a black paint. Thus, the whole horizontal surface of the trap was shiny black"	Unknown	Ground	Panel	NA	NA	NA	NA	NA	"we observed and counted the following two typical reactions of tabanid flies approaching the horizontal shiny black surface of trap 1: T, touching the trap surface. [...] L, landing (and occasionally walking) on the trap surface. [...] H, hitting the tabanid trying to touch or land on the trap surface by the rotating wire."
6229	6229.I	6229.I.a	NA	Scopus	DeVault T.L., Seamans T.W., Schmidt J.A., Belant J.L., Blackwell B.F., Mooers N., Tyson L.A., Van Pelt L.	Bird use of solar photovoltaic installations at US airports: Implications for aviation safety	2014	Landscape and Urban Planning	122	NA	122	128	10.1016/j.landurbplan.2013.11.017	Several airports in the US have recently installed large photovoltaic (PV) arrays near air-operations areas to offset energy demands, and the US Federal Aviation Administration has published guidelines for new solar installations on airport properties. Although an increased reliance on solar energy will likely benefit airports from environmental and economic perspectives, bird use of solar instal…	2-s2.0-84892181860	English	Journal_article	Study	AL	High	"The Wyandot location consisted of the Seneca County airport (53 ha; Lat 41.015940◦ Lon −83.666937◦) and the Wyandot solar farm (25 ha; Lat 40.880371◦ Lon −83.314550◦). The Denver International Airport (13,540 ha; Lat 39.847135◦ Lon −104.617471◦), which contained a solar farm (8 ha) on the airport property, comprised the Denver location. The Ft. Collins–Loveland Municipal Airport (431 ha; Lat 40.…	USA	Temperate | Arid	"from March 2011 through February 2012"	In-situ	10	5	3–4 300-m bird survey transects for airfields and 1–3 survey transects for PV arrays*3 to 4 times per month*12 months	Yes	Observational	Presence	"determining whether PV arrays attracted a greater biomass of birds than airfields"	Control (open airfields) and exposed (airfields with PV or USSE facilities)	CE	Open	"bird"	Aves	Class	Aves	"PV arrays" | "solar farm" | "solar plant"	Unknown	Ground	Array | USSE	Unknown	Unknown	[Urban | Unknown]	[Urban | Unknown]	[Mowing]	"Once a bird was detected, distance to the bird when first detected as well as the angle to the bird and the species were recorded" | "If birds were flocked, distance to center of flock and angle to center of flock were recorded, as was the number of birds in the flock"
6229	6229.I	6229.I.b	NA	Scopus	DeVault T.L., Seamans T.W., Schmidt J.A., Belant J.L., Blackwell B.F., Mooers N., Tyson L.A., Van Pelt L.	Bird use of solar photovoltaic installations at US airports: Implications for aviation safety	2014	Landscape and Urban Planning	122	NA	122	128	10.1016/j.landurbplan.2013.11.017	Several airports in the US have recently installed large photovoltaic (PV) arrays near air-operations areas to offset energy demands, and the US Federal Aviation Administration has published guidelines for new solar installations on airport properties. Although an increased reliance on solar energy will likely benefit airports from environmental and economic perspectives, bird use of solar instal…	2-s2.0-84892181860	English	Journal_article	Study	AL	High	"The Wyandot location consisted of the Seneca County airport (53 ha; Lat 41.015940◦ Lon −83.666937◦) and the Wyandot solar farm (25 ha; Lat 40.880371◦ Lon −83.314550◦). The Denver International Airport (13,540 ha; Lat 39.847135◦ Lon −104.617471◦), which contained a solar farm (8 ha) on the airport property, comprised the Denver location. The Ft. Collins–Loveland Municipal Airport (431 ha; Lat 40.…	USA	Temperate | Arid	"from March 2011 through February 2012"	In-situ	10	5	3–4 300-m bird survey transects for airfields and 1–3 survey transects for PV arrays*3 to 4 times per month*12 months	Yes	Observational	Presence	"determining whether PV arrays attracted a greater biomass of birds than airfields"	Control (open airfields) and exposed (airfields with PV or USSE facilities)	CE	Open	"bird"	Aves	Class	Aves	"PV arrays" | "solar farm" | "solar plant"	Unknown	Ground	Array | USSE	Unknown	Unknown	[Urban | Unknown]	[Urban | Unknown]	[Mowing]	"Once a bird was detected, distance to the bird when first detected as well as the angle to the bird and the species were recorded" | "If birds were flocked, distance to center of flock and angle to center of flock were recorded, as was the number of birds in the flock" | "disparate observations within and between guilds of birds"
6229	6229.I	6229.I.c	NA	Scopus	DeVault T.L., Seamans T.W., Schmidt J.A., Belant J.L., Blackwell B.F., Mooers N., Tyson L.A., Van Pelt L.	Bird use of solar photovoltaic installations at US airports: Implications for aviation safety	2014	Landscape and Urban Planning	122	NA	122	128	10.1016/j.landurbplan.2013.11.017	Several airports in the US have recently installed large photovoltaic (PV) arrays near air-operations areas to offset energy demands, and the US Federal Aviation Administration has published guidelines for new solar installations on airport properties. Although an increased reliance on solar energy will likely benefit airports from environmental and economic perspectives, bird use of solar instal…	2-s2.0-84892181860	English	Journal_article	Study	AL	High	"The Wyandot location consisted of the Seneca County airport (53 ha; Lat 41.015940◦ Lon −83.666937◦) and the Wyandot solar farm (25 ha; Lat 40.880371◦ Lon −83.314550◦). The Denver International Airport (13,540 ha; Lat 39.847135◦ Lon −104.617471◦), which contained a solar farm (8 ha) on the airport property, comprised the Denver location. The Ft. Collins–Loveland Municipal Airport (431 ha; Lat 40.…	USA	Temperate | Arid	"from March 2011 through February 2012"	In-situ	10	5	3–4 300-m bird survey transects for airfields and 1–3 survey transects for PV arrays*3 to 4 times per month*12 months	Yes	Observational	Presence	"determining whether PV arrays attracted a greater biomass of birds than airfields"	Control (open airfields) and exposed (airfields with PV or USSE facilities)	CE	Open	"bird"	Aves	Class	Aves	"PV arrays" | "solar farm" | "solar plant"	Unknown	Ground	Array | USSE	Unknown	Unknown	[Urban | Unknown]	[Urban | Unknown]	[Mowing]	"Once a bird was detected, distance to the bird when first detected as well as the angle to the bird and the species were recorded" | "If birds were flocked, distance to center of flock and angle to center of flock were recorded, as was the number of birds in the flock" | "BHI (expressed as combined bird mass [kg]/ha/month/location) was calculated by multiplying the number of birds observed (as d…
6409	6409.I	6409.I.a	NA	Scopus	Hernandez R.R., Hoffacker M.K., Murphy-Mariscal M.L., Wu G.C., Allen M.F.	Solar energy development impacts on land cover change and protected areas	2015	Proceedings of the National Academy of Sciences of the United States of America	112	44	13579	13584	10.1073/pnas.1517656112	Decisions determining the use of land for energy are of exigent concern as land scarcity, the need for ecosystem services, and demands for energy generation have concomitantly increased globally. Utilityscale solar energy (USSE) [i.e., ≥1 megawatt (MW)] development requires large quantities of space and land; however, studies quantifying the effect of USSE on land cover change and protected areas…	2-s2.0-84946600437	English	Journal_article	Study	AL	High	"the state of California"	USA	Temperate | Arid | Polar	"beginning in 2010 and updated until May 2014"	Large_scale	161	No	NA	Yes	Observational	Presence&Construction	"To evaluate land cover change by USSE development, we compared the point location of each USSE power plant from our dataset (by their latitude and longitude) to the land cover type according to the National Land Cover Dataset (NLCD) (30-m resolution) and allocated the reported total footprint of the installation as land cover change within this land cover type"	Before and after the construction of USSE facility	BAE	Before	NA	Ecosystem	NA	Ecosystem	"USSE power plant"	Unknown	Ground	USSE	[Yes | No]	Unknown	Urban | Forest | Scrublands | Grasslands | Agriculture | Wetlands	Urban | Forest | Scrublands | Grasslands | Agriculture | Wetlands	Unknown	"To evaluate land cover change by USSE development, we compared the point location of each USSE power plant from our dataset (by their latitude and longitude) to the land cover type according to the National Land Cover Dataset (NLCD) (30-m resolution) and allocated the reported total footprint of the installation as land cover change within this land cover type" | "To quantify impact of proximity…
6432	6432.I	6432.I.a	NA	Scopus	Horváth G., Blahó M., Egri Á., Kriska G., Seres I., Robertson B.	Reducing the maladaptive attractiveness of solar panels to polarotactic insects	2010	Conservation Biology	24	6	1644	1653	10.1111/j.1523-1739.2010.01518.x	Human-made objects (e.g., buildings with glass surfaces) can reflect horizontally polarized light so strongly that they appear to aquatic insects to be bodies of water. Insects that lay eggs in water are especially attracted to such structures because these insects use horizontal polarization of light off bodies of water to find egg-laying sites. Thus, these sources of polarized light can become …	2-s2.0-78349252624	English	Journal_article	Study	AL	Unclear	"the Hungarian DunaIpoly National Park at Domorkapu"	HUN	Temperate	"On 21 May 2008"	In-situ	1	No	1 experimental day, position of treatment changed every 30 min	No	Experimental	PV_type	"a matte black cloth (80 × 60 cm), a matte white cloth, and a photovoltaic solar panel (13 W, Solar Generator, Conrad Electronic, Budapest, Hungary) [...] The fourth test surface was an area of the black plastic sheeting equivalent in size to the other surfaces."	Control (simulated PV panels) and exposed (real PV panels)	CE	Simulated_PV	"Mayflies"	Ephemeroptera	Order	Arthropoda	"a photovoltaic solar panel (13 W, Solar Generator, Conrad Electronic, Budapest, Hungary) [...] The photovoltaic panel was composed of two white-framed (frame width 1 cm) photovoltaic solar cells (each 60 × 40 cm)."	Unknown	Ground	Panel	NA	NA	NA	NA	NA	"we inferred attractiveness from the number of mayflies (NM) and the number of landings (NL) made by individuals on each test surface."
6432	6432.II	6432.II.a	NA	Scopus	Horváth G., Blahó M., Egri Á., Kriska G., Seres I., Robertson B.	Reducing the maladaptive attractiveness of solar panels to polarotactic insects	2010	Conservation Biology	24	6	1644	1653	10.1111/j.1523-1739.2010.01518.x	Human-made objects (e.g., buildings with glass surfaces) can reflect horizontally polarized light so strongly that they appear to aquatic insects to be bodies of water. Insects that lay eggs in water are especially attracted to such structures because these insects use horizontal polarization of light off bodies of water to find egg-laying sites. Thus, these sources of polarized light can become …	2-s2.0-78349252624	English	Journal_article	Study	AL	Unclear	"the Hungarian DunaIpoly National Park at Domorkapu"	HUN	Temperate	"On 22 May 2008" | "For 5 days between 23 and 30 May 2008"	In-situ	1	No	1 experimental day, every 15 min for 2h | for 5 days	No	Experimental	PV_type	"two solar panels of identical size (80 × 60 cm) (Fig. 1a). The first had the original white frame. On the second, the white frame was covered with a highly (d ≈ 100%) and horizontally polarizing, shiny, black plastic tape (width 1 cm)."	Different types of PV panels	Several_treatments	No_control	"Mayflies"	Ephemeroptera	Order	Arthropoda	"two solar panels of identical size (80 × 60 cm) (Fig. 1a). The first had the original white frame. On the second, the white frame was covered with a highly (d ≈ 100%) and horizontally polarizing, shiny, black plastic tape (width 1 cm)." | "These two panels were transposed on the black plastic sheet every 15 min throughout the 2-h experiment."	Unknown	Ground	Panel	NA	NA	NA	NA	NA	"We counted the number of mayflies and the number of landings made by individuals on both solar panels"
6432	6432.III	6432.III.a	NA	Scopus	Horváth G., Blahó M., Egri Á., Kriska G., Seres I., Robertson B.	Reducing the maladaptive attractiveness of solar panels to polarotactic insects	2010	Conservation Biology	24	6	1644	1653	10.1111/j.1523-1739.2010.01518.x	Human-made objects (e.g., buildings with glass surfaces) can reflect horizontally polarized light so strongly that they appear to aquatic insects to be bodies of water. Insects that lay eggs in water are especially attracted to such structures because these insects use horizontal polarization of light off bodies of water to find egg-laying sites. Thus, these sources of polarized light can become …	2-s2.0-78349252624	English	Journal_article	Study	AL	Unclear	"the Hungarian DunaIpoly National Park at Domorkapu"	HUN	Temperate	"On 22 May 2008" | "For 5 days between 23 and 30 May 2008"	In-situ	1	No	1 experimental day, every 15 min for 2h | for 5 days	No	Experimental	PV_type	"two solar panels of identical size (80 × 60 cm) (Fig. 1a). The first had the original white frame. On the second, the white frame was covered with a highly (d ≈ 100%) and horizontally polarizing, shiny, black plastic tape (width 1 cm)."	Different types of PV panels	Several_treatments	No_control	"Mayflies"	Ephemeroptera	Order	Arthropoda	"two solar panels of identical size (80 × 60 cm) (Fig. 1a). The first had the original white frame. On the second, the white frame was covered with a highly (d ≈ 100%) and horizontally polarizing, shiny, black plastic tape (width 1 cm)." | "the underlying substrate of the two differently framed solar panels was a weakly polarizing (d < 15%) section of the dry asphalt road"	Unknown	Ground	Panel	NA	NA	NA	NA	NA	"We counted the number of mayflies and the number of landings made by individuals on both solar panels"
6432	6432.IV	6432.IV.a	NA	Scopus	Horváth G., Blahó M., Egri Á., Kriska G., Seres I., Robertson B.	Reducing the maladaptive attractiveness of solar panels to polarotactic insects	2010	Conservation Biology	24	6	1644	1653	10.1111/j.1523-1739.2010.01518.x	Human-made objects (e.g., buildings with glass surfaces) can reflect horizontally polarized light so strongly that they appear to aquatic insects to be bodies of water. Insects that lay eggs in water are especially attracted to such structures because these insects use horizontal polarization of light off bodies of water to find egg-laying sites. Thus, these sources of polarized light can become …	2-s2.0-78349252624	English	Journal_article	Study	AL	High	"the Hungarian DunaIpoly National Park at Domorkapu"	HUN	Temperate	"For 8 days between 23 May to 3 June 2008"	In-situ	1	No	8 experimental days, position of treatment changed every 30 min	Yes	Experimental	PV_type	"we created test surfaces of highly polarizing smooth black plastic (Bern´ath et al. 2001). We made four shiny black plastic squares (2 × 2 m) with a white frame (width 1 cm) on their outer edge. Three of the white-framed squares were orthogonally partitioned by white tape (width 1 cm) with a low d (< 5%) that effectively fragmented the total area of black polarizing surface into smaller fragment…	Different types of simulated panels	Several_treatments	No_control	"Emphemeroptera"	Ephemeroptera	Order	Arthropoda	"we created test surfaces of highly polarizing smooth black plastic (Bern´ath et al. 2001). We made four shiny black plastic squares (2 × 2 m) with a white frame (width 1 cm) on their outer edge. Three of the white-framed squares were orthogonally partitioned by white tape (width 1 cm) with a low d (< 5%) that effectively fragmented the total area of black polarizing surface into smaller fragment…	Simulated	Ground	Panel	NA	NA	NA	NA	NA	"Trapped insects were collected at the end of each 2-h session, stored in alcohol, and later identified in the laboratory"
6432	6432.IV	6432.IV.b	NA	Scopus	Horváth G., Blahó M., Egri Á., Kriska G., Seres I., Robertson B.	Reducing the maladaptive attractiveness of solar panels to polarotactic insects	2010	Conservation Biology	24	6	1644	1653	10.1111/j.1523-1739.2010.01518.x	Human-made objects (e.g., buildings with glass surfaces) can reflect horizontally polarized light so strongly that they appear to aquatic insects to be bodies of water. Insects that lay eggs in water are especially attracted to such structures because these insects use horizontal polarization of light off bodies of water to find egg-laying sites. Thus, these sources of polarized light can become …	2-s2.0-78349252624	English	Journal_article	Study	AL	High	"the Hungarian DunaIpoly National Park at Domorkapu"	HUN	Temperate	"For 8 days between 23 May to 3 June 2008"	In-situ	1	No	8 experimental days, position of treatment changed every 30 min	Yes	Experimental	PV_type	"we created test surfaces of highly polarizing smooth black plastic (Bern´ath et al. 2001). We made four shiny black plastic squares (2 × 2 m) with a white frame (width 1 cm) on their outer edge. Three of the white-framed squares were orthogonally partitioned by white tape (width 1 cm) with a low d (< 5%) that effectively fragmented the total area of black polarizing surface into smaller fragment…	Different types of simulated panels	Several_treatments	No_control	"Trichoptera"	Trichoptera	Order	Arthropoda	"we created test surfaces of highly polarizing smooth black plastic (Bern´ath et al. 2001). We made four shiny black plastic squares (2 × 2 m) with a white frame (width 1 cm) on their outer edge. Three of the white-framed squares were orthogonally partitioned by white tape (width 1 cm) with a low d (< 5%) that effectively fragmented the total area of black polarizing surface into smaller fragment…	Simulated	Ground	Panel	NA	NA	NA	NA	NA	"Trapped insects were collected at the end of each 2-h session, stored in alcohol, and later identified in the laboratory"
6432	6432.IV	6432.IV.c	NA	Scopus	Horváth G., Blahó M., Egri Á., Kriska G., Seres I., Robertson B.	Reducing the maladaptive attractiveness of solar panels to polarotactic insects	2010	Conservation Biology	24	6	1644	1653	10.1111/j.1523-1739.2010.01518.x	Human-made objects (e.g., buildings with glass surfaces) can reflect horizontally polarized light so strongly that they appear to aquatic insects to be bodies of water. Insects that lay eggs in water are especially attracted to such structures because these insects use horizontal polarization of light off bodies of water to find egg-laying sites. Thus, these sources of polarized light can become …	2-s2.0-78349252624	English	Journal_article	Study	AL	High	"the Hungarian DunaIpoly National Park at Domorkapu"	HUN	Temperate	"For 8 days between 23 May to 3 June 2008"	In-situ	1	No	8 experimental days, position of treatment changed every 30 min	Yes	Experimental	PV_type	"we created test surfaces of highly polarizing smooth black plastic (Bern´ath et al. 2001). We made four shiny black plastic squares (2 × 2 m) with a white frame (width 1 cm) on their outer edge. Three of the white-framed squares were orthogonally partitioned by white tape (width 1 cm) with a low d (< 5%) that effectively fragmented the total area of black polarizing surface into smaller fragment…	Different types of simulated panels	Several_treatments	No_control	"dolichopodid Dipetrans"	Dolichopodidae	Family	Arthropoda	"we created test surfaces of highly polarizing smooth black plastic (Bern´ath et al. 2001). We made four shiny black plastic squares (2 × 2 m) with a white frame (width 1 cm) on their outer edge. Three of the white-framed squares were orthogonally partitioned by white tape (width 1 cm) with a low d (< 5%) that effectively fragmented the total area of black polarizing surface into smaller fragment…	Simulated	Ground	Panel	NA	NA	NA	NA	NA	"Trapped insects were collected at the end of each 2-h session, stored in alcohol, and later identified in the laboratory"
6432	6432.V	6432.V.a	NA	Scopus	Horváth G., Blahó M., Egri Á., Kriska G., Seres I., Robertson B.	Reducing the maladaptive attractiveness of solar panels to polarotactic insects	2010	Conservation Biology	24	6	1644	1653	10.1111/j.1523-1739.2010.01518.x	Human-made objects (e.g., buildings with glass surfaces) can reflect horizontally polarized light so strongly that they appear to aquatic insects to be bodies of water. Insects that lay eggs in water are especially attracted to such structures because these insects use horizontal polarization of light off bodies of water to find egg-laying sites. Thus, these sources of polarized light can become …	2-s2.0-78349252624	English	Journal_article	Study	AL	Unclear	"the Hungarian DunaIpoly National Park at Domorkapu"	HUN	Temperate	"For 10 days between 3 and 18 June 2009"	In-situ	1	No	10 experimental days, position of treatment changed every 30 min	Yes	Experimental	PV_type	"different white grid patterns with (1) a white-framed (width 1 cm) solar panel (100 W, RWE Schott Solar, Alzenau, Germany) composed of solar cells that were small, homogeneous, shiny black, and rectangular with narrow (width 0.2–0.5 cm) white margins (Fig. 2; Supporting Information) and (2) a homogenous black solar panel (40 W, DunaSolar, Budapest, Hungary) with no white partitioning"	Different types of PV panels	Several_treatments	No_control	"mayflies"	Ephemeroptera	Order	Arthropoda	"different white grid patterns with (1) a white-framed (width 1 cm) solar panel (100 W, RWE Schott Solar, Alzenau, Germany) composed of solar cells that were small, homogeneous, shiny black, and rectangular with narrow (width 0.2–0.5 cm) white margins (Fig. 2; Supporting Information) and (2) a homogenous black solar panel (40 W, DunaSolar, Budapest, Hungary) with no white partitioning"	Unknown	Ground	Panel	NA	NA	NA	NA	NA	"we calculated the number of insects captured per unit black area"
6432	6432.V	6432.V.b	NA	Scopus	Horváth G., Blahó M., Egri Á., Kriska G., Seres I., Robertson B.	Reducing the maladaptive attractiveness of solar panels to polarotactic insects	2010	Conservation Biology	24	6	1644	1653	10.1111/j.1523-1739.2010.01518.x	Human-made objects (e.g., buildings with glass surfaces) can reflect horizontally polarized light so strongly that they appear to aquatic insects to be bodies of water. Insects that lay eggs in water are especially attracted to such structures because these insects use horizontal polarization of light off bodies of water to find egg-laying sites. Thus, these sources of polarized light can become …	2-s2.0-78349252624	English	Journal_article	Study	AL	Unclear	"the Hungarian DunaIpoly National Park at Domorkapu"	HUN	Temperate	"For 10 days between 3 and 18 June 2009"	In-situ	1	No	10 experimental days, position of treatment changed every 30 min	Yes	Experimental	PV_type	"different white grid patterns with (1) a white-framed (width 1 cm) solar panel (100 W, RWE Schott Solar, Alzenau, Germany) composed of solar cells that were small, homogeneous, shiny black, and rectangular with narrow (width 0.2–0.5 cm) white margins (Fig. 2; Supporting Information) and (2) a homogenous black solar panel (40 W, DunaSolar, Budapest, Hungary) with no white partitioning"	Different types of PV panels	Several_treatments	No_control	"dolichopodids"	Dolichopodidae	Family	Arthropoda	"different white grid patterns with (1) a white-framed (width 1 cm) solar panel (100 W, RWE Schott Solar, Alzenau, Germany) composed of solar cells that were small, homogeneous, shiny black, and rectangular with narrow (width 0.2–0.5 cm) white margins (Fig. 2; Supporting Information) and (2) a homogenous black solar panel (40 W, DunaSolar, Budapest, Hungary) with no white partitioning"	Unknown	Ground	Panel	NA	NA	NA	NA	NA	"we calculated the number of insects captured per unit black area"
6432	6432.V	6432.V.c	NA	Scopus	Horváth G., Blahó M., Egri Á., Kriska G., Seres I., Robertson B.	Reducing the maladaptive attractiveness of solar panels to polarotactic insects	2010	Conservation Biology	24	6	1644	1653	10.1111/j.1523-1739.2010.01518.x	Human-made objects (e.g., buildings with glass surfaces) can reflect horizontally polarized light so strongly that they appear to aquatic insects to be bodies of water. Insects that lay eggs in water are especially attracted to such structures because these insects use horizontal polarization of light off bodies of water to find egg-laying sites. Thus, these sources of polarized light can become …	2-s2.0-78349252624	English	Journal_article	Study	AL	Unclear	"a horse farm in Szokolya (47◦52 N, 19◦00 E), Hungary"	HUN	Temperate	"On 2 sunny, warm days (9 and 11 July 2009"	In-situ	1	No	2 experimental days, position of treatment changed every 30 min	Yes	Experimental	PV_type	"different white grid patterns with (1) a white-framed (width 1 cm) solar panel (100 W, RWE Schott Solar, Alzenau, Germany) composed of solar cells that were small, homogeneous, shiny black, and rectangular with narrow (width 0.2–0.5 cm) white margins (Fig. 2; Supporting Information) and (2) a homogenous black solar panel (40 W, DunaSolar, Budapest, Hungary) with no white partitioning"	Different types of PV panels	Several_treatments	No_control	"tabanid flies"	Tabanidae	Family	Arthropoda	"different white grid patterns with (1) a white-framed (width 1 cm) solar panel (100 W, RWE Schott Solar, Alzenau, Germany) composed of solar cells that were small, homogeneous, shiny black, and rectangular with narrow (width 0.2–0.5 cm) white margins (Fig. 2; Supporting Information) and (2) a homogenous black solar panel (40 W, DunaSolar, Budapest, Hungary) with no white partitioning"	Unknown	Ground	Panel	NA	NA	NA	NA	NA	"We counted the number of tabanid flies touching the dry solar panels and expressed the number of “captures” relative to the amount of black surface on the panels"
6964	6964.I	6964.I.a	NA	Scopus	Pérez-De-Los-Reyes C., Ormeño M.S., Ortíz-Villajos J.A.A., Navarro F.J.G., Gallego J.C., López R.M., Berenguer F.R., De la Rubia Carretero O.	Revegetation in solar photovoltaic farms in Mediterranean areas	2013	Fresenius Environmental Bulletin	22	12 A	3680	3688	NA	In order to ascertain the native species best adapted to different soil and climatic conditions in Mediterranean areas degraded by the installation of solar photovoltaic farms, six shrub species, which would act as a hedge, were planted around the perimeter of a photovoltaic farm (Olea europaea var. sylvestris, Pistacia lentiscus, Pistacia terebinthus, Quercus coccifera, Quercus ilex and Retama s…	2-s2.0-84896535625	English	Journal_article	Study	AL	Low	"the facilities of the Institute for Concentration Photovoltaic Systems (ISFOC) on the industrial estate ‘La Nava III’ in Puertollano (Ciudad Real, Castilla-La Mancha, Spain)"	ESP	Temperate	"during 2009 and 2010"	In-situ	1	No	2 blocks per treatment*12 plants per species*every month for 2 years	Yes	Observational	Presence	"two under sunny conditions and two under shady conditions"	Control (sunny areas without PV panels) and exposed (shaded areas near PV panels)	CE	Open	"Cistus ladanifer"	Cistus ladanifer L.	Species	Plantae	"solar photovoltaic panels"	Unknown	Ground	USSE	Unknown	Unknown	Unknown	"The vegetation in the area is similar to oak trees on a silicon substrate"	Unknown	"the longest apical length in living plants was recorded once a month"
6964	6964.I	6964.I.b	NA	Scopus	Pérez-De-Los-Reyes C., Ormeño M.S., Ortíz-Villajos J.A.A., Navarro F.J.G., Gallego J.C., López R.M., Berenguer F.R., De la Rubia Carretero O.	Revegetation in solar photovoltaic farms in Mediterranean areas	2013	Fresenius Environmental Bulletin	22	12 A	3680	3688	NA	In order to ascertain the native species best adapted to different soil and climatic conditions in Mediterranean areas degraded by the installation of solar photovoltaic farms, six shrub species, which would act as a hedge, were planted around the perimeter of a photovoltaic farm (Olea europaea var. sylvestris, Pistacia lentiscus, Pistacia terebinthus, Quercus coccifera, Quercus ilex and Retama s…	2-s2.0-84896535625	English	Journal_article	Study	AL	Low	"the facilities of the Institute for Concentration Photovoltaic Systems (ISFOC) on the industrial estate ‘La Nava III’ in Puertollano (Ciudad Real, Castilla-La Mancha, Spain)"	ESP	Temperate	"during 2009 and 2010"	In-situ	1	No	2 blocks per treatment*12 plants per species	Yes	Observational	Presence	"two under sunny conditions and two under shady conditions"	Control (sunny areas without PV panels) and exposed (shaded areas near PV panels)	CE	Open	"Cistus ladanifer"	Cistus ladanifer L.	Species	Plantae	"solar photovoltaic panels"	Unknown	Ground	USSE	Unknown	Unknown	Unknown	"The vegetation in the area is similar to oak trees on a silicon substrate"	Unknown	"plants from the hedge and revegetation area were counted to determine the survival percentages"
6964	6964.I	6964.I.c	NA	Scopus	Pérez-De-Los-Reyes C., Ormeño M.S., Ortíz-Villajos J.A.A., Navarro F.J.G., Gallego J.C., López R.M., Berenguer F.R., De la Rubia Carretero O.	Revegetation in solar photovoltaic farms in Mediterranean areas	2013	Fresenius Environmental Bulletin	22	12 A	3680	3688	NA	In order to ascertain the native species best adapted to different soil and climatic conditions in Mediterranean areas degraded by the installation of solar photovoltaic farms, six shrub species, which would act as a hedge, were planted around the perimeter of a photovoltaic farm (Olea europaea var. sylvestris, Pistacia lentiscus, Pistacia terebinthus, Quercus coccifera, Quercus ilex and Retama s…	2-s2.0-84896535625	English	Journal_article	Study	AL	Low	"the facilities of the Institute for Concentration Photovoltaic Systems (ISFOC) on the industrial estate ‘La Nava III’ in Puertollano (Ciudad Real, Castilla-La Mancha, Spain)"	ESP	Temperate	"during 2009 and 2010"	In-situ	1	No	2 blocks per treatment*12 plants per species*every month for 2 years	Yes	Observational	Presence	"two under sunny conditions and two under shady conditions"	Control (sunny areas without PV panels) and exposed (shaded areas near PV panels)	CE	Open	"Cistus monspeliensis"	Cistus monspeliensis L.	Species	Plantae	"solar photovoltaic panels"	Unknown	Ground	USSE	Unknown	Unknown	Unknown	"The vegetation in the area is similar to oak trees on a silicon substrate"	Unknown	"the longest apical length in living plants was recorded once a month"
6964	6964.I	6964.I.d	NA	Scopus	Pérez-De-Los-Reyes C., Ormeño M.S., Ortíz-Villajos J.A.A., Navarro F.J.G., Gallego J.C., López R.M., Berenguer F.R., De la Rubia Carretero O.	Revegetation in solar photovoltaic farms in Mediterranean areas	2013	Fresenius Environmental Bulletin	22	12 A	3680	3688	NA	In order to ascertain the native species best adapted to different soil and climatic conditions in Mediterranean areas degraded by the installation of solar photovoltaic farms, six shrub species, which would act as a hedge, were planted around the perimeter of a photovoltaic farm (Olea europaea var. sylvestris, Pistacia lentiscus, Pistacia terebinthus, Quercus coccifera, Quercus ilex and Retama s…	2-s2.0-84896535625	English	Journal_article	Study	AL	Low	"the facilities of the Institute for Concentration Photovoltaic Systems (ISFOC) on the industrial estate ‘La Nava III’ in Puertollano (Ciudad Real, Castilla-La Mancha, Spain)"	ESP	Temperate	"during 2009 and 2010"	In-situ	1	No	2 blocks per treatment*12 plants per species	Yes	Observational	Presence	"two under sunny conditions and two under shady conditions"	Control (sunny areas without PV panels) and exposed (shaded areas near PV panels)	CE	Open	"Cistus monspeliensis"	Cistus monspeliensis L.	Species	Plantae	"solar photovoltaic panels"	Unknown	Ground	USSE	Unknown	Unknown	Unknown	"The vegetation in the area is similar to oak trees on a silicon substrate"	Unknown	"plants from the hedge and revegetation area were counted to determine the survival percentages"
6964	6964.I	6964.I.e	NA	Scopus	Pérez-De-Los-Reyes C., Ormeño M.S., Ortíz-Villajos J.A.A., Navarro F.J.G., Gallego J.C., López R.M., Berenguer F.R., De la Rubia Carretero O.	Revegetation in solar photovoltaic farms in Mediterranean areas	2013	Fresenius Environmental Bulletin	22	12 A	3680	3688	NA	In order to ascertain the native species best adapted to different soil and climatic conditions in Mediterranean areas degraded by the installation of solar photovoltaic farms, six shrub species, which would act as a hedge, were planted around the perimeter of a photovoltaic farm (Olea europaea var. sylvestris, Pistacia lentiscus, Pistacia terebinthus, Quercus coccifera, Quercus ilex and Retama s…	2-s2.0-84896535625	English	Journal_article	Study	AL	Low	"the facilities of the Institute for Concentration Photovoltaic Systems (ISFOC) on the industrial estate ‘La Nava III’ in Puertollano (Ciudad Real, Castilla-La Mancha, Spain)"	ESP	Temperate	"during 2009 and 2010"	In-situ	1	No	2 blocks per treatment*12 plants per species*every month for 2 years	Yes	Observational	Presence	"two under sunny conditions and two under shady conditions"	Control (sunny areas without PV panels) and exposed (shaded areas near PV panels)	CE	Open	"Lavandula angustifolia"	Lavandula angustifolia Mill.	Species	Plantae	"solar photovoltaic panels"	Unknown	Ground	USSE	Unknown	Unknown	Unknown	"The vegetation in the area is similar to oak trees on a silicon substrate"	Unknown	"the longest apical length in living plants was recorded once a month"
6964	6964.I	6964.I.f	NA	Scopus	Pérez-De-Los-Reyes C., Ormeño M.S., Ortíz-Villajos J.A.A., Navarro F.J.G., Gallego J.C., López R.M., Berenguer F.R., De la Rubia Carretero O.	Revegetation in solar photovoltaic farms in Mediterranean areas	2013	Fresenius Environmental Bulletin	22	12 A	3680	3688	NA	In order to ascertain the native species best adapted to different soil and climatic conditions in Mediterranean areas degraded by the installation of solar photovoltaic farms, six shrub species, which would act as a hedge, were planted around the perimeter of a photovoltaic farm (Olea europaea var. sylvestris, Pistacia lentiscus, Pistacia terebinthus, Quercus coccifera, Quercus ilex and Retama s…	2-s2.0-84896535625	English	Journal_article	Study	AL	Low	"the facilities of the Institute for Concentration Photovoltaic Systems (ISFOC) on the industrial estate ‘La Nava III’ in Puertollano (Ciudad Real, Castilla-La Mancha, Spain)"	ESP	Temperate	"during 2009 and 2010"	In-situ	1	No	2 blocks per treatment*12 plants per species	Yes	Observational	Presence	"two under sunny conditions and two under shady conditions"	Control (sunny areas without PV panels) and exposed (shaded areas near PV panels)	CE	Open	"Lavandula angustifolia"	Lavandula angustifolia Mill.	Species	Plantae	"solar photovoltaic panels"	Unknown	Ground	USSE	Unknown	Unknown	Unknown	"The vegetation in the area is similar to oak trees on a silicon substrate"	Unknown	"plants from the hedge and revegetation area were counted to determine the survival percentages"
6964	6964.I	6964.I.g	NA	Scopus	Pérez-De-Los-Reyes C., Ormeño M.S., Ortíz-Villajos J.A.A., Navarro F.J.G., Gallego J.C., López R.M., Berenguer F.R., De la Rubia Carretero O.	Revegetation in solar photovoltaic farms in Mediterranean areas	2013	Fresenius Environmental Bulletin	22	12 A	3680	3688	NA	In order to ascertain the native species best adapted to different soil and climatic conditions in Mediterranean areas degraded by the installation of solar photovoltaic farms, six shrub species, which would act as a hedge, were planted around the perimeter of a photovoltaic farm (Olea europaea var. sylvestris, Pistacia lentiscus, Pistacia terebinthus, Quercus coccifera, Quercus ilex and Retama s…	2-s2.0-84896535625	English	Journal_article	Study	AL	Low	"the facilities of the Institute for Concentration Photovoltaic Systems (ISFOC) on the industrial estate ‘La Nava III’ in Puertollano (Ciudad Real, Castilla-La Mancha, Spain)"	ESP	Temperate	"during 2009 and 2010"	In-situ	1	No	2 blocks per treatment*12 plants per species*every month for 2 years	Yes	Observational	Presence	"two under sunny conditions and two under shady conditions"	Control (sunny areas without PV panels) and exposed (shaded areas near PV panels)	CE	Open	"Lavandula stoechas"	Lavandula stoechas L.	Species	Plantae	"solar photovoltaic panels"	Unknown	Ground	USSE	Unknown	Unknown	Unknown	"The vegetation in the area is similar to oak trees on a silicon substrate"	Unknown	"the longest apical length in living plants was recorded once a month"
6964	6964.I	6964.I.h	NA	Scopus	Pérez-De-Los-Reyes C., Ormeño M.S., Ortíz-Villajos J.A.A., Navarro F.J.G., Gallego J.C., López R.M., Berenguer F.R., De la Rubia Carretero O.	Revegetation in solar photovoltaic farms in Mediterranean areas	2013	Fresenius Environmental Bulletin	22	12 A	3680	3688	NA	In order to ascertain the native species best adapted to different soil and climatic conditions in Mediterranean areas degraded by the installation of solar photovoltaic farms, six shrub species, which would act as a hedge, were planted around the perimeter of a photovoltaic farm (Olea europaea var. sylvestris, Pistacia lentiscus, Pistacia terebinthus, Quercus coccifera, Quercus ilex and Retama s…	2-s2.0-84896535625	English	Journal_article	Study	AL	Low	"the facilities of the Institute for Concentration Photovoltaic Systems (ISFOC) on the industrial estate ‘La Nava III’ in Puertollano (Ciudad Real, Castilla-La Mancha, Spain)"	ESP	Temperate	"during 2009 and 2010"	In-situ	1	No	2 blocks per treatment*12 plants per species	Yes	Observational	Presence	"two under sunny conditions and two under shady conditions"	Control (sunny areas without PV panels) and exposed (shaded areas near PV panels)	CE	Open	"Lavandula stoechas"	Lavandula stoechas L.	Species	Plantae	"solar photovoltaic panels"	Unknown	Ground	USSE	Unknown	Unknown	Unknown	"The vegetation in the area is similar to oak trees on a silicon substrate"	Unknown	"plants from the hedge and revegetation area were counted to determine the survival percentages"
6964	6964.I	6964.I.i	NA	Scopus	Pérez-De-Los-Reyes C., Ormeño M.S., Ortíz-Villajos J.A.A., Navarro F.J.G., Gallego J.C., López R.M., Berenguer F.R., De la Rubia Carretero O.	Revegetation in solar photovoltaic farms in Mediterranean areas	2013	Fresenius Environmental Bulletin	22	12 A	3680	3688	NA	In order to ascertain the native species best adapted to different soil and climatic conditions in Mediterranean areas degraded by the installation of solar photovoltaic farms, six shrub species, which would act as a hedge, were planted around the perimeter of a photovoltaic farm (Olea europaea var. sylvestris, Pistacia lentiscus, Pistacia terebinthus, Quercus coccifera, Quercus ilex and Retama s…	2-s2.0-84896535625	English	Journal_article	Study	AL	Low	"the facilities of the Institute for Concentration Photovoltaic Systems (ISFOC) on the industrial estate ‘La Nava III’ in Puertollano (Ciudad Real, Castilla-La Mancha, Spain)"	ESP	Temperate	"during 2009 and 2010"	In-situ	1	No	2 blocks per treatment*12 plants per species*every month for 2 years	Yes	Observational	Presence	"two under sunny conditions and two under shady conditions"	Control (sunny areas without PV panels) and exposed (shaded areas near PV panels)	CE	Open	"Phillyrea angustifolia"	Phillyrea angustifolia L.	Species	Plantae	"solar photovoltaic panels"	Unknown	Ground	USSE	Unknown	Unknown	Unknown	"The vegetation in the area is similar to oak trees on a silicon substrate"	Unknown	"the longest apical length in living plants was recorded once a month"
6964	6964.I	6964.I.j	NA	Scopus	Pérez-De-Los-Reyes C., Ormeño M.S., Ortíz-Villajos J.A.A., Navarro F.J.G., Gallego J.C., López R.M., Berenguer F.R., De la Rubia Carretero O.	Revegetation in solar photovoltaic farms in Mediterranean areas	2013	Fresenius Environmental Bulletin	22	12 A	3680	3688	NA	In order to ascertain the native species best adapted to different soil and climatic conditions in Mediterranean areas degraded by the installation of solar photovoltaic farms, six shrub species, which would act as a hedge, were planted around the perimeter of a photovoltaic farm (Olea europaea var. sylvestris, Pistacia lentiscus, Pistacia terebinthus, Quercus coccifera, Quercus ilex and Retama s…	2-s2.0-84896535625	English	Journal_article	Study	AL	Low	"the facilities of the Institute for Concentration Photovoltaic Systems (ISFOC) on the industrial estate ‘La Nava III’ in Puertollano (Ciudad Real, Castilla-La Mancha, Spain)"	ESP	Temperate	"during 2009 and 2010"	In-situ	1	No	2 blocks per treatment*12 plants per species	Yes	Observational	Presence	"two under sunny conditions and two under shady conditions"	Control (sunny areas without PV panels) and exposed (shaded areas near PV panels)	CE	Open	"Phillyrea angustifolia"	Phillyrea angustifolia L.	Species	Plantae	"solar photovoltaic panels"	Unknown	Ground	USSE	Unknown	Unknown	Unknown	"The vegetation in the area is similar to oak trees on a silicon substrate"	Unknown	"plants from the hedge and revegetation area were counted to determine the survival percentages"
6964	6964.I	6964.I.k	NA	Scopus	Pérez-De-Los-Reyes C., Ormeño M.S., Ortíz-Villajos J.A.A., Navarro F.J.G., Gallego J.C., López R.M., Berenguer F.R., De la Rubia Carretero O.	Revegetation in solar photovoltaic farms in Mediterranean areas	2013	Fresenius Environmental Bulletin	22	12 A	3680	3688	NA	In order to ascertain the native species best adapted to different soil and climatic conditions in Mediterranean areas degraded by the installation of solar photovoltaic farms, six shrub species, which would act as a hedge, were planted around the perimeter of a photovoltaic farm (Olea europaea var. sylvestris, Pistacia lentiscus, Pistacia terebinthus, Quercus coccifera, Quercus ilex and Retama s…	2-s2.0-84896535625	English	Journal_article	Study	AL	Low	"the facilities of the Institute for Concentration Photovoltaic Systems (ISFOC) on the industrial estate ‘La Nava III’ in Puertollano (Ciudad Real, Castilla-La Mancha, Spain)"	ESP	Temperate	"during 2009 and 2010"	In-situ	1	No	2 blocks per treatment*12 plants per species*every month for 2 years	Yes	Observational	Presence	"two under sunny conditions and two under shady conditions"	Control (sunny areas without PV panels) and exposed (shaded areas near PV panels)	CE	Open	"Rosmarinus officinalis"	Salvia rosmarinus Spenn.	Species	Plantae	"solar photovoltaic panels"	Unknown	Ground	USSE	Unknown	Unknown	Unknown	"The vegetation in the area is similar to oak trees on a silicon substrate"	Unknown	"the longest apical length in living plants was recorded once a month"
6964	6964.I	6964.I.l	NA	Scopus	Pérez-De-Los-Reyes C., Ormeño M.S., Ortíz-Villajos J.A.A., Navarro F.J.G., Gallego J.C., López R.M., Berenguer F.R., De la Rubia Carretero O.	Revegetation in solar photovoltaic farms in Mediterranean areas	2013	Fresenius Environmental Bulletin	22	12 A	3680	3688	NA	In order to ascertain the native species best adapted to different soil and climatic conditions in Mediterranean areas degraded by the installation of solar photovoltaic farms, six shrub species, which would act as a hedge, were planted around the perimeter of a photovoltaic farm (Olea europaea var. sylvestris, Pistacia lentiscus, Pistacia terebinthus, Quercus coccifera, Quercus ilex and Retama s…	2-s2.0-84896535625	English	Journal_article	Study	AL	Low	"the facilities of the Institute for Concentration Photovoltaic Systems (ISFOC) on the industrial estate ‘La Nava III’ in Puertollano (Ciudad Real, Castilla-La Mancha, Spain)"	ESP	Temperate	"during 2009 and 2010"	In-situ	1	No	2 blocks per treatment*12 plants per species	Yes	Observational	Presence	"two under sunny conditions and two under shady conditions"	Control (sunny areas without PV panels) and exposed (shaded areas near PV panels)	CE	Open	"Rosmarinus officinalis"	Salvia rosmarinus Spenn.	Species	Plantae	"solar photovoltaic panels"	Unknown	Ground	USSE	Unknown	Unknown	Unknown	"The vegetation in the area is similar to oak trees on a silicon substrate"	Unknown	"plants from the hedge and revegetation area were counted to determine the survival percentages"
6964	6964.I	6964.I.m	NA	Scopus	Pérez-De-Los-Reyes C., Ormeño M.S., Ortíz-Villajos J.A.A., Navarro F.J.G., Gallego J.C., López R.M., Berenguer F.R., De la Rubia Carretero O.	Revegetation in solar photovoltaic farms in Mediterranean areas	2013	Fresenius Environmental Bulletin	22	12 A	3680	3688	NA	In order to ascertain the native species best adapted to different soil and climatic conditions in Mediterranean areas degraded by the installation of solar photovoltaic farms, six shrub species, which would act as a hedge, were planted around the perimeter of a photovoltaic farm (Olea europaea var. sylvestris, Pistacia lentiscus, Pistacia terebinthus, Quercus coccifera, Quercus ilex and Retama s…	2-s2.0-84896535625	English	Journal_article	Study	AL	Low	"the facilities of the Institute for Concentration Photovoltaic Systems (ISFOC) on the industrial estate ‘La Nava III’ in Puertollano (Ciudad Real, Castilla-La Mancha, Spain)"	ESP	Temperate	"during 2009 and 2010"	In-situ	1	No	2 blocks per treatment*12 plants per species*every month for 2 years	Yes	Observational	Presence	"two under sunny conditions and two under shady conditions"	Control (sunny areas without PV panels) and exposed (shaded areas near PV panels)	CE	Open	"Thymus vulgaris"	Thymus vulgaris L.	Species	Plantae	"solar photovoltaic panels"	Unknown	Ground	USSE	Unknown	Unknown	Unknown	"The vegetation in the area is similar to oak trees on a silicon substrate"	Unknown	"the longest apical length in living plants was recorded once a month"
6964	6964.I	6964.I.n	NA	Scopus	Pérez-De-Los-Reyes C., Ormeño M.S., Ortíz-Villajos J.A.A., Navarro F.J.G., Gallego J.C., López R.M., Berenguer F.R., De la Rubia Carretero O.	Revegetation in solar photovoltaic farms in Mediterranean areas	2013	Fresenius Environmental Bulletin	22	12 A	3680	3688	NA	In order to ascertain the native species best adapted to different soil and climatic conditions in Mediterranean areas degraded by the installation of solar photovoltaic farms, six shrub species, which would act as a hedge, were planted around the perimeter of a photovoltaic farm (Olea europaea var. sylvestris, Pistacia lentiscus, Pistacia terebinthus, Quercus coccifera, Quercus ilex and Retama s…	2-s2.0-84896535625	English	Journal_article	Study	AL	Low	"the facilities of the Institute for Concentration Photovoltaic Systems (ISFOC) on the industrial estate ‘La Nava III’ in Puertollano (Ciudad Real, Castilla-La Mancha, Spain)"	ESP	Temperate	"during 2009 and 2010"	In-situ	1	No	2 blocks per treatment*12 plants per species	Yes	Observational	Presence	"two under sunny conditions and two under shady conditions"	Control (sunny areas without PV panels) and exposed (shaded areas near PV panels)	CE	Open	"Thymus vulgaris"	Thymus vulgaris L.	Species	Plantae	"solar photovoltaic panels"	Unknown	Ground	USSE	Unknown	Unknown	Unknown	"The vegetation in the area is similar to oak trees on a silicon substrate"	Unknown	"plants from the hedge and revegetation area were counted to determine the survival percentages"
7626	7626.I	7626.I.a	NA	Scopus	Armstrong A., Ostle N.J., Whitaker J.	Solar park microclimate and vegetation management effects on grassland carbon cycling	2016	Environmental Research Letters	11	7	NA	NA	10.1088/1748-9326/11/7/074016	Increasing energy demands and the drive towards low carbon (C) energy sources has prompted a rapid increase in ground-mounted solar parks across the world. This represents a significant global land use change with implications for the hosting ecosystems that are poorly understood. In order to investigate the effects of a typical solar park on the microclimate and ecosystem processes, we measured …	2-s2.0-84979994152	English	Journal_article	Study	AL	Low	"Westmill Solar Park, UK (51 °37′03″N 01°38′45″W)"	GBR	Temperate	Unknown	In-situ	1	No	Four 1.5m² plots per treatment	Yes	Observational	Presence	"Four of the plots were located in each of the three designated treatment areas: under the PV arrays, in the gaps between the PV arrays and in the control area, referred to as under, gap and control treatments (figure 1)."	Control (open) and exposed (under PV and between)	CE	Open	"Soil microbial biomass"	Microorganisms	NA	Microorganisms	"a 5 MW capacity solar park with 36 PV array rows covering 12.1 ha installed in 2011 (figure 1(a)). The PV array rows were 4.4 m wide, had a gap between the rows of 11.2 m, faced south, and were at an angle of 30°."	Unknown	Ground	USSE	[No]	[Yes]	"Prior to conversion to a solar park, the field site was arable cropland and was sown with a speciesrich meadow mixture prior to construction"	[Agriculture]	Grazing | Mowing	"Soil microbial biomass C and N were determined"
7626	7626.I	7626.I.b	NA	Scopus	Armstrong A., Ostle N.J., Whitaker J.	Solar park microclimate and vegetation management effects on grassland carbon cycling	2016	Environmental Research Letters	11	7	NA	NA	10.1088/1748-9326/11/7/074016	Increasing energy demands and the drive towards low carbon (C) energy sources has prompted a rapid increase in ground-mounted solar parks across the world. This represents a significant global land use change with implications for the hosting ecosystems that are poorly understood. In order to investigate the effects of a typical solar park on the microclimate and ecosystem processes, we measured …	2-s2.0-84979994152	English	Journal_article	Study	AL	Low	"Westmill Solar Park, UK (51 °37′03″N 01°38′45″W)"	GBR	Temperate	"on 02/07/13"	In-situ	1	No	Four 1.5m² plots per treatment	Yes	Observational	Presence	"Four of the plots were located in each of the three designated treatment areas: under the PV arrays, in the gaps between the PV arrays and in the control area, referred to as under, gap and control treatments (figure 1)."	Control (open) and exposed (under PV and between)	CE	Open	"vegetation"	Plantae	Kingdom	Plantae	"a 5 MW capacity solar park with 36 PV array rows covering 12.1 ha installed in 2011 (figure 1(a)). The PV array rows were 4.4 m wide, had a gap between the rows of 11.2 m, faced south, and were at an angle of 30°."	Unknown	Ground	USSE	[No]	[Yes]	"Prior to conversion to a solar park, the field site was arable cropland and was sown with a speciesrich meadow mixture prior to construction"	[Agriculture]	Grazing | Mowing	"Species level percentage cover in each of the 30 cm diameter GHG collars"
7626	7626.I	7626.I.c	NA	Scopus	Armstrong A., Ostle N.J., Whitaker J.	Solar park microclimate and vegetation management effects on grassland carbon cycling	2016	Environmental Research Letters	11	7	NA	NA	10.1088/1748-9326/11/7/074016	Increasing energy demands and the drive towards low carbon (C) energy sources has prompted a rapid increase in ground-mounted solar parks across the world. This represents a significant global land use change with implications for the hosting ecosystems that are poorly understood. In order to investigate the effects of a typical solar park on the microclimate and ecosystem processes, we measured …	2-s2.0-84979994152	English	Journal_article	Study	AL	Low	"Westmill Solar Park, UK (51 °37′03″N 01°38′45″W)"	GBR	Temperate	"on 02/07/13"	In-situ	1	No	Four 1.5m² plots per treatment	Yes	Observational	Presence	"Four of the plots were located in each of the three designated treatment areas: under the PV arrays, in the gaps between the PV arrays and in the control area, referred to as under, gap and control treatments (figure 1)."	Control (open) and exposed (under PV and between)	CE	Open	"vegetation"	Plantae	Kingdom	Plantae	"a 5 MW capacity solar park with 36 PV array rows covering 12.1 ha installed in 2011 (figure 1(a)). The PV array rows were 4.4 m wide, had a gap between the rows of 11.2 m, faced south, and were at an angle of 30°."	Unknown	Ground	USSE	[No]	[Yes]	"Prior to conversion to a solar park, the field site was arable cropland and was sown with a speciesrich meadow mixture prior to construction"	[Agriculture]	Grazing | Mowing	"Species level percentage cover in each of the 30 cm diameter GHG collars" | "the number of species counted and the ratio of the number of non-grass to grass species calculated"
7626	7626.I	7626.I.d	NA	Scopus	Armstrong A., Ostle N.J., Whitaker J.	Solar park microclimate and vegetation management effects on grassland carbon cycling	2016	Environmental Research Letters	11	7	NA	NA	10.1088/1748-9326/11/7/074016	Increasing energy demands and the drive towards low carbon (C) energy sources has prompted a rapid increase in ground-mounted solar parks across the world. This represents a significant global land use change with implications for the hosting ecosystems that are poorly understood. In order to investigate the effects of a typical solar park on the microclimate and ecosystem processes, we measured …	2-s2.0-84979994152	English	Journal_article	Study	AL	Low	"Westmill Solar Park, UK (51 °37′03″N 01°38′45″W)"	GBR	Temperate	"on 02/07/13"	In-situ	1	No	Four 1.5m² plots per treatment	Yes	Observational	Presence	"Four of the plots were located in each of the three designated treatment areas: under the PV arrays, in the gaps between the PV arrays and in the control area, referred to as under, gap and control treatments (figure 1)."	Control (open) and exposed (under PV and between)	CE	Open	"vegetation"	Plantae	Kingdom	Plantae	"a 5 MW capacity solar park with 36 PV array rows covering 12.1 ha installed in 2011 (figure 1(a)). The PV array rows were 4.4 m wide, had a gap between the rows of 11.2 m, faced south, and were at an angle of 30°."	Unknown	Ground	USSE	[No]	[Yes]	"Prior to conversion to a solar park, the field site was arable cropland and was sown with a speciesrich meadow mixture prior to construction"	[Agriculture]	Grazing | Mowing	"Species level percentage cover in each of the 30 cm diameter GHG collars" | "the number of species counted and the ratio of the number of non-grass to grass species calculated"
7626	7626.I	7626.I.e	NA	Scopus	Armstrong A., Ostle N.J., Whitaker J.	Solar park microclimate and vegetation management effects on grassland carbon cycling	2016	Environmental Research Letters	11	7	NA	NA	10.1088/1748-9326/11/7/074016	Increasing energy demands and the drive towards low carbon (C) energy sources has prompted a rapid increase in ground-mounted solar parks across the world. This represents a significant global land use change with implications for the hosting ecosystems that are poorly understood. In order to investigate the effects of a typical solar park on the microclimate and ecosystem processes, we measured …	2-s2.0-84979994152	English	Journal_article	Study	AL	Low	"Westmill Solar Park, UK (51 °37′03″N 01°38′45″W)"	GBR	Temperate	"on 27/06/14"	In-situ	1	No	Four 1.5m² plots per treatment	Yes	Observational	Presence	"Four of the plots were located in each of the three designated treatment areas: under the PV arrays, in the gaps between the PV arrays and in the control area, referred to as under, gap and control treatments (figure 1)."	Control (open) and exposed (under PV and between)	CE	Open	"vegetation"	Plantae	Kingdom	Plantae	"a 5 MW capacity solar park with 36 PV array rows covering 12.1 ha installed in 2011 (figure 1(a)). The PV array rows were 4.4 m wide, had a gap between the rows of 11.2 m, faced south, and were at an angle of 30°."	Unknown	Ground	USSE	[No]	[Yes]	"Prior to conversion to a solar park, the field site was arable cropland and was sown with a speciesrich meadow mixture prior to construction"	[Agriculture]	Grazing | Mowing	"Above-ground biomass was determined by harvesting all the vegetation from the GHG collars"
7626	7626.I	7626.I.f	NA	Scopus	Armstrong A., Ostle N.J., Whitaker J.	Solar park microclimate and vegetation management effects on grassland carbon cycling	2016	Environmental Research Letters	11	7	NA	NA	10.1088/1748-9326/11/7/074016	Increasing energy demands and the drive towards low carbon (C) energy sources has prompted a rapid increase in ground-mounted solar parks across the world. This represents a significant global land use change with implications for the hosting ecosystems that are poorly understood. In order to investigate the effects of a typical solar park on the microclimate and ecosystem processes, we measured …	2-s2.0-84979994152	English	Journal_article	Study	AL	Low	"Westmill Solar Park, UK (51 °37′03″N 01°38′45″W)"	GBR	Temperate	"from July 2013 to June 2014"	In-situ	1	No	Four 1.5m² plots per treatment	Yes	Observational	Presence	"Four of the plots were located in each of the three designated treatment areas: under the PV arrays, in the gaps between the PV arrays and in the control area, referred to as under, gap and control treatments (figure 1)."	Control (open) and exposed (under PV and between)	CE	Open	NA	Ecosystem	NA	Ecosystem	"a 5 MW capacity solar park with 36 PV array rows covering 12.1 ha installed in 2011 (figure 1(a)). The PV array rows were 4.4 m wide, had a gap between the rows of 11.2 m, faced south, and were at an angle of 30°."	Unknown	Ground	USSE	[No]	[Yes]	"Prior to conversion to a solar park, the field site was arable cropland and was sown with a speciesrich meadow mixture prior to construction"	[Agriculture]	Grazing | Mowing	"CH4 and N2O concentrations were determined from samples taken from opaque chambers and analysed in the laboratory using a Perkin Elmer Autosystem XL Gas Chromatograph"
7626	7626.I	7626.I.g	NA	Scopus	Armstrong A., Ostle N.J., Whitaker J.	Solar park microclimate and vegetation management effects on grassland carbon cycling	2016	Environmental Research Letters	11	7	NA	NA	10.1088/1748-9326/11/7/074016	Increasing energy demands and the drive towards low carbon (C) energy sources has prompted a rapid increase in ground-mounted solar parks across the world. This represents a significant global land use change with implications for the hosting ecosystems that are poorly understood. In order to investigate the effects of a typical solar park on the microclimate and ecosystem processes, we measured …	2-s2.0-84979994152	English	Journal_article	Study	AL	Low	"Westmill Solar Park, UK (51 °37′03″N 01°38′45″W)"	GBR	Temperate	"from July 2013 to June 2014"	In-situ	1	No	Four 1.5m² plots per treatment	Yes	Observational	Presence	"Four of the plots were located in each of the three designated treatment areas: under the PV arrays, in the gaps between the PV arrays and in the control area, referred to as under, gap and control treatments (figure 1)."	Control (open) and exposed (under PV and between)	CE	Open	NA	Ecosystem	NA	Ecosystem	"a 5 MW capacity solar park with 36 PV array rows covering 12.1 ha installed in 2011 (figure 1(a)). The PV array rows were 4.4 m wide, had a gap between the rows of 11.2 m, faced south, and were at an angle of 30°."	Unknown	Ground	USSE	[No]	[Yes]	"Prior to conversion to a solar park, the field site was arable cropland and was sown with a speciesrich meadow mixture prior to construction"	[Agriculture]	Grazing | Mowing	"CH4 and N2O concentrations were determined from samples taken from opaque chambers and analysed in the laboratory using a Perkin Elmer Autosystem XL Gas Chromatograph"
7626	7626.I	7626.I.h	NA	Scopus	Armstrong A., Ostle N.J., Whitaker J.	Solar park microclimate and vegetation management effects on grassland carbon cycling	2016	Environmental Research Letters	11	7	NA	NA	10.1088/1748-9326/11/7/074016	Increasing energy demands and the drive towards low carbon (C) energy sources has prompted a rapid increase in ground-mounted solar parks across the world. This represents a significant global land use change with implications for the hosting ecosystems that are poorly understood. In order to investigate the effects of a typical solar park on the microclimate and ecosystem processes, we measured …	2-s2.0-84979994152	English	Journal_article	Study	AL	Low	"Westmill Solar Park, UK (51 °37′03″N 01°38′45″W)"	GBR	Temperate	"from July 2013 to June 2014"	In-situ	1	No	Four 1.5m² plots per treatment	Yes	Observational	Presence	"Four of the plots were located in each of the three designated treatment areas: under the PV arrays, in the gaps between the PV arrays and in the control area, referred to as under, gap and control treatments (figure 1)."	Control (open) and exposed (under PV and between)	CE	Open	NA	Ecosystem	NA	Ecosystem	"a 5 MW capacity solar park with 36 PV array rows covering 12.1 ha installed in 2011 (figure 1(a)). The PV array rows were 4.4 m wide, had a gap between the rows of 11.2 m, faced south, and were at an angle of 30°."	Unknown	Ground	USSE	[No]	[Yes]	"Prior to conversion to a solar park, the field site was arable cropland and was sown with a speciesrich meadow mixture prior to construction"	[Agriculture]	Grazing | Mowing	"Net ecosystem exchange (NEE) and ecosystem respiration were measured"
7626	7626.I	7626.I.i	NA	Scopus	Armstrong A., Ostle N.J., Whitaker J.	Solar park microclimate and vegetation management effects on grassland carbon cycling	2016	Environmental Research Letters	11	7	NA	NA	10.1088/1748-9326/11/7/074016	Increasing energy demands and the drive towards low carbon (C) energy sources has prompted a rapid increase in ground-mounted solar parks across the world. This represents a significant global land use change with implications for the hosting ecosystems that are poorly understood. In order to investigate the effects of a typical solar park on the microclimate and ecosystem processes, we measured …	2-s2.0-84979994152	English	Journal_article	Study	AL	Low	"Westmill Solar Park, UK (51 °37′03″N 01°38′45″W)"	GBR	Temperate	"from July 2013 to June 2014"	In-situ	1	No	Four 1.5m² plots per treatment	Yes	Observational	Presence	"Four of the plots were located in each of the three designated treatment areas: under the PV arrays, in the gaps between the PV arrays and in the control area, referred to as under, gap and control treatments (figure 1)."	Control (open) and exposed (under PV and between)	CE	Open	"vegetation"	Plantae	Kingdom	Plantae	"a 5 MW capacity solar park with 36 PV array rows covering 12.1 ha installed in 2011 (figure 1(a)). The PV array rows were 4.4 m wide, had a gap between the rows of 11.2 m, faced south, and were at an angle of 30°."	Unknown	Ground	USSE	[No]	[Yes]	"Prior to conversion to a solar park, the field site was arable cropland and was sown with a speciesrich meadow mixture prior to construction"	[Agriculture]	Grazing | Mowing	"CO2 assimilated through photosynthesis was estimated by subtracting ecosystem CO2 respiration from NEE"
7868	7868.I	7868.I.a	NA	Scopus	Delfanti L., Colantoni A., Recanatesi F., Bencardino M., Sateriano A., Zambon I., Salvati L.	Solar plants, environmental degradation and local socioeconomic contexts: A case study in a Mediterranean country	2016	Environmental Impact Assessment Review	61	NA	88	93	10.1016/j.eiar.2016.07.003	Photovoltaic plants developed on rural land are becoming a common infrastructure in the Mediterranean region and may contribute, at least indirectly, to various forms of environmental degradation including landscape deterioration, land take, soil degradation and loss in traditional cropland and biodiversity. Our study illustrates a procedure estimating (i) the extension of ground-mounted photovol…	2-s2.0-84979499861	English	Journal_article	Study	YR&AL	High	"The area investigated in this study extends the whole of Italy (301.330 km2)"	ITA	Temperate | Arid	"Elementary data of photovoltaic plants installed in Italy between January 2005 and December 2014"	Large_scale	1	No	NA	No	Observational	Presence&Construction	"The amount of the total surface area occupied by groundmounted photovoltaic fields in each Italian municipality was estimated for 2007 and 2014"	Before and after the construction of USSE facility	BAE	Before	NA	Ecosystem	NA	Ecosystem	"Plants were classified by installation support (e.g. ground, building or greenhouse roof, infrastructures). The total surface area of photovoltaic fields (m2) was provided separately for each region, together with the number of plants and their total power (MW)."	Unknown	Ground | Roof	USSE	Unknown	Unknown	[Urban | Agriculture]	[Urban | Agriculture]	Unknown	"the surface area of land occupied by ground-mounted photovoltaic plants was estimated for two points in time (2007 and 2014) by disaggregating the total surface area covered by ground-mounted photovoltaic fields at the regional scale"
7912	7912.I	7912.I.a	NA	Scopus	Edalat M.M., Stephen H.	Effects of two utility-scale solar energy plants on land-cover patterns using SMA of Thematic Mapper data	2017	Renewable and Sustainable Energy Reviews	67	NA	1139	1152	10.1016/j.rser.2016.09.079	Due to depleting fossil fuels, many nations are adding renewable resources – such as geothermal, wind, and solar energy – to their energy portfolios. The southwestern United States counts as one of the best places in the world to collect solar energy, and already, Nevada is harnessing the sun's energy on a large scale. Depending on the size and type of the installation and location, there can be …	2-s2.0-84988883142	English	Journal_article	Study	AL	Low	"Nellis Air Force Base located in northeast of Las Vegas in Clark County, Nevada"	USA	Arid	"From March 2004 to February 2011"	Large_scale	1	No	NA	Yes	Observational	Presence&Construction	"to analyze the effects of the construction of USSE plants on land-cover patterns, time-series data were classified as pre-installation, syn-installation, and post-installation data" and "Point 1B is located within the facility area and Point 2B is located outside of the facility"	Before, during and after the construction of USSE facility and Control (outside USSE facility) and exposed (inside USSE facility)	BDACE	Before, Open	"vegetation"	Plantae	Kingdom	Plantae	"Nellis Solar Power Plant (NSPP), a photovoltaic power plant, spreads over 0.57 km2 [...] The system contains approximately 70,000 PV panels that employ an advanced single-axis sun-tracking system."	Unknown	Ground	USSE	Yes	Unknown	Unknown	Unknown	Unknown	"Four endmembers were identified, including high albedo (HA), low albedo (LA), vegetation (VG), and shadow (SH)." | "to analyze the effects of the construction of USSE plants on land-cover patterns"
7916	7916.I	7916.I.a	11992	Scopus	Eihorn A., Micheli L., Miller D.C., Simpson L.J., Moutinho H.R., To B., Lanaghan C.L., Muller M.T., Toth S., John J.J., Warade S., Kottantharayil A., Engtrakul C.	Evaluation of soiling and potential mitigation approaches on photovoltaic glass	2019	IEEE Journal of Photovoltaics	9	1	233	239	10.1109/JPHOTOV.2018.2878286	The natural soiling of photovoltaic cover glass has recently been shown to include both an inorganic and organic particulate matter. Under favorable growth conditions, the latter can lead to the growth of dense colonies of filamentous fungi, which potentially leads to measurable performance losses over time. Herein, we report on a field study where glass coupon samples were deployed in soiling-pr…	2-s2.0-85056342048	English	Journal_article	Study	AL	High	"the cities of Mesa, AZ, USA; Sacramento, CA, USA; Mumbai, India; Kuwait City, Kuwait; and Dubai, United Arab Emirates"	USA | IND | KWT | ARE	Temperate | Arid | Tropical	Unknown	In-situ	5	No	replicates each year for 5 years*4 different contexts*5 sampling locations on each simulated PV panel | 2 replicates per year*4 cleaning treatments*5 sampling locations on each simulated PV panel	Yes	Experimental	PV_type	"Coated and uncoated glass-coupon samples were aged in the field under conditions"	Control (uncoated simulated PV panels) and exposed (coated simulated PV panels)	CE	No_coating	"filamentous fungi"	Fungi	Kingdom	Fungi	"the coupon specimens consisted of coated or uncoated substrates, 75 × 75 × 3.2 mm in size. Coated substrates were custom fabricated by industry suppliers to achieve the smaller coupon size. The coatings studied included anti-reflective (AR) functionalities and/or anti-soiling (AS) functionalities, which varied in surface energy (including hydrophilic and hydrophobic varieties) [...] The coupons …	Simulated	Ground | [Roof]	Panel	NA	NA	NA	NA	NA	"No filamentous fungi were observed for the glass coupons from Dubai"
7916	7916.II	7916.II.a	11992	Scopus	Eihorn A., Micheli L., Miller D.C., Simpson L.J., Moutinho H.R., To B., Lanaghan C.L., Muller M.T., Toth S., John J.J., Warade S., Kottantharayil A., Engtrakul C.	Evaluation of soiling and potential mitigation approaches on photovoltaic glass	2019	IEEE Journal of Photovoltaics	9	1	233	239	10.1109/JPHOTOV.2018.2878286	The natural soiling of photovoltaic cover glass has recently been shown to include both an inorganic and organic particulate matter. Under favorable growth conditions, the latter can lead to the growth of dense colonies of filamentous fungi, which potentially leads to measurable performance losses over time. Herein, we report on a field study where glass coupon samples were deployed in soiling-pr…	2-s2.0-85056342048	English	Journal_article	Study	AL	High	"the cities of Mesa, AZ, USA; Sacramento, CA, USA; Mumbai, India; Kuwait City, Kuwait; and Dubai, United Arab Emirates"	USA | IND | KWT | ARE	Temperate | Arid | Tropical	Unknown	In-situ	5	No	replicates each year for 5 years*4 different contexts*5 sampling locations on each simulated PV panel | 2 replicates per year*4 cleaning treatments*5 sampling locations on each simulated PV panel	Yes	Experimental	Management	"not cleaned (NC); cleaned with a hog-bristle dry brush (DB); cleaned with a low-pressure water spray (WS); or cleaned with a wet polypropylene sponge and rubber squeegee (WSS)."	Control (uncleaned) and exposed (different cleaning techniques)	CE	No_management	"filamentous fungi"	Fungi	Kingdom	Fungi	"the coupon specimens consisted of coated or uncoated substrates, 75 × 75 × 3.2 mm in size. Coated substrates were custom fabricated by industry suppliers to achieve the smaller coupon size. The coatings studied included anti-reflective (AR) functionalities and/or anti-soiling (AS) functionalities, which varied in surface energy (including hydrophilic and hydrophobic varieties) [...] The coupons …	Simulated	Ground | [Roof]	Panel	NA	NA	NA	NA	NA	"No filamentous fungi were observed for the glass coupons from Dubai"
7916	7916.III	7916.III.a	11992	Scopus	Eihorn A., Micheli L., Miller D.C., Simpson L.J., Moutinho H.R., To B., Lanaghan C.L., Muller M.T., Toth S., John J.J., Warade S., Kottantharayil A., Engtrakul C.	Evaluation of soiling and potential mitigation approaches on photovoltaic glass	2019	IEEE Journal of Photovoltaics	9	1	233	239	10.1109/JPHOTOV.2018.2878286	The natural soiling of photovoltaic cover glass has recently been shown to include both an inorganic and organic particulate matter. Under favorable growth conditions, the latter can lead to the growth of dense colonies of filamentous fungi, which potentially leads to measurable performance losses over time. Herein, we report on a field study where glass coupon samples were deployed in soiling-pr…	2-s2.0-85056342048	English	Journal_article	Study	AL	High	"the cities of Mesa, AZ, USA; Sacramento, CA, USA; Mumbai, India; Kuwait City, Kuwait; and Dubai, United Arab Emirates"	USA | IND | KWT | ARE	Temperate | Arid | Tropical	Unknown	In-situ	5	No	replicates each year for 5 years*4 different contexts*5 sampling locations on each simulated PV panel | 2 replicates per year*4 cleaning treatments*5 sampling locations on each simulated PV panel	Yes	Experimental	Context	"The specimens were weathered in or near the cities of Mesa, AZ, USA; Sacramento, CA, USA; Mumbai, India; Kuwait City, Kuwait; and Dubai, United Arab Emirates."	Different sampling locations of PV panels	Several_treatments	No_control	"filamentous fungi"	Fungi	Kingdom	Fungi	"the coupon specimens consisted of coated or uncoated substrates, 75 × 75 × 3.2 mm in size. Coated substrates were custom fabricated by industry suppliers to achieve the smaller coupon size. The coatings studied included anti-reflective (AR) functionalities and/or anti-soiling (AS) functionalities, which varied in surface energy (including hydrophilic and hydrophobic varieties) [...] The coupons …	Simulated	Ground | [Roof]	Panel	NA	NA	NA	NA	NA	"No filamentous fungi were observed for the glass coupons from Dubai"
8072	8072.I	8072.I.a	8073	Scopus	Guerin T.	A case study identifying and mitigating the environmental and community impacts from construction of a utility-scale solar photovoltaic power plant in eastern Australia	2017	Solar Energy	146	NA	94	104	10.1016/j.solener.2017.02.020	A case study on the construction of a utility scale solar PV plant is described highlighting how a range of environmental and community risks identified (i.e. predicted) at the planning stage, were not experienced in the field during construction, and those risks that did eventuate, were managed effectively. Logistics, fauna and biodiversity, noise, infrastructure and camp establishment issues, a…	2-s2.0-85013863687	English	Journal_article	Study	AL	High	"Central NSW, Australia"	AUS	Arid	[from 2012 to mid-2015]	In-situ	1	No	[every week and every month | every two days (fence)]	[Yes]	Observational	Construction	"During the construction stage, the weeds Bathurst Burr, Devil’s Claw and Mexican Poppy plants were removed as they appeared and were identified. At the completion of the project, Mexican Poppy was the most prevalent noxious weed remaining on the site."	Before, during and after the construction of USSE facility	BDAE	Before	"plants"	Plantae	Kingdom	Plantae	"The USSE power plant has an installed capacity in excess of 100 MW. [...] Approximately 250 ha of land was required for the plant (Fig. 1). Along with the solar plant, the development included the installation and operation of a 132 kV transmission line, approximately 4 km long 40 m (wide) to the main network interconnection. The solar plant consists of more than one million photovoltaic (PV) mo…	CdTe Thin-film	Ground	USSE	No	Yes	"The project was constructed on entirely rural land"	["The project was constructed on entirely rural land"]	[Mowing] | Herbicides	"During the construction stage, the weeds Bathurst Burr, Devil’s Claw and Mexican Poppy plants were removed as they appeared and were identified. At the completion of the project, Mexican Poppy was the most prevalent noxious weed remaining on the site."
8072	8072.I	8072.I.b	8073	Scopus	Guerin T.	A case study identifying and mitigating the environmental and community impacts from construction of a utility-scale solar photovoltaic power plant in eastern Australia	2017	Solar Energy	146	NA	94	104	10.1016/j.solener.2017.02.020	A case study on the construction of a utility scale solar PV plant is described highlighting how a range of environmental and community risks identified (i.e. predicted) at the planning stage, were not experienced in the field during construction, and those risks that did eventuate, were managed effectively. Logistics, fauna and biodiversity, noise, infrastructure and camp establishment issues, a…	2-s2.0-85013863687	English	Journal_article	Study	AL	High	"Central NSW, Australia"	AUS	Arid	[from 2012 to mid-2015]	In-situ	1	No	[every week and every month | every two days (fence)]	[Yes]	Observational	Construction	"During the construction stage, the weeds Bathurst Burr, Devil’s Claw and Mexican Poppy plants were removed as they appeared and were identified. At the completion of the project, Mexican Poppy was the most prevalent noxious weed remaining on the site."	Before, during and after the construction of USSE facility	BDAE	Before	"fauna"	Animalia	Kingdom	Animalia	"The USSE power plant has an installed capacity in excess of 100 MW. [...] Approximately 250 ha of land was required for the plant (Fig. 1). Along with the solar plant, the development included the installation and operation of a 132 kV transmission line, approximately 4 km long 40 m (wide) to the main network interconnection. The solar plant consists of more than one million photovoltaic (PV) mo…	CdTe Thin-film	Ground	USSE	No	Yes	"The project was constructed on entirely rural land"	["The project was constructed on entirely rural land"]	[Mowing] | Herbicides	"fauna surveys identified a total of 24 native bird, 2 native mammal, 3 exotic mammal and 12 microbat species within the development area"
8073	8073.I	8073.I.a	8072	Scopus	Guerin T.F.	Evaluating expected and comparing with observed risks on a large-scale solar photovoltaic construction project: A case for reducing the regulatory burden	2017	Renewable and Sustainable Energy Reviews	74	NA	333	348	10.1016/j.rser.2017.02.040	The overwhelming benefits of building solar power plants instead of fossil fuel powered sites for new generation capacity outweigh the less significant risks, some of which are identified in this study on the construction stage of a utility-scale solar energy (USSE) project. This project confirmed and clarified the nature of environmental and community risks to be expected on Australian construct…	2-s2.0-85013630718	English	Journal_article	Study	AL	High	"Central West NSW, Australia"	AUS	Arid	[from 2012 to mid-2015]	In-situ	1	No	every week and every month | every two days (fence)	Yes	Observational	Construction	"Although identified as a likely risk during the planning stage" | "during construction"	Before, during and after the construction of USSE facility	BDAE	Before	"birds" | "snakes"	Animalia	Kingdom	Animalia	"Approximately 250 ha of land was required for the plant which has a design capacity of up to approximately 100 MW (MW). [...] The solar plant consists of more than one million photovoltaic (PV) modules. The modules were mounted on steel post and rail (table) support structures up to 2 m in total height." | "Solar arrays. The arrays are approximately 2 m in height, consisting of solar panels, mou…	CdTe Thin-film	Ground	USSE	No	Yes	"The project was constructed on entirely rural land"	["The project was constructed on entirely rural land"]	Mowing | Herbicides	"Fauna survey methods employed included habitat assessment, microbat surveys, anabat analysis, nocturnal surveys, targeted surveys, weekly, monthly HSE inspections, and inspections of relocated habitats and trenches."
8076	8076.I	8076.I.a	NA	Scopus	Guiller C., Affre L., Deschamps-Cottin M., Geslin B., Kaldonski N., Tatoni T.	Impacts of solar energy on butterfly communities in mediterranean agro-ecosystems	2017	Environmental Progress and Sustainable Energy	36	6	1817	1823	10.1002/ep.12626	The rapid expansion of Utility-Scale Solar Energy (USSE) is expected to meet economic and environmental challenges that society faces today and in the future. Yet there is a paucity of comprehensive research on biodiversity responses to USSE. Here we investigated the impact of USSE on species movements via the correlations between landscape connectivity modeling and the similarity of butterfly co…	2-s2.0-85017569209	English	Journal_article	Modelling	AL	High	"southeastern France (Puyloubier; 43830’N, 5839’E; Figure 1) and represents a 3 3 3 km window centered on a USSE"	FRA	Temperate	"between 6 July and 28 August 2015"	In-situ	1	No	Fifteen 25 m x 5 m transects*four times	Yes	Observational	Presence	"Resistance sets implemented into landscape connectivity algorithms. For example, for RS2, USSE is 15 times more resistant than open-habitats (value 5 1) and 6.7 times less resistant than woody habitats (value 5 100)."	Control (different types of natural habitats, e.g. open-habitats) and exposed (USSE facility)	CE	Natural_habitats	"butterfly species"	Lepidoptera	Order	Arthropoda	"The facility was constructed in 2010 [...] This ground mounted photovoltaic system extends over 18 ha with a capacity of 6.5 MW."	Unknown	Ground	USSE	Unknown	[Yes]	"on a historically disturbed area, a former clay quarry and was thus not installed at the expense of a natural area."	"The facility is embedded in a Mediterranean agro-ecosystem landscape dominated by vineyards (47.4% of the study site; average size of the vineyards: 2.3 6 3.4 ha), and interspersed with seminatural grasslands arising from the abandonment of agricultural land (14.4%; average size: 2.2 6 4.4 ha) and woody habitats colonized by Pinus halepensis (22.6%). Built areas represent 12.6% of the study site…	Unknown	"the reluctance to move throughout a given land-use type" | "landscape connectivity"
8204	8204.I	8204.I.a	NA	Scopus	Jahanfar A., Drake J., Sleep B., Margolis L.	Evaluating the shading effect of photovoltaic panels on green roof discharge reduction and plant growth	2019	Journal of Hydrology	568	NA	919	928	10.1016/j.jhydrol.2018.11.019	The hydrology and stormwater management benefits of green roofs (GRs) when integrated with photovoltaic (PV) arrays are currently not well understood. This study is the first quantitative study of an integrated full-scale GR-PV system in Canada. In this project, two GR-PV systems, with low (0.6 m) and high (1.2 m) differential height (LDH and HDH) between the GR surface and PV panels have been co…	2-s2.0-85057361518	English	Journal_article	Study	AL	Low	"fifth-story roof of a University of Toronto building located on the downtown St. George campus"	CAN	Continental	"between May and August 2017"	In-situ (green roof)	1	No	6 locations*16 pins per treatment	Yes	Experimental	Presence	"Vegetation data for the shaded and unshaded areas in both HDH and LDH modules were compared" | "Subsequently, the test module with a vertical separation of 0.6 m will be referred to as low differential height (LDH), while the test module with a vertical separation of 1.2 m will be referred to as high differential height (HDH)."	Control (unshaded areas) and exposed (shaded areas)	CE	Open	"grasses"	Plantae	Kingdom	Plantae	"Two rows of PV panels were mounted to racking structures above each GR. The vertical distances between the PV panels and the GR surface were 0.6 m and 1.2 m for the south and north test modules, respectively (Fig. 2b)."	Unknown	Roof	Array	NA	NA	NA	NA	NA	"The number of pin touches by both plants and leaves were recorded for grasses"
8204	8204.II	8204.II.b	NA	Scopus	Jahanfar A., Drake J., Sleep B., Margolis L.	Evaluating the shading effect of photovoltaic panels on green roof discharge reduction and plant growth	2019	Journal of Hydrology	568	NA	919	928	10.1016/j.jhydrol.2018.11.019	The hydrology and stormwater management benefits of green roofs (GRs) when integrated with photovoltaic (PV) arrays are currently not well understood. This study is the first quantitative study of an integrated full-scale GR-PV system in Canada. In this project, two GR-PV systems, with low (0.6 m) and high (1.2 m) differential height (LDH and HDH) between the GR surface and PV panels have been co…	2-s2.0-85057361518	English	Journal_article	Study	AL	Low	"fifth-story roof of a University of Toronto building located on the downtown St. George campus"	CAN	Continental	"between May and August 2017"	In-situ (green roof)	1	No	6 locations*16 pins per treatment	Yes	Experimental	PV_type	"Subsequently, the test module with a vertical separation of 0.6 m will be referred to as low differential height (LDH), while the test module with a vertical separation of 1.2 m will be referred to as high differential height (HDH)."	Different types of PV panels (two different heights of PV arrays)	Several_treatments	No_control	"grasses"	Plantae	Kingdom	Plantae	"Two rows of PV panels were mounted to racking structures above each GR. The vertical distances between the PV panels and the GR surface were 0.6 m and 1.2 m for the south and north test modules, respectively (Fig. 2b)."	Unknown	Roof	Array	NA	NA	NA	NA	NA	"The number of pin touches by both plants and leaves were recorded for grasses"
8317	8317.I	8317.I.a	NA	Scopus	Kitazawa M., Yamaura Y., Senzaki M., Kawamura K., Hanioka M., Nakamura F.	An Evaluation of Five Agricultural Habitat Types for Openland Birds: Abandoned Farmland Can Have Comparative Values to Undisturbed Wetland	2019	Ornithological Science	18	1	3	16	10.2326/osj.18.3	Populations of birds inhabiting wetlands and grasslands are decreasing globally due to farmland expansion and subsequent agricultural intensification. In addition to conserving natural habitats, managing cultivated farmland and abandoned farmland are likely to be important future conservation measures; however, their relative suitability as avian habitat remains understudied. In this study, we ev…	2-s2.0-85061211891	English	Journal_article	Study	AL	Low	"the Yufutsu Plain, located in central Hokkaido, northern Japan (42°38 ́N, 141°46 ́E)"	JPN	Continental	"From May 15 to July 16, 2016"	In-situ	5	4	Three to six 300m x 100m census plots per habitat*9 times	Yes	Observational	Presence	"We surveyed openland birds in wetlands, abandoned farmlands, pastures, croplands, and solar power plants within the study area."	Control (wetlands as well as abandonned farmland, pastures, croplands) and exposed (USSE facility)	CE	Natural_habitats	"birds"	Aves	Class	Aves	"We defined solar power plants as land where solar panels were arranged in parallel rows at equal intervals. In the solar power plants that we surveyed, solar panels (1.6 m2 per panel) occupied 50–60% of the area, and the remainder was covered by grass vegetation (Poaceae or Cyperaceae), which was cut from early June to early July"	Unknown	Ground	USSE	Unknown	Unknown	["wetlands, abandoned farmlands, pastures, croplands"]	"wetlands, abandoned farmlands, pastures, croplands"	Mowing	"recorded individual birds seen or heard, species, sex, and breeding behavior (e.g., singing, nest building, or carrying food to nestlings) within the plots"| "We then obtained the number of territories and species within a census plot. We defined bird abundance as the number of territories."
8317	8317.I	8317.I.b	NA	Scopus	Kitazawa M., Yamaura Y., Senzaki M., Kawamura K., Hanioka M., Nakamura F.	An Evaluation of Five Agricultural Habitat Types for Openland Birds: Abandoned Farmland Can Have Comparative Values to Undisturbed Wetland	2019	Ornithological Science	18	1	3	16	10.2326/osj.18.3	Populations of birds inhabiting wetlands and grasslands are decreasing globally due to farmland expansion and subsequent agricultural intensification. In addition to conserving natural habitats, managing cultivated farmland and abandoned farmland are likely to be important future conservation measures; however, their relative suitability as avian habitat remains understudied. In this study, we ev…	2-s2.0-85061211891	English	Journal_article	Study	AL	Low	"the Yufutsu Plain, located in central Hokkaido, northern Japan (42°38 ́N, 141°46 ́E)"	JPN	Continental	"From May 15 to July 16, 2016"	In-situ	5	4	Three to six 300m x 100m census plots per habitat*9 times	Yes	Observational	Presence	"We surveyed openland birds in wetlands, abandoned farmlands, pastures, croplands, and solar power plants within the study area."	Control (wetlands as well as abandonned farmland, pastures, croplands) and exposed (USSE facility)	CE	Natural_habitats	"birds"	Aves	Class	Aves	"We defined solar power plants as land where solar panels were arranged in parallel rows at equal intervals. In the solar power plants that we surveyed, solar panels (1.6 m2 per panel) occupied 50–60% of the area, and the remainder was covered by grass vegetation (Poaceae or Cyperaceae), which was cut from early June to early July"	Unknown	Ground	USSE	Unknown	Unknown	["wetlands, abandoned farmlands, pastures, croplands"]	"wetlands, abandoned farmlands, pastures, croplands"	Mowing	"recorded individual birds seen or heard, species, sex, and breeding behavior (e.g., singing, nest building, or carrying food to nestlings) within the plots" | "We then obtained the number of territories and species within a census plot"
8317	8317.I	8317.I.c	NA	Scopus	Kitazawa M., Yamaura Y., Senzaki M., Kawamura K., Hanioka M., Nakamura F.	An Evaluation of Five Agricultural Habitat Types for Openland Birds: Abandoned Farmland Can Have Comparative Values to Undisturbed Wetland	2019	Ornithological Science	18	1	3	16	10.2326/osj.18.3	Populations of birds inhabiting wetlands and grasslands are decreasing globally due to farmland expansion and subsequent agricultural intensification. In addition to conserving natural habitats, managing cultivated farmland and abandoned farmland are likely to be important future conservation measures; however, their relative suitability as avian habitat remains understudied. In this study, we ev…	2-s2.0-85061211891	English	Journal_article	Study	AL	Low	"the Yufutsu Plain, located in central Hokkaido, northern Japan (42°38 ́N, 141°46 ́E)"	JPN	Continental	"From May 15 to July 16, 2016"	In-situ	5	4	Three to six 300m x 100m census plots per habitat*9 times	Yes	Observational	Presence	"We surveyed openland birds in wetlands, abandoned farmlands, pastures, croplands, and solar power plants within the study area."	Control (wetlands as well as abandonned farmland, pastures, croplands) and exposed (USSE facility)	CE	Natural_habitats	"birds"	Aves	Class	Aves	"We defined solar power plants as land where solar panels were arranged in parallel rows at equal intervals. In the solar power plants that we surveyed, solar panels (1.6 m2 per panel) occupied 50–60% of the area, and the remainder was covered by grass vegetation (Poaceae or Cyperaceae), which was cut from early June to early July"	Unknown	Ground	USSE	Unknown	Unknown	["wetlands, abandoned farmlands, pastures, croplands"]	"wetlands, abandoned farmlands, pastures, croplands"	Mowing	"species richness"
8317	8317.I	8317.I.d	NA	Scopus	Kitazawa M., Yamaura Y., Senzaki M., Kawamura K., Hanioka M., Nakamura F.	An Evaluation of Five Agricultural Habitat Types for Openland Birds: Abandoned Farmland Can Have Comparative Values to Undisturbed Wetland	2019	Ornithological Science	18	1	3	16	10.2326/osj.18.3	Populations of birds inhabiting wetlands and grasslands are decreasing globally due to farmland expansion and subsequent agricultural intensification. In addition to conserving natural habitats, managing cultivated farmland and abandoned farmland are likely to be important future conservation measures; however, their relative suitability as avian habitat remains understudied. In this study, we ev…	2-s2.0-85061211891	English	Journal_article	Study	AL	Low	"the Yufutsu Plain, located in central Hokkaido, northern Japan (42°38 ́N, 141°46 ́E)"	JPN	Continental	"From May 15 to July 16, 2016"	In-situ	5	4	Three to six 300m x 100m census plots per habitat*9 times	Yes	Observational	Presence	"We surveyed openland birds in wetlands, abandoned farmlands, pastures, croplands, and solar power plants within the study area."	Control (wetlands as well as abandonned farmland, pastures, croplands) and exposed (USSE facility)	CE	Natural_habitats	"birds"	Aves	Class	Aves	"We defined solar power plants as land where solar panels were arranged in parallel rows at equal intervals. In the solar power plants that we surveyed, solar panels (1.6 m2 per panel) occupied 50–60% of the area, and the remainder was covered by grass vegetation (Poaceae or Cyperaceae), which was cut from early June to early July"	Unknown	Ground	USSE	Unknown	Unknown	["wetlands, abandoned farmlands, pastures, croplands"]	"wetlands, abandoned farmlands, pastures, croplands"	Mowing	"breeding behavior (e.g., singing, nest building, or carrying food to nestlings) within the plots" | "We also recorded the approximate locations of nests within a plot as frequently as possible. We recorded any fledglings found, and defined the number of fledglings as a metric of reproductive success."
8317	8317.I	8317.I.e	NA	Scopus	Kitazawa M., Yamaura Y., Senzaki M., Kawamura K., Hanioka M., Nakamura F.	An Evaluation of Five Agricultural Habitat Types for Openland Birds: Abandoned Farmland Can Have Comparative Values to Undisturbed Wetland	2019	Ornithological Science	18	1	3	16	10.2326/osj.18.3	Populations of birds inhabiting wetlands and grasslands are decreasing globally due to farmland expansion and subsequent agricultural intensification. In addition to conserving natural habitats, managing cultivated farmland and abandoned farmland are likely to be important future conservation measures; however, their relative suitability as avian habitat remains understudied. In this study, we ev…	2-s2.0-85061211891	English	Journal_article	Study	AL	Low	"the Yufutsu Plain, located in central Hokkaido, northern Japan (42°38 ́N, 141°46 ́E)"	JPN	Continental	"from April 10 to May 28, 2016"	In-situ	5	4	Three to six 300m x 100m census plots per habitat*14 times	Yes	Observational	Presence	"We surveyed openland birds in wetlands, abandoned farmlands, pastures, croplands, and solar power plants within the study area."	Control (wetlands as well as abandonned farmland, pastures, croplands) and exposed (USSE facility)	CE	Natural_habitats	"birds"	Aves	Class	Aves	"We defined solar power plants as land where solar panels were arranged in parallel rows at equal intervals. In the solar power plants that we surveyed, solar panels (1.6 m2 per panel) occupied 50–60% of the area, and the remainder was covered by grass vegetation (Poaceae or Cyperaceae), which was cut from early June to early July"	Unknown	Ground	USSE	Unknown	Unknown	["wetlands, abandoned farmlands, pastures, croplands"]	"wetlands, abandoned farmlands, pastures, croplands"	Mowing	"To record the first arrival date of each species, we conducted a first arrival date survey"
8317	8317.I	8317.I.f	NA	Scopus	Kitazawa M., Yamaura Y., Senzaki M., Kawamura K., Hanioka M., Nakamura F.	An Evaluation of Five Agricultural Habitat Types for Openland Birds: Abandoned Farmland Can Have Comparative Values to Undisturbed Wetland	2019	Ornithological Science	18	1	3	16	10.2326/osj.18.3	Populations of birds inhabiting wetlands and grasslands are decreasing globally due to farmland expansion and subsequent agricultural intensification. In addition to conserving natural habitats, managing cultivated farmland and abandoned farmland are likely to be important future conservation measures; however, their relative suitability as avian habitat remains understudied. In this study, we ev…	2-s2.0-85061211891	English	Journal_article	Study	AL	Low	"the Yufutsu Plain, located in central Hokkaido, northern Japan (42°38 ́N, 141°46 ́E)"	JPN	Continental	"from May 15 to August 3, 2016"	In-situ	5	4	Two 20m survey lines per habitat*6 times	Yes	Observational	Presence	"We surveyed openland birds in wetlands, abandoned farmlands, pastures, croplands, and solar power plants within the study area."	Control (wetlands as well as abandonned farmland, pastures, croplands) and exposed (USSE facility)	CE	Natural_habitats	"arthropods"	Arthropoda	Phylum	Arthropoda	"We defined solar power plants as land where solar panels were arranged in parallel rows at equal intervals. In the solar power plants that we surveyed, solar panels (1.6 m2 per panel) occupied 50–60% of the area, and the remainder was covered by grass vegetation (Poaceae or Cyperaceae), which was cut from early June to early July"	Unknown	Ground	USSE	Unknown	Unknown	["wetlands, abandoned farmlands, pastures, croplands"]	"wetlands, abandoned farmlands, pastures, croplands"	Mowing	"We later identified arthropods to order (Aranea, Coleoptera, Diptera, Lepidoptera, Odonata, Orthoptera, Hemiptera, Hymenoptera, and Plecoptera)."
8317	8317.I	8317.I.g	NA	Scopus	Kitazawa M., Yamaura Y., Senzaki M., Kawamura K., Hanioka M., Nakamura F.	An Evaluation of Five Agricultural Habitat Types for Openland Birds: Abandoned Farmland Can Have Comparative Values to Undisturbed Wetland	2019	Ornithological Science	18	1	3	16	10.2326/osj.18.3	Populations of birds inhabiting wetlands and grasslands are decreasing globally due to farmland expansion and subsequent agricultural intensification. In addition to conserving natural habitats, managing cultivated farmland and abandoned farmland are likely to be important future conservation measures; however, their relative suitability as avian habitat remains understudied. In this study, we ev…	2-s2.0-85061211891	English	Journal_article	Study	AL	Low	"the Yufutsu Plain, located in central Hokkaido, northern Japan (42°38 ́N, 141°46 ́E)"	JPN	Continental	"from May 15 to August 3, 2016"	In-situ	5	4	Two 20m survey lines per habitat*6 times	Yes	Observational	Presence	"We surveyed openland birds in wetlands, abandoned farmlands, pastures, croplands, and solar power plants within the study area."	Control (wetlands as well as abandonned farmland, pastures, croplands) and exposed (USSE facility)	CE	Natural_habitats	"arthropods"	Arthropoda	Phylum	Arthropoda	"We defined solar power plants as land where solar panels were arranged in parallel rows at equal intervals. In the solar power plants that we surveyed, solar panels (1.6 m2 per panel) occupied 50–60% of the area, and the remainder was covered by grass vegetation (Poaceae or Cyperaceae), which was cut from early June to early July"	Unknown	Ground	USSE	Unknown	Unknown	["wetlands, abandoned farmlands, pastures, croplands"]	"wetlands, abandoned farmlands, pastures, croplands"	Mowing	"we surveyed the amount of arthropods (prey) present using sweep-net sampling." | "Arthropods were dried in an oven for 24 h at 60°C and weighed with a precision balance to the nearest 0.001 g"
8461	8461.I	8461.I.a	NA	Scopus	Liu Y., Zhang R.-Q., Huang Z., Cheng Z., López-Vicente M., Ma X.-R., Wu G.-L.	Solar photovoltaic panels significantly promote vegetation recovery by modifying the soil surface microhabitats in an arid sandy ecosystem	2019	Land Degradation and Development	30	18	2177	2186	10.1002/ldr.3408	The arid sandy areas have great potential for producing solar power, and a large number of solar photovoltaic (PV) power (SPP) stations have been set-up in these regions across the world. Construction of SPP at large scale certainly changes the land surface with consequences on the local ecosystem. However, few studies have focused on these impacts. This study explored the influence of SPP on veg…	2-s2.0-85070754100	English	Journal_article	Study	AL	Unclear	"the SPP (38°31′57″N, 106°36′47″E; 1,222 m a.s.l.) constructed near Yinchuan City, at Xingqing District (Figure 1a)"	CHN	Arid	"from July 23 to 27, 2018"	In-situ	1	No	Five 1m² quadrats per treatments	No	Observational	Presence	"the area district vertically below the PV panel line (axis horizontality) in south–north direction was defined as the below line (BL) zone, and the area district between two PV panel lines was defined as the interval (IT) zone. The area district 30 m nearby solar power station was defined as the outside (OS) zone"	Control (open area outside USSE facility) and exposed (area under PV panels and area between PV panels)	CE	Open	"vegetation"	Plantae	Kingdom	Plantae	"All the experiments were conducted in the Baofeng SPP station, which was constructed in 2016. This station occupies an area of about 15.33 km2 and has an installed capacity of 640 MW." | "The PV power station was constructed by a vast installation unit, which is 7‐m long in the east–west direction, 6.8‐m width in the south–north direction, and 2.15‐m height above the ground. The PV panels in the…	Unknown	Ground	USSE	Yes	[No]	["Natural vegetation is scarce without the presence of forest. Dominant plant species in this area are mainly psammophytic shrubs and herbaceous plants, including Halogeton arachnoideus, Artemisia scoparia, Artemisia ordosica, and Artemisia sphaerocephala"]	"Natural vegetation is scarce without the presence of forest. Dominant plant species in this area are mainly psammophytic shrubs and herbaceous plants, including Halogeton arachnoideus, Artemisia scoparia, Artemisia ordosica, and Artemisia sphaerocephala"	No	"An intensive field study was conducted to examine the aboveground biomass, vegetation coverage, and plant species in the three zones"
8461	8461.I	8461.I.b	NA	Scopus	Liu Y., Zhang R.-Q., Huang Z., Cheng Z., López-Vicente M., Ma X.-R., Wu G.-L.	Solar photovoltaic panels significantly promote vegetation recovery by modifying the soil surface microhabitats in an arid sandy ecosystem	2019	Land Degradation and Development	30	18	2177	2186	10.1002/ldr.3408	The arid sandy areas have great potential for producing solar power, and a large number of solar photovoltaic (PV) power (SPP) stations have been set-up in these regions across the world. Construction of SPP at large scale certainly changes the land surface with consequences on the local ecosystem. However, few studies have focused on these impacts. This study explored the influence of SPP on veg…	2-s2.0-85070754100	English	Journal_article	Study	AL	Unclear	"the SPP (38°31′57″N, 106°36′47″E; 1,222 m a.s.l.) constructed near Yinchuan City, at Xingqing District (Figure 1a)"	CHN	Arid	"from July 23 to 27, 2018"	In-situ	1	No	Five 1m² quadrats per treatments	No	Observational	Presence	"the area district vertically below the PV panel line (axis horizontality) in south–north direction was defined as the below line (BL) zone, and the area district between two PV panel lines was defined as the interval (IT) zone. The area district 30 m nearby solar power station was defined as the outside (OS) zone"	Control (open area outside USSE facility) and exposed (area under PV panels and area between PV panels)	CE	Open	"vegetation"	Plantae	Kingdom	Plantae	"All the experiments were conducted in the Baofeng SPP station, which was constructed in 2016. This station occupies an area of about 15.33 km2 and has an installed capacity of 640 MW." | "The PV power station was constructed by a vast installation unit, which is 7‐m long in the east–west direction, 6.8‐m width in the south–north direction, and 2.15‐m height above the ground. The PV panels in the…	Unknown	Ground	USSE	Yes	[No]	["Natural vegetation is scarce without the presence of forest. Dominant plant species in this area are mainly psammophytic shrubs and herbaceous plants, including Halogeton arachnoideus, Artemisia scoparia, Artemisia ordosica, and Artemisia sphaerocephala"]	"Natural vegetation is scarce without the presence of forest. Dominant plant species in this area are mainly psammophytic shrubs and herbaceous plants, including Halogeton arachnoideus, Artemisia scoparia, Artemisia ordosica, and Artemisia sphaerocephala"	No	"An intensive field study was conducted to examine the aboveground biomass, vegetation coverage, and plant species in the three zones"
8461	8461.I	8461.I.c	NA	Scopus	Liu Y., Zhang R.-Q., Huang Z., Cheng Z., López-Vicente M., Ma X.-R., Wu G.-L.	Solar photovoltaic panels significantly promote vegetation recovery by modifying the soil surface microhabitats in an arid sandy ecosystem	2019	Land Degradation and Development	30	18	2177	2186	10.1002/ldr.3408	The arid sandy areas have great potential for producing solar power, and a large number of solar photovoltaic (PV) power (SPP) stations have been set-up in these regions across the world. Construction of SPP at large scale certainly changes the land surface with consequences on the local ecosystem. However, few studies have focused on these impacts. This study explored the influence of SPP on veg…	2-s2.0-85070754100	English	Journal_article	Study	AL	Unclear	"the SPP (38°31′57″N, 106°36′47″E; 1,222 m a.s.l.) constructed near Yinchuan City, at Xingqing District (Figure 1a)"	CHN	Arid	"from July 23 to 27, 2018"	In-situ	1	No	Five 1m² quadrats per treatments	No	Observational	Presence	"the area district vertically below the PV panel line (axis horizontality) in south–north direction was defined as the below line (BL) zone, and the area district between two PV panel lines was defined as the interval (IT) zone. The area district 30 m nearby solar power station was defined as the outside (OS) zone"	Control (open area outside USSE facility) and exposed (area under PV panels and area between PV panels)	CE	Open	"vegetation"	Plantae	Kingdom	Plantae	"All the experiments were conducted in the Baofeng SPP station, which was constructed in 2016. This station occupies an area of about 15.33 km2 and has an installed capacity of 640 MW." | "The PV power station was constructed by a vast installation unit, which is 7‐m long in the east–west direction, 6.8‐m width in the south–north direction, and 2.15‐m height above the ground. The PV panels in the…	Unknown	Ground	USSE	Yes	[No]	["Natural vegetation is scarce without the presence of forest. Dominant plant species in this area are mainly psammophytic shrubs and herbaceous plants, including Halogeton arachnoideus, Artemisia scoparia, Artemisia ordosica, and Artemisia sphaerocephala"]	"Natural vegetation is scarce without the presence of forest. Dominant plant species in this area are mainly psammophytic shrubs and herbaceous plants, including Halogeton arachnoideus, Artemisia scoparia, Artemisia ordosica, and Artemisia sphaerocephala"	No	"species richness were estimated"
8461	8461.I	8461.I.d	NA	Scopus	Liu Y., Zhang R.-Q., Huang Z., Cheng Z., López-Vicente M., Ma X.-R., Wu G.-L.	Solar photovoltaic panels significantly promote vegetation recovery by modifying the soil surface microhabitats in an arid sandy ecosystem	2019	Land Degradation and Development	30	18	2177	2186	10.1002/ldr.3408	The arid sandy areas have great potential for producing solar power, and a large number of solar photovoltaic (PV) power (SPP) stations have been set-up in these regions across the world. Construction of SPP at large scale certainly changes the land surface with consequences on the local ecosystem. However, few studies have focused on these impacts. This study explored the influence of SPP on veg…	2-s2.0-85070754100	English	Journal_article	Study	AL	Unclear	"the SPP (38°31′57″N, 106°36′47″E; 1,222 m a.s.l.) constructed near Yinchuan City, at Xingqing District (Figure 1a)"	CHN	Arid	"from July 23 to 27, 2018"	In-situ	1	No	Five 1m² quadrats per treatments	No	Observational	Presence	"the area district vertically below the PV panel line (axis horizontality) in south–north direction was defined as the below line (BL) zone, and the area district between two PV panel lines was defined as the interval (IT) zone. The area district 30 m nearby solar power station was defined as the outside (OS) zone"	Control (open area outside USSE facility) and exposed (area under PV panels and area between PV panels)	CE	Open	"vegetation"	Plantae	Kingdom	Plantae	"All the experiments were conducted in the Baofeng SPP station, which was constructed in 2016. This station occupies an area of about 15.33 km2 and has an installed capacity of 640 MW." | "The PV power station was constructed by a vast installation unit, which is 7‐m long in the east–west direction, 6.8‐m width in the south–north direction, and 2.15‐m height above the ground. The PV panels in the…	Unknown	Ground	USSE	Yes	[No]	["Natural vegetation is scarce without the presence of forest. Dominant plant species in this area are mainly psammophytic shrubs and herbaceous plants, including Halogeton arachnoideus, Artemisia scoparia, Artemisia ordosica, and Artemisia sphaerocephala"]	"Natural vegetation is scarce without the presence of forest. Dominant plant species in this area are mainly psammophytic shrubs and herbaceous plants, including Halogeton arachnoideus, Artemisia scoparia, Artemisia ordosica, and Artemisia sphaerocephala"	No	"An intensive field study was conducted to examine the aboveground biomass, vegetation coverage, and plant species in the three zones"
8523	8523.I	8523.I.a	NA	Scopus	Martin-Sanchez P.M., Gebhardt C., Toepel J., Barry J., Munzke N., Günster J., Gorbushina A.A.	Monitoring microbial soiling in photovoltaic systems: A qPCR-based approach	2018	International Biodeterioration and Biodegradation	129	NA	13	22	10.1016/j.ibiod.2017.12.008	Soiling of photovoltaic (PV) systems compromises their performance causing a significant power loss and demanding periodical cleaning actions. This phenomenon raises great concerns in the solar energy field, thus leading to notable research efforts over the last decades. Soiling is caused by a dual action of dust deposition and biofouling. However, surprisingly, the microbiological contribution t…	2-s2.0-85041126146	English	Journal_article	Study	AL	Low	"two PV modules at the Faculty of Physics from the Freie Universität Berlin (FU) (Fig. 1a) were sampled, with GPS coordinates 52° 27′ 24.4″ N, 13° 17′ 41.36″ E" | "sixteen different arrays, each composed of 36–40 PV modules with the same inclination, orientation and type of module, were sampled in triplicate from the Karlsruhe Institute of Technology (KIT), Karlsruhe (Fig. 1c), GPS coordinates 49…	DEU	Temperate	"In October 2015" and "in November 2016" (Freie) | "for two years (Oct/Nov 2015-16)" (Karlsruhe)	In-situ	2	No	8 samples from 2 surface areas (Freie) + 2 samples in 2016 | 16 arrays*3 replicates (Karlsruhe) + 2 samples in 2016	Yes	Observational	PV_type	"comparisons between different inclinations (2°, 15° and 60°), orientation (60°E, 0°S and 60°W) and module types (1–6), as well as between the two studied years (2015 and 2016) for each different inclination angle." | "Modules without antireflective coating: 1 (ESG glass), 3 (VSG glass), 4 and 5. Modules with antireflective coating: 2 (VSG glass, closed pore coating) and 6"	Different types of PV panels (antireflective coating or not, inclination angles, Panels or USSE facility)	Several_treatments	No_control	"bacteria"	Bacteria	Kingdom	Microorganisms	"This PV facility, composed of thin-film cadmium telluride (CdTe) modules, was installed in 2008" | "This 1 MW solar power storage park contains 102 different arrays that were installed in June 2014. It is important to note that there was no cleaning maintenance during the time of this study."	CdTe Thin-film (Freie) | Unknown	Ground (Karlsruhe) | Roof (Freie)	Panel | USSE	Unknown	Unknown	Unknown	Unknown	No_cleaning	"Bacterial load was quantified by qPCR using the primers 27f/338Rr targeted on the 16S marker (Oldham and Duncan, 2012)." | "Quantification of microbial target groups was expressed as weight of genomic target DNA in each sample (ng·cm−2 ), which is directly proportional to the amount of biomass developed by the corresponding target group."
8523	8523.I	8523.I.b	NA	Scopus	Martin-Sanchez P.M., Gebhardt C., Toepel J., Barry J., Munzke N., Günster J., Gorbushina A.A.	Monitoring microbial soiling in photovoltaic systems: A qPCR-based approach	2018	International Biodeterioration and Biodegradation	129	NA	13	22	10.1016/j.ibiod.2017.12.008	Soiling of photovoltaic (PV) systems compromises their performance causing a significant power loss and demanding periodical cleaning actions. This phenomenon raises great concerns in the solar energy field, thus leading to notable research efforts over the last decades. Soiling is caused by a dual action of dust deposition and biofouling. However, surprisingly, the microbiological contribution t…	2-s2.0-85041126146	English	Journal_article	Study	AL	Low	"two PV modules at the Faculty of Physics from the Freie Universität Berlin (FU) (Fig. 1a) were sampled, with GPS coordinates 52° 27′ 24.4″ N, 13° 17′ 41.36″ E" | "sixteen different arrays, each composed of 36–40 PV modules with the same inclination, orientation and type of module, were sampled in triplicate from the Karlsruhe Institute of Technology (KIT), Karlsruhe (Fig. 1c), GPS coordinates 49…	DEU	Temperate	"In October 2015" and "in November 2016" (Freie) | "for two years (Oct/Nov 2015-16)" (Karlsruhe)	In-situ	2	No	8 samples from 2 surface areas (Freie) + 2 samples in 2016 | 16 arrays*3 replicates (Karlsruhe) + 2 samples in 2016	Yes	Observational	PV_type	"comparisons between different inclinations (2°, 15° and 60°), orientation (60°E, 0°S and 60°W) and module types (1–6), as well as between the two studied years (2015 and 2016) for each different inclination angle." | "Modules without antireflective coating: 1 (ESG glass), 3 (VSG glass), 4 and 5. Modules with antireflective coating: 2 (VSG glass, closed pore coating) and 6"	Different types of PV panels (antireflective coating or not, inclination angles, Panels or USSE facility)	Several_treatments	No_control	"fungi"	Fungi	Kingdom	Fungi	"This PV facility, composed of thin-film cadmium telluride (CdTe) modules, was installed in 2008" | "This 1 MW solar power storage park contains 102 different arrays that were installed in June 2014. It is important to note that there was no cleaning maintenance during the time of this study."	CdTe Thin-film (Freie) | Unknown	Ground (Karlsruhe) | Roof (Freie)	Panel | USSE	Unknown	Unknown	Unknown	Unknown	No_cleaning	"Fungal load was estimated quantifying the total amount of fungal DNA by qPCR using the primers NL1f/LS2r targeted on 28S rRNA gene (Martin-Sanchez et al., 2016, 2018)." | "Quantification of microbial target groups was expressed as weight of genomic target DNA in each sample (ng·cm−2 ), which is directly proportional to the amount of biomass developed by the corresponding target group."
8523	8523.I	8523.I.c	NA	Scopus	Martin-Sanchez P.M., Gebhardt C., Toepel J., Barry J., Munzke N., Günster J., Gorbushina A.A.	Monitoring microbial soiling in photovoltaic systems: A qPCR-based approach	2018	International Biodeterioration and Biodegradation	129	NA	13	22	10.1016/j.ibiod.2017.12.008	Soiling of photovoltaic (PV) systems compromises their performance causing a significant power loss and demanding periodical cleaning actions. This phenomenon raises great concerns in the solar energy field, thus leading to notable research efforts over the last decades. Soiling is caused by a dual action of dust deposition and biofouling. However, surprisingly, the microbiological contribution t…	2-s2.0-85041126146	English	Journal_article	Study	AL	Low	"two PV modules at the Faculty of Physics from the Freie Universität Berlin (FU) (Fig. 1a) were sampled, with GPS coordinates 52° 27′ 24.4″ N, 13° 17′ 41.36″ E" | "sixteen different arrays, each composed of 36–40 PV modules with the same inclination, orientation and type of module, were sampled in triplicate from the Karlsruhe Institute of Technology (KIT), Karlsruhe (Fig. 1c), GPS coordinates 49…	DEU	Temperate	"In October 2015" and "in November 2016" (Freie) | "for two years (Oct/Nov 2015-16)" (Karlsruhe)	In-situ	2	No	8 samples from 2 surface areas (Freie) + 2 samples in 2016 | 16 arrays*3 replicates (Karlsruhe) + 2 samples in 2016	Yes	Observational	PV_type	"comparisons between different inclinations (2°, 15° and 60°), orientation (60°E, 0°S and 60°W) and module types (1–6), as well as between the two studied years (2015 and 2016) for each different inclination angle." | "Modules without antireflective coating: 1 (ESG glass), 3 (VSG glass), 4 and 5. Modules with antireflective coating: 2 (VSG glass, closed pore coating) and 6"	Different types of PV panels (antireflective coating or not, inclination angles, Panels or USSE facility)	Several_treatments	No_control	"photosynthetic microorganisms [...] multiple eukaryotic algal and cyanobacterial groups"	Microorganisms	NA	Microorganisms	"This PV facility, composed of thin-film cadmium telluride (CdTe) modules, was installed in 2008" | "This 1 MW solar power storage park contains 102 different arrays that were installed in June 2014. It is important to note that there was no cleaning maintenance during the time of this study."	CdTe Thin-film (Freie) | Unknown	Ground (Karlsruhe) | Roof (Freie)	Panel | USSE	Unknown	Unknown	Unknown	Unknown	No_cleaning	"to estimate the load of photosynthetic microorganisms, the primers p23SrV_f1/p23SrV_r1, targeted on the 23S rDNA plastid marker of multiple eukaryotic algal and cyanobacterial groups (Sherwood and Presting, 2007), were used in qPCR." | "Quantification of microbial target groups was expressed as weight of genomic target DNA in each sample (ng·cm−2 ), which is directly proportional to the amount o…
8639	8639.I	8639.I.a	NA	Scopus	Nash C., Clough J., Gedge D., Lindsay R., Newport D., Ciupala M.A., Connop S.	Initial insights on the biodiversity potential of biosolar roofs: a London Olympic Park green roof case study	2016	Israel Journal of Ecology and Evolution	62	1-2	74	87	10.1080/15659801.2015.1045791	Cities dominated by impervious artificial surfaces can experience a multitude of negative environmental impacts. Restoration of green infrastructure has been identified as a mechanism for increasing urban resilience, enabling cities to transition towards sustainable futures in the face of climate-driven change. Building rooftops represent a viable space for integrating new green infrastructure in…	2-s2.0-84987624108	English	Journal_article	Study	YR&AL	High	"the Olympic Park living roofs, the Main Press Centre building (MPC) roof (51:32:48 N, 0:01:20 W)"	GBR	Temperate	"during summer 2013 (early, mid and late summer)."	In-situ (green roof)	1	No	36 quadrats (100 squares per quadrat), 3 times	Yes	Observational	Presence	"“edge (high)” the area under and adjacent to the raised end of the PV panel; “under” the area under the centre of the PV panel; “edge (low)” the area under and adjacent to the lower end of the PV panel; “open” the area between the panels"	Control (open without PV panels) and exposed (under and high and low edges of PV panels)	CE	Open	"herbaceous communities"	Plantae	Kingdom	Plantae	"an array comprising 317 PV panels" | "all panels were installed at the same orientation, height and angle and thus their individual effect on the underlying habitat would be expected to be relatively uniform"	Unknown	Roof	Array	NA	NA	NA	NA	NA	"A complete list of all plants within the quadrat was recorded and plant frequency data were collected by recording plant presence/absence in each of the 100 subunits within the quadrat, providing a percentage score"
8639	8639.I	8639.I.b	NA	Scopus	Nash C., Clough J., Gedge D., Lindsay R., Newport D., Ciupala M.A., Connop S.	Initial insights on the biodiversity potential of biosolar roofs: a London Olympic Park green roof case study	2016	Israel Journal of Ecology and Evolution	62	1-2	74	87	10.1080/15659801.2015.1045791	Cities dominated by impervious artificial surfaces can experience a multitude of negative environmental impacts. Restoration of green infrastructure has been identified as a mechanism for increasing urban resilience, enabling cities to transition towards sustainable futures in the face of climate-driven change. Building rooftops represent a viable space for integrating new green infrastructure in…	2-s2.0-84987624108	English	Journal_article	Study	YR&AL	High	"the Olympic Park living roofs, the Main Press Centre building (MPC) roof (51:32:48 N, 0:01:20 W)"	GBR	Temperate	"during summer 2013 (early, mid and late summer)."	In-situ (green roof)	1	No	36 quadrats (100 squares per quadrat), 3 times | 12 transects, and each 10 cm quadrat of 10 subunits, 3 times	Yes	Observational	Presence	"“edge (high)” the area under and adjacent to the raised end of the PV panel; “under” the area under the centre of the PV panel; “edge (low)” the area under and adjacent to the lower end of the PV panel; “open” the area between the panels"	Control (open without PV panels) and exposed (under and high and low edges of PV panels)	CE	Open	"herbaceous communities"	Plantae	Kingdom	Plantae	"an array comprising 317 PV panels" | "all panels were installed at the same orientation, height and angle and thus their individual effect on the underlying habitat would be expected to be relatively uniform"	Unknown	Roof	Array	NA	NA	NA	NA	NA	"A complete list of all plants within the quadrat was recorded and plant frequency data were collected by recording plant presence/absence in each of the 100 subunits within the quadrat, providing a percentage score" | "All plant species intercepting the vertical quadrat were recorded." | "Average floral diversity 0-10 cm" | "Average floral diversity 10-20 cm"
8639	8639.I	8639.I.c	NA	Scopus	Nash C., Clough J., Gedge D., Lindsay R., Newport D., Ciupala M.A., Connop S.	Initial insights on the biodiversity potential of biosolar roofs: a London Olympic Park green roof case study	2016	Israel Journal of Ecology and Evolution	62	1-2	74	87	10.1080/15659801.2015.1045791	Cities dominated by impervious artificial surfaces can experience a multitude of negative environmental impacts. Restoration of green infrastructure has been identified as a mechanism for increasing urban resilience, enabling cities to transition towards sustainable futures in the face of climate-driven change. Building rooftops represent a viable space for integrating new green infrastructure in…	2-s2.0-84987624108	English	Journal_article	Study	YR&AL	High	"the Olympic Park living roofs, the Main Press Centre building (MPC) roof (51:32:48 N, 0:01:20 W)"	GBR	Temperate	"during summer 2013 (early, mid and late summer)."	In-situ (green roof)	1	No	12 transects, and each 10 cm quadrat of 10 subunits, 3 times	Yes	Observational	Presence	"“edge (high)” the area under and adjacent to the raised end of the PV panel; “under” the area under the centre of the PV panel; “edge (low)” the area under and adjacent to the lower end of the PV panel; “open” the area between the panels"	Control (open without PV panels) and exposed (under and high and low edges of PV panels)	CE	Open	"herbaceous communities"	Plantae	Kingdom	Plantae	"an array comprising 317 PV panels" | "all panels were installed at the same orientation, height and angle and thus their individual effect on the underlying habitat would be expected to be relatively uniform"	Unknown	Roof	Array	NA	NA	NA	NA	NA	"the height and species were noted on a sheet in the corresponding 10-cm strata to create a structure profile diagram"
8639	8639.I	8639.I.d	NA	Scopus	Nash C., Clough J., Gedge D., Lindsay R., Newport D., Ciupala M.A., Connop S.	Initial insights on the biodiversity potential of biosolar roofs: a London Olympic Park green roof case study	2016	Israel Journal of Ecology and Evolution	62	1-2	74	87	10.1080/15659801.2015.1045791	Cities dominated by impervious artificial surfaces can experience a multitude of negative environmental impacts. Restoration of green infrastructure has been identified as a mechanism for increasing urban resilience, enabling cities to transition towards sustainable futures in the face of climate-driven change. Building rooftops represent a viable space for integrating new green infrastructure in…	2-s2.0-84987624108	English	Journal_article	Study	YR&AL	High	"the Olympic Park living roofs, the Main Press Centre building (MPC) roof (51:32:48 N, 0:01:20 W)"	GBR	Temperate	"during summer 2013 (early, mid and late summer)."	In-situ (green roof)	1	No	10 walks, 3 times	Yes	Observational	Presence	"“edge (high)” the area under and adjacent to the raised end of the PV panel; “under” the area under the centre of the PV panel; “edge (low)” the area under and adjacent to the lower end of the PV panel; “open” the area between the panels"	Control (open without PV panels) and exposed (under and high and low edges of PV panels)	CE	Open	"bumblebee"	[Bombus Latreille, 1802]	Genus	Arthropoda	"an array comprising 317 PV panels" | "all panels were installed at the same orientation, height and angle and thus their individual effect on the underlying habitat would be expected to be relatively uniform"	Unknown	Roof	Array	NA	NA	NA	NA	NA	"Surveys recorded the number and species of bumblebees observed"
8639	8639.I	8639.I.e	NA	Scopus	Nash C., Clough J., Gedge D., Lindsay R., Newport D., Ciupala M.A., Connop S.	Initial insights on the biodiversity potential of biosolar roofs: a London Olympic Park green roof case study	2016	Israel Journal of Ecology and Evolution	62	1-2	74	87	10.1080/15659801.2015.1045791	Cities dominated by impervious artificial surfaces can experience a multitude of negative environmental impacts. Restoration of green infrastructure has been identified as a mechanism for increasing urban resilience, enabling cities to transition towards sustainable futures in the face of climate-driven change. Building rooftops represent a viable space for integrating new green infrastructure in…	2-s2.0-84987624108	English	Journal_article	Study	YR&AL	High	"the Olympic Park living roofs, the Main Press Centre building (MPC) roof (51:32:48 N, 0:01:20 W)"	GBR	Temperate	"during summer 2013 (early, mid and late summer)."	In-situ (green roof)	1	No	10 walks, 3 times	Yes	Observational	Presence	"“edge (high)” the area under and adjacent to the raised end of the PV panel; “under” the area under the centre of the PV panel; “edge (low)” the area under and adjacent to the lower end of the PV panel; “open” the area between the panels"	Control (open without PV panels) and exposed (under and high and low edges of PV panels)	CE	Open	"bumblebee"	[Bombus Latreille, 1802]	Genus	Arthropoda	"an array comprising 317 PV panels" | "all panels were installed at the same orientation, height and angle and thus their individual effect on the underlying habitat would be expected to be relatively uniform"	Unknown	Roof	Array	NA	NA	NA	NA	NA	"Surveys recorded the number and species of bumblebees observed"
8639	8639.I	8639.I.f	NA	Scopus	Nash C., Clough J., Gedge D., Lindsay R., Newport D., Ciupala M.A., Connop S.	Initial insights on the biodiversity potential of biosolar roofs: a London Olympic Park green roof case study	2016	Israel Journal of Ecology and Evolution	62	1-2	74	87	10.1080/15659801.2015.1045791	Cities dominated by impervious artificial surfaces can experience a multitude of negative environmental impacts. Restoration of green infrastructure has been identified as a mechanism for increasing urban resilience, enabling cities to transition towards sustainable futures in the face of climate-driven change. Building rooftops represent a viable space for integrating new green infrastructure in…	2-s2.0-84987624108	English	Journal_article	Study	YR&AL	High	"the Olympic Park living roofs, the Main Press Centre building (MPC) roof (51:32:48 N, 0:01:20 W)"	GBR	Temperate	"during summer 2013 (early, mid and late summer)."	In-situ (green roof)	1	No	10 walks, 3 times	Yes	Observational	Presence	"“edge (high)” the area under and adjacent to the raised end of the PV panel; “under” the area under the centre of the PV panel; “edge (low)” the area under and adjacent to the lower end of the PV panel; “open” the area between the panels"	Control (open without PV panels) and exposed (under and high and low edges of PV panels)	CE	Open	"bumblebee"	[Bombus Latreille, 1802]	Genus	Arthropoda	"an array comprising 317 PV panels" | "all panels were installed at the same orientation, height and angle and thus their individual effect on the underlying habitat would be expected to be relatively uniform"	Unknown	Roof	Array	NA	NA	NA	NA	NA	"the behaviour of the individual was recorded (i.e. in flight, or the floral species on which it was foraging/resting)"
8639	8639.I	8639.I.g	NA	Scopus	Nash C., Clough J., Gedge D., Lindsay R., Newport D., Ciupala M.A., Connop S.	Initial insights on the biodiversity potential of biosolar roofs: a London Olympic Park green roof case study	2016	Israel Journal of Ecology and Evolution	62	1-2	74	87	10.1080/15659801.2015.1045791	Cities dominated by impervious artificial surfaces can experience a multitude of negative environmental impacts. Restoration of green infrastructure has been identified as a mechanism for increasing urban resilience, enabling cities to transition towards sustainable futures in the face of climate-driven change. Building rooftops represent a viable space for integrating new green infrastructure in…	2-s2.0-84987624108	English	Journal_article	Study	YR&AL	High	"the Olympic Park living roofs, the Main Press Centre building (MPC) roof (51:32:48 N, 0:01:20 W)"	GBR	Temperate	"during summer 2013 (early, mid and late summer)."	In-situ (green roof)	1	No	44 pitfall traps (1 per PV treatment) left for 2 weeks, 3 times	Yes	Observational	Presence	"“edge (high)” the area under and adjacent to the raised end of the PV panel; “under” the area under the centre of the PV panel; “edge (low)” the area under and adjacent to the lower end of the PV panel; “open” the area between the panels"	Control (open without PV panels) and exposed (under and high and low edges of PV panels)	CE	Open	"Orthoptera, Diptera, Hemiptera and Lepidoptera, or higher (e.g. Gastropoda), with the exception to this being Araneae, Coleoptera and Hymenoptera which were also identified to species level"	Arthropoda	Phylum	Arthropoda	"an array comprising 317 PV panels" | "all panels were installed at the same orientation, height and angle and thus their individual effect on the underlying habitat would be expected to be relatively uniform"	Unknown	Roof	Array	NA	NA	NA	NA	NA	"Individuals in traps were identified into different groups at order level such as Orthoptera, Diptera, Hemiptera and Lepidoptera, or higher (e.g. Gastropoda), with the exception to this being Araneae, Coleoptera and Hymenoptera which were also identified to species level"
8639	8639.I	8639.I.h	NA	Scopus	Nash C., Clough J., Gedge D., Lindsay R., Newport D., Ciupala M.A., Connop S.	Initial insights on the biodiversity potential of biosolar roofs: a London Olympic Park green roof case study	2016	Israel Journal of Ecology and Evolution	62	1-2	74	87	10.1080/15659801.2015.1045791	Cities dominated by impervious artificial surfaces can experience a multitude of negative environmental impacts. Restoration of green infrastructure has been identified as a mechanism for increasing urban resilience, enabling cities to transition towards sustainable futures in the face of climate-driven change. Building rooftops represent a viable space for integrating new green infrastructure in…	2-s2.0-84987624108	English	Journal_article	Study	YR&AL	High	"the Olympic Park living roofs, the Main Press Centre building (MPC) roof (51:32:48 N, 0:01:20 W)"	GBR	Temperate	"during summer 2013 (early, mid and late summer)."	In-situ (green roof)	1	No	44 pitfall traps (1 per PV treatment) left for 2 weeks, 3 times	Yes	Observational	Presence	"“edge (high)” the area under and adjacent to the raised end of the PV panel; “under” the area under the centre of the PV panel; “edge (low)” the area under and adjacent to the lower end of the PV panel; “open” the area between the panels"	Control (open without PV panels) and exposed (under and high and low edges of PV panels)	CE	Open	"Orthoptera, Diptera, Hemiptera and Lepidoptera, or higher (e.g. Gastropoda), with the exception to this being Araneae, Coleoptera and Hymenoptera which were also identified to species level"	Arthropoda	Phylum	Arthropoda	"an array comprising 317 PV panels" | "all panels were installed at the same orientation, height and angle and thus their individual effect on the underlying habitat would be expected to be relatively uniform"	Unknown	Roof	Array	NA	NA	NA	NA	NA	"Individuals in traps were identified into different groups at order level such as Orthoptera, Diptera, Hemiptera and Lepidoptera, or higher (e.g. Gastropoda), with the exception to this being Araneae, Coleoptera and Hymenoptera which were also identified to species level"
8639	8639.II	8639.II.a	NA	Scopus	Nash C., Clough J., Gedge D., Lindsay R., Newport D., Ciupala M.A., Connop S.	Initial insights on the biodiversity potential of biosolar roofs: a London Olympic Park green roof case study	2016	Israel Journal of Ecology and Evolution	62	1-2	74	87	10.1080/15659801.2015.1045791	Cities dominated by impervious artificial surfaces can experience a multitude of negative environmental impacts. Restoration of green infrastructure has been identified as a mechanism for increasing urban resilience, enabling cities to transition towards sustainable futures in the face of climate-driven change. Building rooftops represent a viable space for integrating new green infrastructure in…	2-s2.0-84987624108	English	Journal_article	Study	YR&AL	High	"the Olympic Park living roofs, the Main Press Centre building (MPC) roof (51:32:48 N, 0:01:20 W)"	GBR	Temperate	"during summer 2013 (early, mid and late summer)."	In-situ (green roof)	1	No	36 quadrats (100 squares per quadrat), 3 times	Yes	Observational	PV_type	"PV panels varied between the four green roof sides (west section 180 panels, east section 60 panels, south section 45 panels, north section 32 panels)"	Different types of PV panels (coverage per roof sides: west more covered east)	Several_treatments	No_control	"herbaceous communities"	Plantae	Kingdom	Plantae	"an array comprising 317 PV panels" | "all panels were installed at the same orientation, height and angle and thus their individual effect on the underlying habitat would be expected to be relatively uniform"	Unknown	Roof	Array	NA	NA	NA	NA	NA	"A complete list of all plants within the quadrat was recorded and plant frequency data were collected by recording plant presence/absence in each of the 100 subunits within the quadrat, providing a percentage score"
8639	8639.II	8639.II.b	NA	Scopus	Nash C., Clough J., Gedge D., Lindsay R., Newport D., Ciupala M.A., Connop S.	Initial insights on the biodiversity potential of biosolar roofs: a London Olympic Park green roof case study	2016	Israel Journal of Ecology and Evolution	62	1-2	74	87	10.1080/15659801.2015.1045791	Cities dominated by impervious artificial surfaces can experience a multitude of negative environmental impacts. Restoration of green infrastructure has been identified as a mechanism for increasing urban resilience, enabling cities to transition towards sustainable futures in the face of climate-driven change. Building rooftops represent a viable space for integrating new green infrastructure in…	2-s2.0-84987624108	English	Journal_article	Study	YR&AL	High	"the Olympic Park living roofs, the Main Press Centre building (MPC) roof (51:32:48 N, 0:01:20 W)"	GBR	Temperate	"during summer 2013 (early, mid and late summer)."	In-situ (green roof)	1	No	36 quadrats (100 squares per quadrat), 3 times | 12 transects, and each 10 cm quadrat of 10 subunits, 3 times	Yes	Observational	PV_type	"PV panels varied between the four green roof sides (west section 180 panels, east section 60 panels, south section 45 panels, north section 32 panels)"	Different types of PV panels (coverage per roof sides: west more covered east)	Several_treatments	No_control	"herbaceous communities"	Plantae	Kingdom	Plantae	"an array comprising 317 PV panels" | "all panels were installed at the same orientation, height and angle and thus their individual effect on the underlying habitat would be expected to be relatively uniform"	Unknown	Roof	Array	NA	NA	NA	NA	NA	"A complete list of all plants within the quadrat was recorded and plant frequency data were collected by recording plant presence/absence in each of the 100 subunits within the quadrat, providing a percentage score" | "All plant species intercepting the vertical quadrat were recorded." | "Average floral diversity 0-10 cm" | "Average floral diversity 10-20 cm"
8639	8639.II	8639.II.c	NA	Scopus	Nash C., Clough J., Gedge D., Lindsay R., Newport D., Ciupala M.A., Connop S.	Initial insights on the biodiversity potential of biosolar roofs: a London Olympic Park green roof case study	2016	Israel Journal of Ecology and Evolution	62	1-2	74	87	10.1080/15659801.2015.1045791	Cities dominated by impervious artificial surfaces can experience a multitude of negative environmental impacts. Restoration of green infrastructure has been identified as a mechanism for increasing urban resilience, enabling cities to transition towards sustainable futures in the face of climate-driven change. Building rooftops represent a viable space for integrating new green infrastructure in…	2-s2.0-84987624108	English	Journal_article	Study	YR&AL	High	"the Olympic Park living roofs, the Main Press Centre building (MPC) roof (51:32:48 N, 0:01:20 W)"	GBR	Temperate	"during summer 2013 (early, mid and late summer)."	In-situ (green roof)	1	No	12 transects, and each 10 cm quadrat of 10 subunits, 3 times	Yes	Observational	PV_type	"PV panels varied between the four green roof sides (west section 180 panels, east section 60 panels, south section 45 panels, north section 32 panels)"	Different types of PV panels (coverage per roof sides: west more covered east)	Several_treatments	No_control	"herbaceous communities"	Plantae	Kingdom	Plantae	"an array comprising 317 PV panels" | "all panels were installed at the same orientation, height and angle and thus their individual effect on the underlying habitat would be expected to be relatively uniform"	Unknown	Roof	Array	NA	NA	NA	NA	NA	"the height and species were noted on a sheet in the corresponding 10-cm strata to create a structure profile diagram"
8639	8639.II	8639.II.d	NA	Scopus	Nash C., Clough J., Gedge D., Lindsay R., Newport D., Ciupala M.A., Connop S.	Initial insights on the biodiversity potential of biosolar roofs: a London Olympic Park green roof case study	2016	Israel Journal of Ecology and Evolution	62	1-2	74	87	10.1080/15659801.2015.1045791	Cities dominated by impervious artificial surfaces can experience a multitude of negative environmental impacts. Restoration of green infrastructure has been identified as a mechanism for increasing urban resilience, enabling cities to transition towards sustainable futures in the face of climate-driven change. Building rooftops represent a viable space for integrating new green infrastructure in…	2-s2.0-84987624108	English	Journal_article	Study	YR&AL	High	"the Olympic Park living roofs, the Main Press Centre building (MPC) roof (51:32:48 N, 0:01:20 W)"	GBR	Temperate	"during summer 2013 (early, mid and late summer)."	In-situ (green roof)	1	No	1 slow walk per roof side	No	Observational	PV_type	"PV panels varied between the four green roof sides (west section 180 panels, east section 60 panels, south section 45 panels, north section 32 panels)"	Different types of PV panels (coverage per roof sides: west more covered east)	Several_treatments	No_control	"herbaceous communities"	Plantae	Kingdom	Plantae	"an array comprising 317 PV panels" | "all panels were installed at the same orientation, height and angle and thus their individual effect on the underlying habitat would be expected to be relatively uniform"	Unknown	Roof	Array	NA	NA	NA	NA	NA	"Surveys of all floral species in flower at the time of monitoring were carried out on the separate north, south, east and west green roof sides and on the gravel margins at the edge of each of these areas."
8639	8639.II	8639.II.e	NA	Scopus	Nash C., Clough J., Gedge D., Lindsay R., Newport D., Ciupala M.A., Connop S.	Initial insights on the biodiversity potential of biosolar roofs: a London Olympic Park green roof case study	2016	Israel Journal of Ecology and Evolution	62	1-2	74	87	10.1080/15659801.2015.1045791	Cities dominated by impervious artificial surfaces can experience a multitude of negative environmental impacts. Restoration of green infrastructure has been identified as a mechanism for increasing urban resilience, enabling cities to transition towards sustainable futures in the face of climate-driven change. Building rooftops represent a viable space for integrating new green infrastructure in…	2-s2.0-84987624108	English	Journal_article	Study	YR&AL	High	"the Olympic Park living roofs, the Main Press Centre building (MPC) roof (51:32:48 N, 0:01:20 W)"	GBR	Temperate	"during summer 2013 (early, mid and late summer)."	In-situ (green roof)	1	No	10 walks, 3 times	Yes	Observational	PV_type	"PV panels varied between the four green roof sides (west section 180 panels, east section 60 panels, south section 45 panels, north section 32 panels)"	Different types of PV panels (coverage per roof sides: west more covered east)	Several_treatments	No_control	"bumblebee"	[Bombus Latreille, 1802]	Genus	Arthropoda	"an array comprising 317 PV panels" | "all panels were installed at the same orientation, height and angle and thus their individual effect on the underlying habitat would be expected to be relatively uniform"	Unknown	Roof	Array	NA	NA	NA	NA	NA	"Surveys recorded the number and species of bumblebees observed"
8639	8639.II	8639.II.f	NA	Scopus	Nash C., Clough J., Gedge D., Lindsay R., Newport D., Ciupala M.A., Connop S.	Initial insights on the biodiversity potential of biosolar roofs: a London Olympic Park green roof case study	2016	Israel Journal of Ecology and Evolution	62	1-2	74	87	10.1080/15659801.2015.1045791	Cities dominated by impervious artificial surfaces can experience a multitude of negative environmental impacts. Restoration of green infrastructure has been identified as a mechanism for increasing urban resilience, enabling cities to transition towards sustainable futures in the face of climate-driven change. Building rooftops represent a viable space for integrating new green infrastructure in…	2-s2.0-84987624108	English	Journal_article	Study	YR&AL	High	"the Olympic Park living roofs, the Main Press Centre building (MPC) roof (51:32:48 N, 0:01:20 W)"	GBR	Temperate	"during summer 2013 (early, mid and late summer)."	In-situ (green roof)	1	No	10 walks, 3 times	Yes	Observational	PV_type	"PV panels varied between the four green roof sides (west section 180 panels, east section 60 panels, south section 45 panels, north section 32 panels)"	Different types of PV panels (coverage per roof sides: west more covered east)	Several_treatments	No_control	"bumblebee"	[Bombus Latreille, 1802]	Genus	Arthropoda	"an array comprising 317 PV panels" | "all panels were installed at the same orientation, height and angle and thus their individual effect on the underlying habitat would be expected to be relatively uniform"	Unknown	Roof	Array	NA	NA	NA	NA	NA	"Surveys recorded the number and species of bumblebees observed"
8639	8639.II	8639.II.g	NA	Scopus	Nash C., Clough J., Gedge D., Lindsay R., Newport D., Ciupala M.A., Connop S.	Initial insights on the biodiversity potential of biosolar roofs: a London Olympic Park green roof case study	2016	Israel Journal of Ecology and Evolution	62	1-2	74	87	10.1080/15659801.2015.1045791	Cities dominated by impervious artificial surfaces can experience a multitude of negative environmental impacts. Restoration of green infrastructure has been identified as a mechanism for increasing urban resilience, enabling cities to transition towards sustainable futures in the face of climate-driven change. Building rooftops represent a viable space for integrating new green infrastructure in…	2-s2.0-84987624108	English	Journal_article	Study	YR&AL	High	"the Olympic Park living roofs, the Main Press Centre building (MPC) roof (51:32:48 N, 0:01:20 W)"	GBR	Temperate	"during summer 2013 (early, mid and late summer)."	In-situ (green roof)	1	No	10 walks, 3 times	Yes	Observational	PV_type	"PV panels varied between the four green roof sides (west section 180 panels, east section 60 panels, south section 45 panels, north section 32 panels)"	Different types of PV panels (coverage per roof sides: west more covered east)	Several_treatments	No_control	"bumblebee"	[Bombus Latreille, 1802]	Genus	Arthropoda	"an array comprising 317 PV panels" | "all panels were installed at the same orientation, height and angle and thus their individual effect on the underlying habitat would be expected to be relatively uniform"	Unknown	Roof	Array	NA	NA	NA	NA	NA	"the behaviour of the individual was recorded (i.e. in flight, or the floral species on which it was foraging/resting)"
8639	8639.II	8639.II.h	NA	Scopus	Nash C., Clough J., Gedge D., Lindsay R., Newport D., Ciupala M.A., Connop S.	Initial insights on the biodiversity potential of biosolar roofs: a London Olympic Park green roof case study	2016	Israel Journal of Ecology and Evolution	62	1-2	74	87	10.1080/15659801.2015.1045791	Cities dominated by impervious artificial surfaces can experience a multitude of negative environmental impacts. Restoration of green infrastructure has been identified as a mechanism for increasing urban resilience, enabling cities to transition towards sustainable futures in the face of climate-driven change. Building rooftops represent a viable space for integrating new green infrastructure in…	2-s2.0-84987624108	English	Journal_article	Study	YR&AL	High	"the Olympic Park living roofs, the Main Press Centre building (MPC) roof (51:32:48 N, 0:01:20 W)"	GBR	Temperate	"during summer 2013 (early, mid and late summer)."	In-situ (green roof)	1	No	44 pitfall traps (1 per PV treatment) left for 2 weeks, 3 times	Yes	Observational	PV_type	"PV panels varied between the four green roof sides (west section 180 panels, east section 60 panels, south section 45 panels, north section 32 panels)"	Different types of PV panels (coverage per roof sides: west more covered east)	Several_treatments	No_control	"Orthoptera, Diptera, Hemiptera and Lepidoptera, or higher (e.g. Gastropoda), with the exception to this being Araneae, Coleoptera and Hymenoptera which were also identified to species level"	Arthropoda	Phylum	Arthropoda	"an array comprising 317 PV panels" | "all panels were installed at the same orientation, height and angle and thus their individual effect on the underlying habitat would be expected to be relatively uniform"	Unknown	Roof	Array	NA	NA	NA	NA	NA	"Individuals in traps were identified into different groups at order level such as Orthoptera, Diptera, Hemiptera and Lepidoptera, or higher (e.g. Gastropoda), with the exception to this being Araneae, Coleoptera and Hymenoptera which were also identified to species level"
8639	8639.II	8639.II.i	NA	Scopus	Nash C., Clough J., Gedge D., Lindsay R., Newport D., Ciupala M.A., Connop S.	Initial insights on the biodiversity potential of biosolar roofs: a London Olympic Park green roof case study	2016	Israel Journal of Ecology and Evolution	62	1-2	74	87	10.1080/15659801.2015.1045791	Cities dominated by impervious artificial surfaces can experience a multitude of negative environmental impacts. Restoration of green infrastructure has been identified as a mechanism for increasing urban resilience, enabling cities to transition towards sustainable futures in the face of climate-driven change. Building rooftops represent a viable space for integrating new green infrastructure in…	2-s2.0-84987624108	English	Journal_article	Study	YR&AL	High	"the Olympic Park living roofs, the Main Press Centre building (MPC) roof (51:32:48 N, 0:01:20 W)"	GBR	Temperate	"during summer 2013 (early, mid and late summer)."	In-situ (green roof)	1	No	44 pitfall traps (1 per PV treatment) left for 2 weeks, 3 times	Yes	Observational	PV_type	"PV panels varied between the four green roof sides (west section 180 panels, east section 60 panels, south section 45 panels, north section 32 panels)"	Different types of PV panels (coverage per roof sides: west more covered east)	Several_treatments	No_control	"Orthoptera, Diptera, Hemiptera and Lepidoptera, or higher (e.g. Gastropoda), with the exception to this being Araneae, Coleoptera and Hymenoptera which were also identified to species level"	Arthropoda	Phylum	Arthropoda	"an array comprising 317 PV panels" | "all panels were installed at the same orientation, height and angle and thus their individual effect on the underlying habitat would be expected to be relatively uniform"	Unknown	Roof	Array	NA	NA	NA	NA	NA	"Individuals in traps were identified into different groups at order level such as Orthoptera, Diptera, Hemiptera and Lepidoptera, or higher (e.g. Gastropoda), with the exception to this being Araneae, Coleoptera and Hymenoptera which were also identified to species level"
8725	8725.I	8725.I.a	NA	Scopus	Parker S.S., Cohen B.S., Moore J.	Impact of solar and wind development on conservation values in the Mojave Desert	2018	PLoS ONE	13	12	NA	NA	10.1371/journal.pone.0207678	In 2010, The Nature Conservancy completed the Mojave Desert Ecoregional Assessment, which characterizes conservation values across nearly 130,000 km 2 of the desert Southwest. Since this assessment was completed, several renewable energy facilities have been built in the Mojave Desert, thereby changing the conservation value of these lands. We have completed a new analysis of land use to reassess…	2-s2.0-85058474944	English	Journal_article	Study	YR&AL	Low	"Ivanpah Valley and the Western Mojave"	USA	Arid	"The imagery used in our analysis included 2009 NAIP for checking the condition of lands as they appeared during the generation of the 2010 MDEA, and 2014 NAIP, 2016 NAIP, and 2017 Landsat 8, along with various imagery dates and sources from current Esri ArcGIS Online Imagery Service, to assess the current 2017 conditions of lands"	Large_scale	2	No	NA	Yes	Observational	Presence&Construction	"a change in the designation of conservation value for each HPU based on visible land use impacts" | "The imagery used for our analysis included 2009 NAIP for checking the condition of lands as they appeared during the generation of the 2010 MDEA, and 2014 NAIP, 2016 NAIP, and 2017 Landsat 8, along with various imagery dates and sources from current Esri ArcGIS Online Imagery Service, to assess t…	Before and after the construction of USSE facility	BAE	Before	NA	Ecosystem	NA	Ecosystem	"For developments that are highly planned, fenced, and contained (such as solar development)"	Unknown	Ground	USSE	Unknown	Yes	[Desert | Urban | Agriculture]	[Desert | Urban | Agriculture]	Unknown	"a change in the designation of conservation value for each HPU based on visible land use impacts"
8767	8767.I	8767.I.a	9068	Scopus	Porcar M., Louie K.B., Kosina S.M., Van Goethem M.W., Bowen B.P., Tanner K., Northen T.R.	Microbial ecology on solar panels in Berkeley, CA, United States	2018	Frontiers in Microbiology	9	DEC	NA	NA	10.3389/fmicb.2018.03043	Solar panels can be found practically all over the world and represent a standard surface that can be colonized by microbial communities that are resistant to harsh environmental conditions, including high irradiation, temperature fluctuations and desiccation. These properties make them not only ideal sources of stress-resistant bacteria, but also standard devices to study the microbial communiti…	2-s2.0-85058325908	English	Journal_article	Study	AL	High	"the Lawrence Berkeley National Laboratory main campus (Berkeley, CA, United States)" | "Mediterranean city of Valencia, Spain"	USA | ESP	Temperate | Arid	"in August 2016" (for Berkeley sample)	In-situ	2	No	3 replicates (Berkeley | 2 replicates (Valencia)	No	Observational	Context	"comparison of solar panels from different locations [… ] between solar panels from Berkeley, CA, United States and Valencia, Spain [Dorado-Morales et al. 2016] was constructed"	Different sampling locations of PV panels (Berkeley and Valencia)	Several_treatments	No_control	"microbial communities"	Microorganisms	NA	Microorganisms	"Three independent, adjacent photovoltaic solar panels of building 30"	Unknown	Roof	Panel	NA	NA	NA	NA	NA	"taxon abundance"
8767	8767.I	8767.I.b	9068	Scopus	Porcar M., Louie K.B., Kosina S.M., Van Goethem M.W., Bowen B.P., Tanner K., Northen T.R.	Microbial ecology on solar panels in Berkeley, CA, United States	2018	Frontiers in Microbiology	9	DEC	NA	NA	10.3389/fmicb.2018.03043	Solar panels can be found practically all over the world and represent a standard surface that can be colonized by microbial communities that are resistant to harsh environmental conditions, including high irradiation, temperature fluctuations and desiccation. These properties make them not only ideal sources of stress-resistant bacteria, but also standard devices to study the microbial communiti…	2-s2.0-85058325908	English	Journal_article	Study	AL	High	"the Lawrence Berkeley National Laboratory main campus (Berkeley, CA, United States)" | "Mediterranean city of Valencia, Spain"	USA | ESP	Temperate | Arid	"in August 2016" (for Berkeley sample)	In-situ	2	No	3 replicates (Berkeley | 2 replicates (Valencia)	No	Observational	Context	"comparison of solar panels from different locations [… ] between solar panels from Berkeley, CA, United States and Valencia, Spain [Dorado-Morales et al. 2016] was constructed"	Different sampling locations of PV panels (Berkeley and Valencia)	Several_treatments	No_control	"microbial communities"	Microorganisms	NA	Microorganisms	"Three independent, adjacent photovoltaic solar panels of building 30"	Unknown	Roof	Panel	NA	NA	NA	NA	NA	"a taxonomic assignment using the NCBI Blast Tool"
8902	8902.I	8902.I.a	NA	Scopus	Schindler B.Y., Blaustein L., Lotan R., Shalom H., Kadas G.J., Seifan M.	Green roof and photovoltaic panel integration: Effects on plant and arthropod diversity and electricity production	2018	Journal of Environmental Management	225	NA	288	299	10.1016/j.jenvman.2018.08.017	The combination of green roofs with photovoltaic (PV) panels has been proposed to provide synergistic benefits as the panel is cooled by the presence of the vegetation, and thus produces more electricity, while the solar panel enhances growing conditions for vegetation, and increases abiotic heterogeneity, resulting in higher plant diversity. We tested these hypotheses in a non-irrigated green ro…	2-s2.0-85053083566	English	Journal_article	Study	AL	Low	"University of Haifa in Haifa, Israel (32.7617N, 35.0192E)"	ISR	Temperate	"in early April 2016 and late March 2017"	In-situ (green roof)	1	No	5 transects per treatment*intercepts every 18 or 9cm	Yes	Experimental	Presence	"three treatments: 1) green roof only; 2) green roof with PV; and 3) PV on a conventional roof" | "front of the panel and underneath the panel and corresponding areas in plots without panels."	Control (green roof without PV panels and in front of PV panels) and exposed (green roof with PV panels and under PV panels)	CE	No_PV	"vegetation"	Plantae	Kingdom	Plantae	"a 1 × 2 m, 250 W panel (JA Solar) placed 50 cm above ground level at a 20° angle on 1 m long pavement stones"	Unknown	Roof	Panel	NA	NA	NA	NA	NA	"to measure abundance and richness of species"
8902	8902.I	8902.I.b	NA	Scopus	Schindler B.Y., Blaustein L., Lotan R., Shalom H., Kadas G.J., Seifan M.	Green roof and photovoltaic panel integration: Effects on plant and arthropod diversity and electricity production	2018	Journal of Environmental Management	225	NA	288	299	10.1016/j.jenvman.2018.08.017	The combination of green roofs with photovoltaic (PV) panels has been proposed to provide synergistic benefits as the panel is cooled by the presence of the vegetation, and thus produces more electricity, while the solar panel enhances growing conditions for vegetation, and increases abiotic heterogeneity, resulting in higher plant diversity. We tested these hypotheses in a non-irrigated green ro…	2-s2.0-85053083566	English	Journal_article	Study	AL	Low	"University of Haifa in Haifa, Israel (32.7617N, 35.0192E)"	ISR	Temperate	"in early April 2016 and late March 2017"	In-situ (green roof)	1	No	5 transects per treatment*intercepts every 18 or 9cm	Yes	Experimental	Presence	"three treatments: 1) green roof only; 2) green roof with PV; and 3) PV on a conventional roof" | "front of the panel and underneath the panel and corresponding areas in plots without panels."	Control (green roof without PV panels and in front of PV panels) and exposed (green roof with PV panels and under PV panels)	CE	No_PV	"vegetation"	Plantae	Kingdom	Plantae	"a 1 × 2 m, 250 W panel (JA Solar) placed 50 cm above ground level at a 20° angle on 1 m long pavement stones"	Unknown	Roof	Panel	NA	NA	NA	NA	NA	"to measure abundance and richness of species"
8902	8902.I	8902.I.c	NA	Scopus	Schindler B.Y., Blaustein L., Lotan R., Shalom H., Kadas G.J., Seifan M.	Green roof and photovoltaic panel integration: Effects on plant and arthropod diversity and electricity production	2018	Journal of Environmental Management	225	NA	288	299	10.1016/j.jenvman.2018.08.017	The combination of green roofs with photovoltaic (PV) panels has been proposed to provide synergistic benefits as the panel is cooled by the presence of the vegetation, and thus produces more electricity, while the solar panel enhances growing conditions for vegetation, and increases abiotic heterogeneity, resulting in higher plant diversity. We tested these hypotheses in a non-irrigated green ro…	2-s2.0-85053083566	English	Journal_article	Study	AL	Low	"University of Haifa in Haifa, Israel (32.7617N, 35.0192E)"	ISR	Temperate	"in early April 2016 and late March 2017"	In-situ (green roof)	1	No	5 transects per treatment*intercepts every 18 or 9cm	Yes	Experimental	Presence	"three treatments: 1) green roof only; 2) green roof with PV; and 3) PV on a conventional roof" | "front of the panel and underneath the panel and corresponding areas in plots without panels."	Control (green roof without PV panels and in front of PV panels) and exposed (green roof with PV panels and under PV panels)	CE	No_PV	"vegetation"	Plantae	Kingdom	Plantae	"a 1 × 2 m, 250 W panel (JA Solar) placed 50 cm above ground level at a 20° angle on 1 m long pavement stones"	Unknown	Roof	Panel	NA	NA	NA	NA	NA	"to measure abundance and richness of species"
8902	8902.I	8902.I.d	NA	Scopus	Schindler B.Y., Blaustein L., Lotan R., Shalom H., Kadas G.J., Seifan M.	Green roof and photovoltaic panel integration: Effects on plant and arthropod diversity and electricity production	2018	Journal of Environmental Management	225	NA	288	299	10.1016/j.jenvman.2018.08.017	The combination of green roofs with photovoltaic (PV) panels has been proposed to provide synergistic benefits as the panel is cooled by the presence of the vegetation, and thus produces more electricity, while the solar panel enhances growing conditions for vegetation, and increases abiotic heterogeneity, resulting in higher plant diversity. We tested these hypotheses in a non-irrigated green ro…	2-s2.0-85053083566	English	Journal_article	Study	AL	Low	"University of Haifa in Haifa, Israel (32.7617N, 35.0192E)"	ISR	Temperate	Unknown	In-situ (green roof)	1	No	5 replicates per treatment	Yes	Experimental	Presence	"three treatments: 1) green roof only; 2) green roof with PV; and 3) PV on a conventional roof" | "front of the panel and underneath the panel and corresponding areas in plots without panels."	Control (green roof without PV panels and in front of PV panels) and exposed (green roof with PV panels and under PV panels)	CE	No_PV	"vegetation"	Plantae	Kingdom	Plantae	"a 1 × 2 m, 250 W panel (JA Solar) placed 50 cm above ground level at a 20° angle on 1 m long pavement stones"	Unknown	Roof	Panel	NA	NA	NA	NA	NA	"Throughout the flowering season, the identity of species flowering in each plot was recorded on a weekly basis." | "date of end of flowering [...] beginning of flowering"
8902	8902.I	8902.I.e	NA	Scopus	Schindler B.Y., Blaustein L., Lotan R., Shalom H., Kadas G.J., Seifan M.	Green roof and photovoltaic panel integration: Effects on plant and arthropod diversity and electricity production	2018	Journal of Environmental Management	225	NA	288	299	10.1016/j.jenvman.2018.08.017	The combination of green roofs with photovoltaic (PV) panels has been proposed to provide synergistic benefits as the panel is cooled by the presence of the vegetation, and thus produces more electricity, while the solar panel enhances growing conditions for vegetation, and increases abiotic heterogeneity, resulting in higher plant diversity. We tested these hypotheses in a non-irrigated green ro…	2-s2.0-85053083566	English	Journal_article	Study	AL	Low	"University of Haifa in Haifa, Israel (32.7617N, 35.0192E)"	ISR	Temperate	"During late July and early August of both years [2016 and 2017]"	In-situ (green roof)	1	No	5 replicates per treatment	Yes	Experimental	Presence	"three treatments: 1) green roof only; 2) green roof with PV; and 3) PV on a conventional roof" | "front of the panel and underneath the panel and corresponding areas in plots without panels."	Control (green roof without PV panels and in front of PV panels) and exposed (green roof with PV panels and under PV panels)	CE	No_PV	"Sedum"	Petrosedum sediforme (Jacq.) Grulich	Species	Plantae	"a 1 × 2 m, 250 W panel (JA Solar) placed 50 cm above ground level at a 20° angle on 1 m long pavement stones"	Unknown	Roof	Panel	NA	NA	NA	NA	NA	"length of sedum was measured"
8902	8902.I	8902.I.f	NA	Scopus	Schindler B.Y., Blaustein L., Lotan R., Shalom H., Kadas G.J., Seifan M.	Green roof and photovoltaic panel integration: Effects on plant and arthropod diversity and electricity production	2018	Journal of Environmental Management	225	NA	288	299	10.1016/j.jenvman.2018.08.017	The combination of green roofs with photovoltaic (PV) panels has been proposed to provide synergistic benefits as the panel is cooled by the presence of the vegetation, and thus produces more electricity, while the solar panel enhances growing conditions for vegetation, and increases abiotic heterogeneity, resulting in higher plant diversity. We tested these hypotheses in a non-irrigated green ro…	2-s2.0-85053083566	English	Journal_article	Study	AL	Low	"University of Haifa in Haifa, Israel (32.7617N, 35.0192E)"	ISR	Temperate	"from December 2016 through May 2017"	In-situ (green roof)	1	No	5 replicates per treatment*3 pitfalls	Yes	Experimental	Presence	"three treatments: 1) green roof only; 2) green roof with PV; and 3) PV on a conventional roof"	Control (green roof without PV panels) and exposed (green roof with PV panels)	CE	No_PV	"Arthropod"	Arthropoda	Phylum	Arthropoda	"a 1 × 2 m, 250 W panel (JA Solar) placed 50 cm above ground level at a 20° angle on 1 m long pavement stones"	Unknown	Roof	Panel	NA	NA	NA	NA	NA	"arthropods were collected monthly for three days" | "the abundance of specific arthropod taxa: spiders, mites, Collembola, Coleoptera, and Diptera. The effects of roof type on Hemiptera, Psocoptera, wasps, Formicidae, Lepidoptera, and Thysanoptera were analyzed"
8902	8902.I	8902.I.g	NA	Scopus	Schindler B.Y., Blaustein L., Lotan R., Shalom H., Kadas G.J., Seifan M.	Green roof and photovoltaic panel integration: Effects on plant and arthropod diversity and electricity production	2018	Journal of Environmental Management	225	NA	288	299	10.1016/j.jenvman.2018.08.017	The combination of green roofs with photovoltaic (PV) panels has been proposed to provide synergistic benefits as the panel is cooled by the presence of the vegetation, and thus produces more electricity, while the solar panel enhances growing conditions for vegetation, and increases abiotic heterogeneity, resulting in higher plant diversity. We tested these hypotheses in a non-irrigated green ro…	2-s2.0-85053083566	English	Journal_article	Study	AL	Low	"University of Haifa in Haifa, Israel (32.7617N, 35.0192E)"	ISR	Temperate	"from December 2016 through May 2017"	In-situ (green roof)	1	No	5 replicates per treatment*3 pitfalls	Yes	Experimental	Presence	"three treatments: 1) green roof only; 2) green roof with PV; and 3) PV on a conventional roof"	Control (green roof without PV panels) and exposed (green roof with PV panels)	CE	No_PV	"Arthropod"	Arthropoda	Phylum	Arthropoda	"a 1 × 2 m, 250 W panel (JA Solar) placed 50 cm above ground level at a 20° angle on 1 m long pavement stones"	Unknown	Roof	Panel	NA	NA	NA	NA	NA	"arthropods were collected monthly for three days" | "Arthropods were identified to morphospecies"
8902	8902.I	8902.I.h	NA	Scopus	Schindler B.Y., Blaustein L., Lotan R., Shalom H., Kadas G.J., Seifan M.	Green roof and photovoltaic panel integration: Effects on plant and arthropod diversity and electricity production	2018	Journal of Environmental Management	225	NA	288	299	10.1016/j.jenvman.2018.08.017	The combination of green roofs with photovoltaic (PV) panels has been proposed to provide synergistic benefits as the panel is cooled by the presence of the vegetation, and thus produces more electricity, while the solar panel enhances growing conditions for vegetation, and increases abiotic heterogeneity, resulting in higher plant diversity. We tested these hypotheses in a non-irrigated green ro…	2-s2.0-85053083566	English	Journal_article	Study	AL	Low	"University of Haifa in Haifa, Israel (32.7617N, 35.0192E)"	ISR	Temperate	"from December 2016 through May 2017"	In-situ (green roof)	1	No	5 replicates per treatment*3 pitfalls	Yes	Experimental	Presence	"three treatments: 1) green roof only; 2) green roof with PV; and 3) PV on a conventional roof"	Control (green roof without PV panels) and exposed (green roof with PV panels)	CE	No_PV	"Arthropod"	Arthropoda	Phylum	Arthropoda	"a 1 × 2 m, 250 W panel (JA Solar) placed 50 cm above ground level at a 20° angle on 1 m long pavement stones"	Unknown	Roof	Panel	NA	NA	NA	NA	NA	"Arthropod species richness for the entire season was estimated using the Chao species richness estimator"
8902	8902.II	8902.II.a	NA	Scopus	Schindler B.Y., Blaustein L., Lotan R., Shalom H., Kadas G.J., Seifan M.	Green roof and photovoltaic panel integration: Effects on plant and arthropod diversity and electricity production	2018	Journal of Environmental Management	225	NA	288	299	10.1016/j.jenvman.2018.08.017	The combination of green roofs with photovoltaic (PV) panels has been proposed to provide synergistic benefits as the panel is cooled by the presence of the vegetation, and thus produces more electricity, while the solar panel enhances growing conditions for vegetation, and increases abiotic heterogeneity, resulting in higher plant diversity. We tested these hypotheses in a non-irrigated green ro…	2-s2.0-85053083566	English	Journal_article	Study	AL	Low	"University of Haifa in Haifa, Israel (32.7617N, 35.0192E)"	ISR	Temperate	"from December 2016 through May 2017"	In-situ (green roof)	1	No	5 replicates per treatment*3 pitfalls	Yes	Experimental	Management	"three treatments: 1) green roof only; 2) green roof with PV; and 3) PV on a conventional roof"	Control (conventional roof) and exposed (green roof)	CE	No_vegetation	"Arthropod"	Arthropoda	Phylum	Arthropoda	"a 1 × 2 m, 250 W panel (JA Solar) placed 50 cm above ground level at a 20° angle on 1 m long pavement stones"	Unknown	Roof	Panel	NA	NA	NA	NA	NA	"arthropods were collected monthly for three days" | "the abundance of specific arthropod taxa: spiders, mites, Collembola, Coleoptera, and Diptera. The effects of roof type on Hemiptera, Psocoptera, wasps, Formicidae, Lepidoptera, and Thysanoptera were analyzed"
8902	8902.II	8902.II.b	NA	Scopus	Schindler B.Y., Blaustein L., Lotan R., Shalom H., Kadas G.J., Seifan M.	Green roof and photovoltaic panel integration: Effects on plant and arthropod diversity and electricity production	2018	Journal of Environmental Management	225	NA	288	299	10.1016/j.jenvman.2018.08.017	The combination of green roofs with photovoltaic (PV) panels has been proposed to provide synergistic benefits as the panel is cooled by the presence of the vegetation, and thus produces more electricity, while the solar panel enhances growing conditions for vegetation, and increases abiotic heterogeneity, resulting in higher plant diversity. We tested these hypotheses in a non-irrigated green ro…	2-s2.0-85053083566	English	Journal_article	Study	AL	Low	"University of Haifa in Haifa, Israel (32.7617N, 35.0192E)"	ISR	Temperate	"from December 2016 through May 2017"	In-situ (green roof)	1	No	5 replicates per treatment*3 pitfalls	Yes	Experimental	Management	"three treatments: 1) green roof only; 2) green roof with PV; and 3) PV on a conventional roof"	Control (conventional roof) and exposed (green roof)	CE	No_vegetation	"Arthropod"	Arthropoda	Phylum	Arthropoda	"a 1 × 2 m, 250 W panel (JA Solar) placed 50 cm above ground level at a 20° angle on 1 m long pavement stones"	Unknown	Roof	Panel	NA	NA	NA	NA	NA	"arthropods were collected monthly for three days" | "Arthropods were identified to morphospecies"
8902	8902.II	8902.II.c	NA	Scopus	Schindler B.Y., Blaustein L., Lotan R., Shalom H., Kadas G.J., Seifan M.	Green roof and photovoltaic panel integration: Effects on plant and arthropod diversity and electricity production	2018	Journal of Environmental Management	225	NA	288	299	10.1016/j.jenvman.2018.08.017	The combination of green roofs with photovoltaic (PV) panels has been proposed to provide synergistic benefits as the panel is cooled by the presence of the vegetation, and thus produces more electricity, while the solar panel enhances growing conditions for vegetation, and increases abiotic heterogeneity, resulting in higher plant diversity. We tested these hypotheses in a non-irrigated green ro…	2-s2.0-85053083566	English	Journal_article	Study	AL	Low	"University of Haifa in Haifa, Israel (32.7617N, 35.0192E)"	ISR	Temperate	"from December 2016 through May 2017"	In-situ (green roof)	1	No	5 replicates per treatment*3 pitfalls	Yes	Experimental	Management	"three treatments: 1) green roof only; 2) green roof with PV; and 3) PV on a conventional roof"	Control (conventional roof) and exposed (green roof)	CE	No_vegetation	"Arthropod"	Arthropoda	Phylum	Arthropoda	"a 1 × 2 m, 250 W panel (JA Solar) placed 50 cm above ground level at a 20° angle on 1 m long pavement stones"	Unknown	Roof	Panel	NA	NA	NA	NA	NA	"Arthropod species richness for the entire season was estimated using the Chao species richness estimator"
8967	8967.I	8967.I.a	NA	Scopus	Silva R., Serra C., Brett M., Kanoun-Boule M., Simoes N., Tadeu A., Matos S., Miranda N.	Conception and design of a sustainable green roof for car parks with integrated solar tracking photovoltaic system	2018	2018 9th International Renewable Energy Congress, IREC 2018	NA	NA	1	4	10.1109/IREC.2018.8362460	This paper presents the development of a novel sustainable green roof for car parks with an integrated solar tracking photovoltaic system. The emphasis in this work is placed on the study of the interaction between the photovoltaic panels, solar tracker, and green roof systems. A solar tracker design is developed based on multiple criteria such as maximum energy yield, optical interaction with th…	2-s2.0-85048460879	English	Conf_proceedings	Study	AL	High	[Portugal]	PRT	Temperate	"from January to Novemeber"	In-situ (green roof)	1	No	Unknown	Unknown	Experimental	Presence	"comparing full and the partial shade conditions expected for the green roof"	Control (areas under half-shade from PV panels) and exposed (areas under full-shade from PV panels)	CE	Between	"33 herbaceous perennials and annuals, 4 stonecrops and 7 grass species"	Plantae	Kingdom	Plantae	"a solar tracking system"	Unknown	Roof	Panel	Yes	NA	NA	NA	NA	"The results of plant growth and height, flowering, ground cover and blanket biodiversity were monitored"
8967	8967.I	8967.I.b	NA	Scopus	Silva R., Serra C., Brett M., Kanoun-Boule M., Simoes N., Tadeu A., Matos S., Miranda N.	Conception and design of a sustainable green roof for car parks with integrated solar tracking photovoltaic system	2018	2018 9th International Renewable Energy Congress, IREC 2018	NA	NA	1	4	10.1109/IREC.2018.8362460	This paper presents the development of a novel sustainable green roof for car parks with an integrated solar tracking photovoltaic system. The emphasis in this work is placed on the study of the interaction between the photovoltaic panels, solar tracker, and green roof systems. A solar tracker design is developed based on multiple criteria such as maximum energy yield, optical interaction with th…	2-s2.0-85048460879	English	Conf_proceedings	Study	AL	High	[Portugal]	PRT	Temperate	"from January to Novemeber"	In-situ (green roof)	1	No	Unknown	Unknown	Experimental	Presence	"comparing full and the partial shade conditions expected for the green roof"	Control (areas under half-shade from PV panels) and exposed (areas under full-shade from PV panels)	CE	Between	"33 herbaceous perennials and annuals, 4 stonecrops and 7 grass species"	Plantae	Kingdom	Plantae	"a solar tracking system"	Unknown	Roof	Panel	Yes	NA	NA	NA	NA	"The results of plant growth and height, flowering, ground cover and blanket biodiversity were monitored"
8967	8967.I	8967.I.c	NA	Scopus	Silva R., Serra C., Brett M., Kanoun-Boule M., Simoes N., Tadeu A., Matos S., Miranda N.	Conception and design of a sustainable green roof for car parks with integrated solar tracking photovoltaic system	2018	2018 9th International Renewable Energy Congress, IREC 2018	NA	NA	1	4	10.1109/IREC.2018.8362460	This paper presents the development of a novel sustainable green roof for car parks with an integrated solar tracking photovoltaic system. The emphasis in this work is placed on the study of the interaction between the photovoltaic panels, solar tracker, and green roof systems. A solar tracker design is developed based on multiple criteria such as maximum energy yield, optical interaction with th…	2-s2.0-85048460879	English	Conf_proceedings	Study	AL	High	[Portugal]	PRT	Temperate	"from January to Novemeber"	In-situ (green roof)	1	No	Unknown	Unknown	Experimental	Presence	"comparing full and the partial shade conditions expected for the green roof"	Control (areas under half-shade from PV panels) and exposed (areas under full-shade from PV panels)	CE	Between	"33 herbaceous perennials and annuals, 4 stonecrops and 7 grass species"	Plantae	Kingdom	Plantae	"a solar tracking system"	Unknown	Roof	Panel	Yes	NA	NA	NA	NA	"The results of plant growth and height, flowering, ground cover and blanket biodiversity were monitored"
8967	8967.I	8967.I.d	NA	Scopus	Silva R., Serra C., Brett M., Kanoun-Boule M., Simoes N., Tadeu A., Matos S., Miranda N.	Conception and design of a sustainable green roof for car parks with integrated solar tracking photovoltaic system	2018	2018 9th International Renewable Energy Congress, IREC 2018	NA	NA	1	4	10.1109/IREC.2018.8362460	This paper presents the development of a novel sustainable green roof for car parks with an integrated solar tracking photovoltaic system. The emphasis in this work is placed on the study of the interaction between the photovoltaic panels, solar tracker, and green roof systems. A solar tracker design is developed based on multiple criteria such as maximum energy yield, optical interaction with th…	2-s2.0-85048460879	English	Conf_proceedings	Study	AL	High	[Portugal]	PRT	Temperate	"from January to Novemeber"	In-situ (green roof)	1	No	Unknown	Unknown	Experimental	Presence	"comparing full and the partial shade conditions expected for the green roof"	Control (areas under half-shade from PV panels) and exposed (areas under full-shade from PV panels)	CE	Between	"33 herbaceous perennials and annuals, 4 stonecrops and 7 grass species"	Plantae	Kingdom	Plantae	"a solar tracking system"	Unknown	Roof	Panel	Yes	NA	NA	NA	NA	"The results of plant growth and height, flowering, ground cover and blanket biodiversity were monitored"
8978	8978.I	8978.I.a	NA	Scopus	Sinha P., Hoffman B., Sakers J., Althouse L.	Best practices in responsible land use for improving biodiversity at a utility-scale solar facility	2018	Case Studies in the Environment	2	1	NA	NA	10.1525/cse.2018.001123	Development of a utility-scale solar photovoltaic project involves management of various potential environmental impacts, including impacts on wildlife and habitat. Although solar facility construction activities do involve short-term disturbance, responsibly developed solar power plants can provide shelter, protection, and stable use of land to support biodiversity. Land use practices and their …	2-s2.0-85083807338	English	Journal_article	Study	AL	Unclear	"The Topaz project is located on 4,700 acres (25 km 2 ) of private land in San Luis Obispo County in the northwestern corner of the Carrizo Plains(annual grasslands)."	USA	Temperate	"In 2010" and "In 2011"	In-situ	1	No	0.093 m² plots	No	Experimental	Presence	"two test PV arrays and two adjacent controls were established" | "compared between the lowest edge of the PV array table, directly under the PV array tables, in alleys between PV tables, and in the controls"	Control (plots without PV panels) and exposed (plots between and under PV panels)	CE	Open	"vegetation"	Plantae	Kingdom	Plantae	"test PV arrays"	Unknown	Ground	Array	NA	NA	NA	NA	NA	"the effects of PV arrays on vegetation growth and species composition."
8978	8978.I	8978.I.b	NA	Scopus	Sinha P., Hoffman B., Sakers J., Althouse L.	Best practices in responsible land use for improving biodiversity at a utility-scale solar facility	2018	Case Studies in the Environment	2	1	NA	NA	10.1525/cse.2018.001123	Development of a utility-scale solar photovoltaic project involves management of various potential environmental impacts, including impacts on wildlife and habitat. Although solar facility construction activities do involve short-term disturbance, responsibly developed solar power plants can provide shelter, protection, and stable use of land to support biodiversity. Land use practices and their …	2-s2.0-85083807338	English	Journal_article	Study	AL	Unclear	"The Topaz project is located on 4,700 acres (25 km 2 ) of private land in San Luis Obispo County in the northwestern corner of the Carrizo Plains(annual grasslands)."	USA	Temperate	"In 2010" and "In 2011"	In-situ	1	No	0.093 m² plots	No	Experimental	Presence	"two test PV arrays and two adjacent controls were established" | "compared between the lowest edge of the PV array table, directly under the PV array tables, in alleys between PV tables, and in the controls"	Control (plots without PV panels) and exposed (plots between and under PV panels)	CE	Open	"vegetation"	Plantae	Kingdom	Plantae	"test PV arrays"	Unknown	Ground	Array	NA	NA	NA	NA	NA	"total vegetation production"
8978	8978.II	8978.II.a	NA	Scopus	Sinha P., Hoffman B., Sakers J., Althouse L.	Best practices in responsible land use for improving biodiversity at a utility-scale solar facility	2018	Case Studies in the Environment	2	1	NA	NA	10.1525/cse.2018.001123	Development of a utility-scale solar photovoltaic project involves management of various potential environmental impacts, including impacts on wildlife and habitat. Although solar facility construction activities do involve short-term disturbance, responsibly developed solar power plants can provide shelter, protection, and stable use of land to support biodiversity. Land use practices and their …	2-s2.0-85083807338	English	Journal_article	Study	AL	Unclear	"The Topaz project is located on 4,700 acres (25 km 2 ) of private land in San Luis Obispo County in the northwestern corner of the Carrizo Plains(annual grasslands)."	USA	Temperate	"in spring 2015 [...] in fall 2015"	In-situ	1	No	22 blocks*three 1m² quadrats sampling points	No	Observational	Presence	"one under the PV panelsand one within thealley between the PV panel rows. Reference samples were also collected from Stewardship Lands adjacent to blocks"	Control (open area outside USSE facility) and exposed (plots between and under PV panels)	CE	Open	"vegetation"	Plantae	Kingdom	Plantae	"The 550 MWac project deploys approximately 9 million fixed-tilt thin film PV panels mounted south-facing at a 25° angle, with the tallest component of the array and mounting structure less than 2 m above grade. The PV panels have dimensions of 1.2 m (length) × 0.6 m (width), mounted in a landscape orientation, with four rows of panels in each array. The row-to-row spacing (distance between two c…	Thin-film	Ground	USSE	No	Yes	"The Topaz project is built on previously disturbed agricultural land"	"The specific project site is surrounded by privately owned agricultural lands for grazing to the east of the project and for grazing and dry farming to the north, south, and west"	Grazing | Herbicides	"percent live cover"
8978	8978.II	8978.II.b	NA	Scopus	Sinha P., Hoffman B., Sakers J., Althouse L.	Best practices in responsible land use for improving biodiversity at a utility-scale solar facility	2018	Case Studies in the Environment	2	1	NA	NA	10.1525/cse.2018.001123	Development of a utility-scale solar photovoltaic project involves management of various potential environmental impacts, including impacts on wildlife and habitat. Although solar facility construction activities do involve short-term disturbance, responsibly developed solar power plants can provide shelter, protection, and stable use of land to support biodiversity. Land use practices and their …	2-s2.0-85083807338	English	Journal_article	Study	AL	Unclear	"The Topaz project is located on 4,700 acres (25 km 2 ) of private land in San Luis Obispo County in the northwestern corner of the Carrizo Plains(annual grasslands)."	USA	Temperate	"in spring 2015"	In-situ	1	No	22 blocks*three 1m² quadrats sampling points	No	Observational	Presence	"one under the PV panelsand one within thealley between the PV panel rows. Reference samples were also collected from Stewardship Lands adjacent to blocks"	Control (open area outside USSE facility) and exposed (plots between and under PV panels)	CE	Open	"vegetation"	Plantae	Kingdom	Plantae	"The 550 MWac project deploys approximately 9 million fixed-tilt thin film PV panels mounted south-facing at a 25° angle, with the tallest component of the array and mounting structure less than 2 m above grade. The PV panels have dimensions of 1.2 m (length) × 0.6 m (width), mounted in a landscape orientation, with four rows of panels in each array. The row-to-row spacing (distance between two c…	Thin-film	Ground	USSE	No	Yes	"The Topaz project is built on previously disturbed agricultural land"	"The specific project site is surrounded by privately owned agricultural lands for grazing to the east of the project and for grazing and dry farming to the north, south, and west"	Grazing | Herbicides	"All plant species occurring at each quadrat were identified to the lowest taxonomic group feasible"
8978	8978.II	8978.II.c	NA	Scopus	Sinha P., Hoffman B., Sakers J., Althouse L.	Best practices in responsible land use for improving biodiversity at a utility-scale solar facility	2018	Case Studies in the Environment	2	1	NA	NA	10.1525/cse.2018.001123	Development of a utility-scale solar photovoltaic project involves management of various potential environmental impacts, including impacts on wildlife and habitat. Although solar facility construction activities do involve short-term disturbance, responsibly developed solar power plants can provide shelter, protection, and stable use of land to support biodiversity. Land use practices and their …	2-s2.0-85083807338	English	Journal_article	Study	AL	Unclear	"The Topaz project is located on 4,700 acres (25 km 2 ) of private land in San Luis Obispo County in the northwestern corner of the Carrizo Plains(annual grasslands)."	USA	Temperate	"in spring 2015 [...] in fall 2015"	In-situ	1	No	22 blocks*three 1m² quadrats sampling points	No	Observational	Presence	"one under the PV panelsand one within thealley between the PV panel rows. Reference samples were also collected from Stewardship Lands adjacent to blocks"	Control (open area outside USSE facility) and exposed (plots between and under PV panels)	CE	Open	"vegetation"	Plantae	Kingdom	Plantae	"The 550 MWac project deploys approximately 9 million fixed-tilt thin film PV panels mounted south-facing at a 25° angle, with the tallest component of the array and mounting structure less than 2 m above grade. The PV panels have dimensions of 1.2 m (length) × 0.6 m (width), mounted in a landscape orientation, with four rows of panels in each array. The row-to-row spacing (distance between two c…	Thin-film	Ground	USSE	No	Yes	"The Topaz project is built on previously disturbed agricultural land"	"The specific project site is surrounded by privately owned agricultural lands for grazing to the east of the project and for grazing and dry farming to the north, south, and west"	Grazing | Herbicides	"The average and maximum height of vegetation were also measured."
9047	9047.I	9047.I.a	NA	Scopus	Suuronen A., Muñoz-Escobar C., Lensu A., Kuitunen M., Guajardo Celis N., Espinoza Astudillo P., Ferrú M., Taucare-Ríos A., Miranda M., Kukkonen J.V.K.	The Influence of Solar Power Plants on Microclimatic Conditions and the Biotic Community in Chilean Desert Environments	2017	Environmental Management	60	4	630	642	10.1007/s00267-017-0906-4	The renewable energy sector is growing at a rapid pace in northern Chile and the solar energy potential is one of the best worldwide. Therefore, many types of solar power plant facilities are being built to take advantage of this renewable energy resource. Solar energy is considered a clean source of energy, but there are potential environmental effects of solar technology, such as landscape frag…	2-s2.0-85021114201	English	Journal_article	Study	AL	Low	"located at the interior of Copiapó Valley in the Atacama region (27° 44.11′ S, 70° 11.45′ W)" (fixed PSPS) | "located near Pozo Almonte city in Tarapacá region (20° 15.37′ S, 69° 44.82′ W)" (tracking PAS3)	CHL	Arid	"during September and November 2013" (fixed PSPS) | "during January and February 2014" (tracking PAS3)	In-situ	2	No	6 pifall traps*10 sampling units per treatment and per site	Yes	Observational	Presence	"three different environmental conditions. They were called Sun, Shade, and Reference [...] Sun units were between the panels having sunny conditions during the hottest hours of the day. Shade sampling units were below the solar panels and were shaded at least during the mid-day. Finally, Reference units were outside the panel area"	Control (open area outside USSE facilities) and exposed (areas between and under PV panels)	CE	Open	"arthropod"	Arthropoda	Phylum	Arthropoda	"PSPS consists of six arrays of fixed mounts. Panel mounts are north-facing and they cover an area of 1.0 ha with 0.5 ha of arrays with a total of 42 panels (Fig. 1). PSPS has a power output of 0.3 MW" | "The PAS3 consists of 58,560 panel mounts with 102 solar trackers, allowing the array to follow the Sun. This plant covers an area of 126 ha with 33 ha of arrays installed facing East in the morn…	Unknown	Ground	USSE	Yes (tracking PAS3) | No (fixed PSPS)	Yes	"The plant was built on former agricultural land beside the river Copiapó" (fixed PSPS) | "" (tracking PAS3)	"The vegetation is semi-desert scrub" (fixed PSPS) | "The area is situated in the central desert [...] vegetation is very scarce" (tracking PAS3)	Unknown	"for taxonomic determination and counting. Arthropods were identified afterwards"
9047	9047.I	9047.I.b	NA	Scopus	Suuronen A., Muñoz-Escobar C., Lensu A., Kuitunen M., Guajardo Celis N., Espinoza Astudillo P., Ferrú M., Taucare-Ríos A., Miranda M., Kukkonen J.V.K.	The Influence of Solar Power Plants on Microclimatic Conditions and the Biotic Community in Chilean Desert Environments	2017	Environmental Management	60	4	630	642	10.1007/s00267-017-0906-4	The renewable energy sector is growing at a rapid pace in northern Chile and the solar energy potential is one of the best worldwide. Therefore, many types of solar power plant facilities are being built to take advantage of this renewable energy resource. Solar energy is considered a clean source of energy, but there are potential environmental effects of solar technology, such as landscape frag…	2-s2.0-85021114201	English	Journal_article	Study	AL	Low	"located at the interior of Copiapó Valley in the Atacama region (27° 44.11′ S, 70° 11.45′ W)" (fixed PSPS) | "located near Pozo Almonte city in Tarapacá region (20° 15.37′ S, 69° 44.82′ W)" (tracking PAS3)	CHL	Arid	"during September and November 2013" (fixed PSPS) | "during January and February 2014" (tracking PAS3)	In-situ	2	No	6 pifall traps*10 sampling units per treatment and per site	Yes	Observational	Presence	"three different environmental conditions. They were called Sun, Shade, and Reference [...] Sun units were between the panels having sunny conditions during the hottest hours of the day. Shade sampling units were below the solar panels and were shaded at least during the mid-day. Finally, Reference units were outside the panel area"	Control (open area outside USSE facilities) and exposed (areas between and under PV panels)	CE	Open	"arthropod"	Arthropoda	Phylum	Arthropoda	"PSPS consists of six arrays of fixed mounts. Panel mounts are north-facing and they cover an area of 1.0 ha with 0.5 ha of arrays with a total of 42 panels (Fig. 1). PSPS has a power output of 0.3 MW" | "The PAS3 consists of 58,560 panel mounts with 102 solar trackers, allowing the array to follow the Sun. This plant covers an area of 126 ha with 33 ha of arrays installed facing East in the morn…	Unknown	Ground	USSE	Yes (tracking PAS3) | No (fixed PSPS)	Yes	"The plant was built on former agricultural land beside the river Copiapó" (fixed PSPS) | "" (tracking PAS3)	"The vegetation is semi-desert scrub" (fixed PSPS) | "The area is situated in the central desert [...] vegetation is very scarce" (tracking PAS3)	Unknown	"for taxonomic determination and counting. Arthropods were identified afterwards"
9047	9047.I	9047.I.c	NA	Scopus	Suuronen A., Muñoz-Escobar C., Lensu A., Kuitunen M., Guajardo Celis N., Espinoza Astudillo P., Ferrú M., Taucare-Ríos A., Miranda M., Kukkonen J.V.K.	The Influence of Solar Power Plants on Microclimatic Conditions and the Biotic Community in Chilean Desert Environments	2017	Environmental Management	60	4	630	642	10.1007/s00267-017-0906-4	The renewable energy sector is growing at a rapid pace in northern Chile and the solar energy potential is one of the best worldwide. Therefore, many types of solar power plant facilities are being built to take advantage of this renewable energy resource. Solar energy is considered a clean source of energy, but there are potential environmental effects of solar technology, such as landscape frag…	2-s2.0-85021114201	English	Journal_article	Study	AL	Low	"located at the interior of Copiapó Valley in the Atacama region (27° 44.11′ S, 70° 11.45′ W)" (fixed PSPS) | "located near Pozo Almonte city in Tarapacá region (20° 15.37′ S, 69° 44.82′ W)" (tracking PAS3)	CHL	Arid	"during September and November 2013" (fixed PSPS) | "during January and February 2014" (tracking PAS3)	In-situ	2	No	6 pifall traps*10 sampling units per treatment and per site	Yes	Observational	Presence	"three different environmental conditions. They were called Sun, Shade, and Reference [...] Sun units were between the panels having sunny conditions during the hottest hours of the day. Shade sampling units were below the solar panels and were shaded at least during the mid-day. Finally, Reference units were outside the panel area"	Control (open area outside USSE facilities) and exposed (areas between and under PV panels)	CE	Open	"arthropod"	Arthropoda	Phylum	Arthropoda	"PSPS consists of six arrays of fixed mounts. Panel mounts are north-facing and they cover an area of 1.0 ha with 0.5 ha of arrays with a total of 42 panels (Fig. 1). PSPS has a power output of 0.3 MW" | "The PAS3 consists of 58,560 panel mounts with 102 solar trackers, allowing the array to follow the Sun. This plant covers an area of 126 ha with 33 ha of arrays installed facing East in the morn…	Unknown	Ground	USSE	Yes (tracking PAS3) | No (fixed PSPS)	Yes	"The plant was built on former agricultural land beside the river Copiapó" (fixed PSPS) | "" (tracking PAS3)	"The vegetation is semi-desert scrub" (fixed PSPS) | "The area is situated in the central desert [...] vegetation is very scarce" (tracking PAS3)	Unknown	"richness (S)"
9047	9047.II	9047.II.a	NA	Scopus	Suuronen A., Muñoz-Escobar C., Lensu A., Kuitunen M., Guajardo Celis N., Espinoza Astudillo P., Ferrú M., Taucare-Ríos A., Miranda M., Kukkonen J.V.K.	The Influence of Solar Power Plants on Microclimatic Conditions and the Biotic Community in Chilean Desert Environments	2017	Environmental Management	60	4	630	642	10.1007/s00267-017-0906-4	The renewable energy sector is growing at a rapid pace in northern Chile and the solar energy potential is one of the best worldwide. Therefore, many types of solar power plant facilities are being built to take advantage of this renewable energy resource. Solar energy is considered a clean source of energy, but there are potential environmental effects of solar technology, such as landscape frag…	2-s2.0-85021114201	English	Journal_article	Study	AL	High	"located at the interior of Copiapó Valley in the Atacama region (27° 44.11′ S, 70° 11.45′ W)" (fixed PSPS) | "located near Pozo Almonte city in Tarapacá region (20° 15.37′ S, 69° 44.82′ W)" (tracking PAS3)	CHL	Arid	"during September and November 2013" (fixed PSPS) | "during January and February 2014" (tracking PAS3)	In-situ	2	No	6 pifall traps*10 sampling units per treatment and per site	Yes	Observational	PV_type	"The two studied PV technologies vary in their shading conditions for two reasons. First, mounts have different orientation to the sun (Fig. 1), and second, solar tracking makes the shade change its position at PAS3. Fixed panels have longer periods of shade beneath the mounts than solar tracking panels. Fixed panels allow the sunshine to enter under the mounts very short moments during the sunri…	Different types of USSE facilities (tracking, orientation)	Several_treatments	No_control	"arthropod"	Arthropoda	Phylum	Arthropoda	"PSPS consists of six arrays of fixed mounts. Panel mounts are north-facing and they cover an area of 1.0 ha with 0.5 ha of arrays with a total of 42 panels (Fig. 1). PSPS has a power output of 0.3 MW" | "The PAS3 consists of 58,560 panel mounts with 102 solar trackers, allowing the array to follow the Sun. This plant covers an area of 126 ha with 33 ha of arrays installed facing East in the morn…	Unknown	Ground	USSE	Yes (tracking PAS3) | No (fixed PSPS)	Yes	"The plant was built on former agricultural land beside the river Copiapó" (fixed PSPS) | "" (tracking PAS3)	"The vegetation is semi-desert scrub" (fixed PSPS) | "The area is situated in the central desert [...] vegetation is very scarce" (tracking PAS3)	Unknown	"for taxonomic determination and counting. Arthropods were identified afterwards"
9047	9047.II	9047.II.b	NA	Scopus	Suuronen A., Muñoz-Escobar C., Lensu A., Kuitunen M., Guajardo Celis N., Espinoza Astudillo P., Ferrú M., Taucare-Ríos A., Miranda M., Kukkonen J.V.K.	The Influence of Solar Power Plants on Microclimatic Conditions and the Biotic Community in Chilean Desert Environments	2017	Environmental Management	60	4	630	642	10.1007/s00267-017-0906-4	The renewable energy sector is growing at a rapid pace in northern Chile and the solar energy potential is one of the best worldwide. Therefore, many types of solar power plant facilities are being built to take advantage of this renewable energy resource. Solar energy is considered a clean source of energy, but there are potential environmental effects of solar technology, such as landscape frag…	2-s2.0-85021114201	English	Journal_article	Study	AL	High	"located at the interior of Copiapó Valley in the Atacama region (27° 44.11′ S, 70° 11.45′ W)" (fixed PSPS) | "located near Pozo Almonte city in Tarapacá region (20° 15.37′ S, 69° 44.82′ W)" (tracking PAS3)	CHL	Arid	"during September and November 2013" (fixed PSPS) | "during January and February 2014" (tracking PAS3)	In-situ	2	No	6 pifall traps*10 sampling units per treatment and per site	Yes	Observational	PV_type	"The two studied PV technologies vary in their shading conditions for two reasons. First, mounts have different orientation to the sun (Fig. 1), and second, solar tracking makes the shade change its position at PAS3. Fixed panels have longer periods of shade beneath the mounts than solar tracking panels. Fixed panels allow the sunshine to enter under the mounts very short moments during the sunri…	Different types of USSE facilities (tracking, orientation)	Several_treatments	No_control	"arthropod"	Arthropoda	Phylum	Arthropoda	"PSPS consists of six arrays of fixed mounts. Panel mounts are north-facing and they cover an area of 1.0 ha with 0.5 ha of arrays with a total of 42 panels (Fig. 1). PSPS has a power output of 0.3 MW" | "The PAS3 consists of 58,560 panel mounts with 102 solar trackers, allowing the array to follow the Sun. This plant covers an area of 126 ha with 33 ha of arrays installed facing East in the morn…	Unknown	Ground	USSE	Yes (tracking PAS3) | No (fixed PSPS)	Yes	"The plant was built on former agricultural land beside the river Copiapó" (fixed PSPS) | "" (tracking PAS3)	"The vegetation is semi-desert scrub" (fixed PSPS) | "The area is situated in the central desert [...] vegetation is very scarce" (tracking PAS3)	Unknown	"for taxonomic determination and counting. Arthropods were identified afterwards"
9047	9047.II	9047.II.c	NA	Scopus	Suuronen A., Muñoz-Escobar C., Lensu A., Kuitunen M., Guajardo Celis N., Espinoza Astudillo P., Ferrú M., Taucare-Ríos A., Miranda M., Kukkonen J.V.K.	The Influence of Solar Power Plants on Microclimatic Conditions and the Biotic Community in Chilean Desert Environments	2017	Environmental Management	60	4	630	642	10.1007/s00267-017-0906-4	The renewable energy sector is growing at a rapid pace in northern Chile and the solar energy potential is one of the best worldwide. Therefore, many types of solar power plant facilities are being built to take advantage of this renewable energy resource. Solar energy is considered a clean source of energy, but there are potential environmental effects of solar technology, such as landscape frag…	2-s2.0-85021114201	English	Journal_article	Study	AL	High	"located at the interior of Copiapó Valley in the Atacama region (27° 44.11′ S, 70° 11.45′ W)" (fixed PSPS) | "located near Pozo Almonte city in Tarapacá region (20° 15.37′ S, 69° 44.82′ W)" (tracking PAS3)	CHL	Arid	"during September and November 2013" (fixed PSPS) | "during January and February 2014" (tracking PAS3)	In-situ	2	No	6 pifall traps*10 sampling units per treatment and per site	Yes	Observational	PV_type	"The two studied PV technologies vary in their shading conditions for two reasons. First, mounts have different orientation to the sun (Fig. 1), and second, solar tracking makes the shade change its position at PAS3. Fixed panels have longer periods of shade beneath the mounts than solar tracking panels. Fixed panels allow the sunshine to enter under the mounts very short moments during the sunri…	Different types of USSE facilities (tracking, orientation)	Several_treatments	No_control	"arthropod"	Arthropoda	Phylum	Arthropoda	"PSPS consists of six arrays of fixed mounts. Panel mounts are north-facing and they cover an area of 1.0 ha with 0.5 ha of arrays with a total of 42 panels (Fig. 1). PSPS has a power output of 0.3 MW" | "The PAS3 consists of 58,560 panel mounts with 102 solar trackers, allowing the array to follow the Sun. This plant covers an area of 126 ha with 33 ha of arrays installed facing East in the morn…	Unknown	Ground	USSE	Yes (tracking PAS3) | No (fixed PSPS)	Yes	"The plant was built on former agricultural land beside the river Copiapó" (fixed PSPS) | "" (tracking PAS3)	"The vegetation is semi-desert scrub" (fixed PSPS) | "The area is situated in the central desert [...] vegetation is very scarce" (tracking PAS3)	Unknown	"richness (S)"
9050	9050.I	9050.I.a	6033	Scopus	Száz D., Mihályi D., Farkas A., Egri Á., Barta A., Kriska G., Robertson B., Horváth G.	Polarized light pollution of matte solar panels: anti-reflective photovoltaics reduce polarized light pollution but benefit only some aquatic insects	2016	Journal of Insect Conservation	20	4	663	675	10.1007/s10841-016-9897-3	Photovoltaic solar panels represent one of the most promising renewable energy sources, but are strong reflectors of horizontally polarized light. Polarized light pollution (PLP) associated with solar panels causes aquatic insects to prefer to oviposit on panels over natural water bodies, with potential to negatively impact their global populations as solar energy expands. We evaluate the hypothe…	2-s2.0-84981492538	English	Journal_article	Study	AL	High	"a Hungarian horse farm in Szokolya (47520 N, 19000 E)"	HUN	Temperate	"over 11 days between 5 July and 1 August 2014"	In-situ	1	No	1 panel per treatment, 50cm apart, locations swaped*11 days	Yes	Experimental	PV_type	"two kinds of test surfaces that we exposed to wild flying aquatic insects: shiny (smooth) black, and matte (rough) black" | "The shiny test surfaces in this study have nearly identical reflection-polarization characteristics as real solar panels with a shiny (smooth) black surface"	Different types of simulated panels	Several_treatments	No_control	"horseflies"	Tabanidae	Family	Arthropoda	"two kinds of test surfaces that we exposed to wild flying aquatic insects: shiny (smooth) black, and matte (rough) black. Each shiny test surface was composed of two glass panes (smooth window glass, 400 mm 9 400 mm 9 3 mm) underlain with black cardboard which collectively mimics the polarization-relevant optical properties of shiny (smooth) solar panels. The matte test surface consisted of a pa…	Simulated	Ground	Panel	NA	NA	NA	NA	NA	"compare differences between the attractiveness of matte (rough) and shiny (smooth) test surfaces to polarotactic horseflies, mayflies and non-biting midges in our field experiments"
9050	9050.II	9050.II.a	NA	Scopus	Száz D., Mihályi D., Farkas A., Egri Á., Barta A., Kriska G., Robertson B., Horváth G.	Polarized light pollution of matte solar panels: anti-reflective photovoltaics reduce polarized light pollution but benefit only some aquatic insects	2016	Journal of Insect Conservation	20	4	663	675	10.1007/s10841-016-9897-3	Photovoltaic solar panels represent one of the most promising renewable energy sources, but are strong reflectors of horizontally polarized light. Polarized light pollution (PLP) associated with solar panels causes aquatic insects to prefer to oviposit on panels over natural water bodies, with potential to negatively impact their global populations as solar energy expands. We evaluate the hypothe…	2-s2.0-84981492538	English	Journal_article	Study	AL	High	"the Hungarian Duna-Ipoly National Park at Domorkapu (47400 N, 19030 E)"	HUN	Temperate	"between 4 and 30 May 2015 on 8 warm days"	In-situ	1	No	1 panel per treatment, 50cm apart, locations swaped*8 days	Yes	Experimental	PV_type	"two kinds of test surfaces that we exposed to wild flying aquatic insects: shiny (smooth) black, and matte (rough) black" | "The shiny test surfaces in this study have nearly identical reflection-polarization characteristics as real solar panels with a shiny (smooth) black surface"	Different types of simulated panels	Several_treatments	No_control	"mayflies"	Ephemeroptera	Order	Arthropoda	"two kinds of test surfaces that we exposed to wild flying aquatic insects: shiny (smooth) black, and matte (rough) black. Each shiny test surface was composed of two glass panes (smooth window glass, 400 mm 9 400 mm 9 3 mm) underlain with black cardboard which collectively mimics the polarization-relevant optical properties of shiny (smooth) solar panels. The matte test surface consisted of a pa…	Simulated	Ground	Panel	NA	NA	NA	NA	NA	"compare differences between the attractiveness of matte (rough) and shiny (smooth) test surfaces to polarotactic horseflies, mayflies and non-biting midges in our field experiments"
9050	9050.II	9050.II.b	NA	Scopus	Száz D., Mihályi D., Farkas A., Egri Á., Barta A., Kriska G., Robertson B., Horváth G.	Polarized light pollution of matte solar panels: anti-reflective photovoltaics reduce polarized light pollution but benefit only some aquatic insects	2016	Journal of Insect Conservation	20	4	663	675	10.1007/s10841-016-9897-3	Photovoltaic solar panels represent one of the most promising renewable energy sources, but are strong reflectors of horizontally polarized light. Polarized light pollution (PLP) associated with solar panels causes aquatic insects to prefer to oviposit on panels over natural water bodies, with potential to negatively impact their global populations as solar energy expands. We evaluate the hypothe…	2-s2.0-84981492538	English	Journal_article	Study	AL	High	"the Hungarian Duna-Ipoly National Park at Domorkapu (47400 N, 19030 E)"	HUN	Temperate	"between 4 and 30 May 2015 on 8 warm days"	In-situ	1	No	1 panel per treatment, 50cm apart, locations swaped*8 days	Yes	Experimental	PV_type	"two kinds of test surfaces that we exposed to wild flying aquatic insects: shiny (smooth) black, and matte (rough) black" | "The shiny test surfaces in this study have nearly identical reflection-polarization characteristics as real solar panels with a shiny (smooth) black surface"	Different types of simulated panels	Several_treatments	No_control	"non-biting midges"	Chironomidae	Family	Arthropoda	"two kinds of test surfaces that we exposed to wild flying aquatic insects: shiny (smooth) black, and matte (rough) black. Each shiny test surface was composed of two glass panes (smooth window glass, 400 mm 9 400 mm 9 3 mm) underlain with black cardboard which collectively mimics the polarization-relevant optical properties of shiny (smooth) solar panels. The matte test surface consisted of a pa…	Simulated	Ground	Panel	NA	NA	NA	NA	NA	"compare differences between the attractiveness of matte (rough) and shiny (smooth) test surfaces to polarotactic horseflies, mayflies and non-biting midges in our field experiments"
9068	9068.I	9068.I.a	8767	Scopus	Tanner K., Martí J.M., Belliure J., Fernández-Méndez M., Molina-Menor E., Peretó J., Porcar M.	Polar solar panels: Arctic and Antarctic microbiomes display similar taxonomic profiles	2018	Environmental Microbiology Reports	10	1	75	79	10.1111/1758-2229.12608	Solar panels located on high (Arctic and Antarctic) latitudes combine the harshness of the climate with that of the solar exposure. We report here that these polar solar panels are inhabited by similar microbial communities in taxonomic terms, dominated by Hymenobacter spp., Sphingomonas spp. and Ascomycota. Our results suggest that solar panels, even on high latitudes, can shape a microbial ecos…	2-s2.0-85038004725	English	Journal_article	Study	AL	High	"two cold locations, lying close or inside the polar circles: Tromsø, Norway (698400 N 188560 E) and two Antarctic islands (62800 S 58800 W) (Fig. 1A)."	NOR | ATA	Continental | Polar	"in January [Antarctica] and May 2017 [Tromsø]"	In-situ	2	No	3 replicates (Deception Island) | 6 replicates (Livingston Island) | 5 replicates (Tromsø)	No	Observational	Context	Tromsø: "Two vertical panels attached to the wall (98 x 69 cm) and three inclined panels (50-60°) next to each other (170 x 98 cm) were sampled. All of the panels had a southwards orientation" | Antarctica: "Panels were sized from 45 x 40 cm to 45 x 80 cm, were totally vertical or very slightly inclined, displayed a northwards orientation" | Dorado-Morales et al. 2016: "University of Valencia (Va…	Different sampling locations and climate	Several_treatments	No_control	"microorganisms"	Microorganisms	NA	Microorganisms	Tromsø: "Two vertical panels attached to the wall (98 x 69 cm) and three inclined panels (50-60°) next to each other (170 x 98 cm) were sampled. All of the panels had a southwards orientation" | Antarctica: "Panels were sized from 45 x 40 cm to 45 x 80 cm, were totally vertical or very slightly inclined, displayed a northwards orientation"	Unknown	[Ground | Roof]	Panel	NA	NA	NA	NA	NA	"abundant genus"
9068	9068.I	9068.I.b	8767	Scopus	Tanner K., Martí J.M., Belliure J., Fernández-Méndez M., Molina-Menor E., Peretó J., Porcar M.	Polar solar panels: Arctic and Antarctic microbiomes display similar taxonomic profiles	2018	Environmental Microbiology Reports	10	1	75	79	10.1111/1758-2229.12608	Solar panels located on high (Arctic and Antarctic) latitudes combine the harshness of the climate with that of the solar exposure. We report here that these polar solar panels are inhabited by similar microbial communities in taxonomic terms, dominated by Hymenobacter spp., Sphingomonas spp. and Ascomycota. Our results suggest that solar panels, even on high latitudes, can shape a microbial ecos…	2-s2.0-85038004725	English	Journal_article	Study	AL	High	"two cold locations, lying close or inside the polar circles: Tromsø, Norway (698400 N 188560 E) and two Antarctic islands (62800 S 58800 W) (Fig. 1A)."	NOR | ATA	Continental | Polar	"in January [Antarctica] and May 2017 [Tromsø]"	In-situ	2	No	3 replicates (Deception Island) | 6 replicates (Livingston Island) | 5 replicates (Tromsø)	No	Observational	Context	Tromsø: "Two vertical panels attached to the wall (98 x 69 cm) and three inclined panels (50-60°) next to each other (170 x 98 cm) were sampled. All of the panels had a southwards orientation" | Antarctica: "Panels were sized from 45 x 40 cm to 45 x 80 cm, were totally vertical or very slightly inclined, displayed a northwards orientation" | Dorado-Morales et al. 2016: "University of Valencia (Va…	Different sampling locations and climate	Several_treatments	No_control	"microorganisms"	Microorganisms	NA	Microorganisms	Tromsø: "Two vertical panels attached to the wall (98 x 69 cm) and three inclined panels (50-60°) next to each other (170 x 98 cm) were sampled. All of the panels had a southwards orientation" | Antarctica: "Panels were sized from 45 x 40 cm to 45 x 80 cm, were totally vertical or very slightly inclined, displayed a northwards orientation"	Unknown	[Ground | Roof]	Panel	NA	NA	NA	NA	NA	"The taxonomic profiles obtained through NGS of three panels from each location were analysed"
9149	NA	NA	11826	Scopus	Visser E., Perold V., Ralston-Paton S., Cardenal A.C., Ryan P.G.	Assessing the impacts of a utility-scale photovoltaic solar energy facility on birds in the Northern Cape, South Africa	2019	Renewable Energy	133	NA	1285	1294	10.1016/j.renene.2018.08.106	Solar energy is a promising alternative to reduce South Africa's dependency on electricity generation from fossil fuels, since the country has one of the world's most favourable solar energy regimes. Utility-scale solar energy developments can impact bird communities through habitat loss and collision mortality, but there are few studies of the impacts of utility-scale photovoltaic (PV) facilitie…	2-s2.0-85061334482	English	Journal_article	Study	AL	NA	NA	NA	NA	NA	NA	NA	NA	NA	NA	NA	NA	NA	NA	NA	NA	NA	NA	NA	NA	NA	NA	NA	NA	NA	NA	NA	NA	NA	NA
9471	9471.I	9471.I.a	NA	Scopus	Andrew A.C., Higgins C.W., Bionaz M., Smallman M.A., Ates S.	Pasture production and lamb growth in agrivoltaic system	2021	AIP Conference Proceedings	2361	NA	NA	NA	10.1063/5.0055889	Grasslands and croplands located in temperate agro-ecologies are ranked to be the best places to install solar panels for maximum energy production. Therefore, agrivoltaic systems (agricultural production under solar panels) are designed to mutually benefit solar energy and agricultural production in the same location for dual-use of land. However, both livestock farmers and energy companies requ…	2-s2.0-85109583265	English	Conf_proceedings	Study	YR&AL	Unclear	"Corvallis, Oregon"	USA	Temperate	"from 17 April to 12 June 2019 and from 30 March to 11 June 2020."	In-situ	1	No	3 replicates in each site, each replicate divided in 2 sub-plots, replicated in time (spring 2019 and spring 2020)	Yes	Experimental	Presence	"under fully shaded (directly under solar panels), partially shaded (arrays in between solar panels) areas in solar pastures and in randomly selected sites in open pastures using exclosure cages."	Control (open pasture) and exposed (under full or partial shade from PV)	CE	Open	"Herbage"	Plantae	Kingdom	Plantae	"In solar pastures, the distance between solar panels was 6 m giving a 3-m fully shaded and 3-m partially shaded sites (Adeh et al., 2019). Each solar pastures contained four solar arrays and four solar panels."	Unknown	Ground	Panel | Array	NA	NA	NA	NA	NA	"Herbage dry matter production (kg DM/ha) was measured during active growth in spring, summer, and autumn under fully shaded (directly under solar panels), partially shaded (arrays in between solar panels) areas in solar pastures and in randomly selected sites in open pastures using exclosure cages."
9568	9568.I	9568.I.a	NA	Scopus	Blaydes H., Gardner E., Whyatt J.D., Potts S.G., Armstrong A.	Solar park management and design to boost bumble bee populations	2022	Environmental Research Letters	17	4	NA	NA	10.1088/1748-9326/ac5840	Solar photovoltaics is projected to become the dominant renewable, with much capacity being installed as ground-mounted solar parks. Land use change for solar can affect ecosystems across spatial scales and solar parks offer a unique opportunity for ecological enhancement. One compelling potential benefit beginning to be deployed by the solar industry is management for insect pollinators. Specifi…	2-s2.0-85126547657	English	Journal_article	Modelling	AL	Low	"England, United Kingdom"	GBR	Temperate	NA	NA	NA	NA	NA	NA	Modelling	PV_type	"Three sizes of representative solar park were used (small, medium and large), based on the 5th median and 95th percentile area of 1032 real solar parks in the UK as of March 2020 (see the SI for further details). Solar park shape was defined using compactness (the ratio of a solar park’s perimeter to the perimeter of a circle with the same area), where a circle takes the minimum value of one and…	Different types of USSE facilities (size, shape)	Several_treatments	No_control	"bumble bee"	[Bombus Latreille, 1802]	Genus	Arthropoda	"Three sizes of representative solar park were used (small, medium and large), based on the 5th median and 95th percentile area of 1032 real solar parks in the UK as of March 2020 (see the SI for further details). Solar park shape was defined using compactness (the ratio of a solar park’s perimeter to the perimeter of a circle with the same area), where a circle takes the minimum value of one and…	Unknown	Ground	USSE	Unknown	[Yes]	Unknown	Agriculture | Woodlands | Grasslands | Wetlands | Urban	Unknown	"to investigate the impact of solar park management, size, shape and landscape context on foraging bumble bee density and nest density inside solar parks and surrounding buffer zones"
9568	9568.I	9568.I.b	NA	Scopus	Blaydes H., Gardner E., Whyatt J.D., Potts S.G., Armstrong A.	Solar park management and design to boost bumble bee populations	2022	Environmental Research Letters	17	4	NA	NA	10.1088/1748-9326/ac5840	Solar photovoltaics is projected to become the dominant renewable, with much capacity being installed as ground-mounted solar parks. Land use change for solar can affect ecosystems across spatial scales and solar parks offer a unique opportunity for ecological enhancement. One compelling potential benefit beginning to be deployed by the solar industry is management for insect pollinators. Specifi…	2-s2.0-85126547657	English	Journal_article	Modelling	AL	Low	"England, United Kingdom"	GBR	Temperate	NA	NA	NA	NA	NA	NA	Modelling	PV_type	"Three sizes of representative solar park were used (small, medium and large), based on the 5th median and 95th percentile area of 1032 real solar parks in the UK as of March 2020 (see the SI for further details). Solar park shape was defined using compactness (the ratio of a solar park’s perimeter to the perimeter of a circle with the same area), where a circle takes the minimum value of one and…	Different types of USSE facilities (size, shape)	Several_treatments	No_control	"bumble bee"	[Bombus Latreille, 1802]	Genus	Arthropoda	"Three sizes of representative solar park were used (small, medium and large), based on the 5th median and 95th percentile area of 1032 real solar parks in the UK as of March 2020 (see the SI for further details). Solar park shape was defined using compactness (the ratio of a solar park’s perimeter to the perimeter of a circle with the same area), where a circle takes the minimum value of one and…	Unknown	Ground	USSE	Unknown	[Yes]	Unknown	Agriculture | Woodlands | Grasslands | Wetlands | Urban	Unknown	"The productivity of bumble bee nests (the number of new reproductive females each nest produced)" (from Supplementary)
9568	9568.II	9568.II.a	NA	Scopus	Blaydes H., Gardner E., Whyatt J.D., Potts S.G., Armstrong A.	Solar park management and design to boost bumble bee populations	2022	Environmental Research Letters	17	4	NA	NA	10.1088/1748-9326/ac5840	Solar photovoltaics is projected to become the dominant renewable, with much capacity being installed as ground-mounted solar parks. Land use change for solar can affect ecosystems across spatial scales and solar parks offer a unique opportunity for ecological enhancement. One compelling potential benefit beginning to be deployed by the solar industry is management for insect pollinators. Specifi…	2-s2.0-85126547657	English	Journal_article	Modelling	AL	Low	"England, United Kingdom"	GBR	Temperate	NA	NA	NA	NA	NA	NA	Modelling	Management	"Four solar park management scenarios, providing different degrees of floral and nesting resources to GNBBs, were applied to each of the nine representative solar parks (figure 1(b)). Management scenarios were created by assigning different landcovers to solar parks, selected from those used by [37] (table B, SI). Firstly, a baseline scenario offering no floral or nesting resources to bumble bees…	Control (no vegetation management) and exposed (improved grassland, meadow margins, unimproved meadow)	CE	No_vegetation	"bumble bee"	[Bombus Latreille, 1802]	Genus	Arthropoda	"Three sizes of representative solar park were used (small, medium and large), based on the 5th median and 95th percentile area of 1032 real solar parks in the UK as of March 2020 (see the SI for further details). Solar park shape was defined using compactness (the ratio of a solar park’s perimeter to the perimeter of a circle with the same area), where a circle takes the minimum value of one and…	Unknown	Ground	USSE	Unknown	[Yes]	Unknown	Agriculture | Woodlands | Grasslands | Wetlands | Urban	Unknown	"to investigate the impact of solar park management, size, shape and landscape context on foraging bumble bee density and nest density inside solar parks and surrounding buffer zones"
9568	9568.II	9568.II.b	NA	Scopus	Blaydes H., Gardner E., Whyatt J.D., Potts S.G., Armstrong A.	Solar park management and design to boost bumble bee populations	2022	Environmental Research Letters	17	4	NA	NA	10.1088/1748-9326/ac5840	Solar photovoltaics is projected to become the dominant renewable, with much capacity being installed as ground-mounted solar parks. Land use change for solar can affect ecosystems across spatial scales and solar parks offer a unique opportunity for ecological enhancement. One compelling potential benefit beginning to be deployed by the solar industry is management for insect pollinators. Specifi…	2-s2.0-85126547657	English	Journal_article	Modelling	AL	Low	"England, United Kingdom"	GBR	Temperate	NA	NA	NA	NA	NA	NA	Modelling	Management	"Four solar park management scenarios, providing different degrees of floral and nesting resources to GNBBs, were applied to each of the nine representative solar parks (figure 1(b)). Management scenarios were created by assigning different landcovers to solar parks, selected from those used by [37] (table B, SI). Firstly, a baseline scenario offering no floral or nesting resources to bumble bees…	Control (no vegetation management) and exposed (improved grassland, meadow margins, unimproved meadow)	CE	No_vegetation	"bumble bee"	[Bombus Latreille, 1802]	Genus	Arthropoda	"Three sizes of representative solar park were used (small, medium and large), based on the 5th median and 95th percentile area of 1032 real solar parks in the UK as of March 2020 (see the SI for further details). Solar park shape was defined using compactness (the ratio of a solar park’s perimeter to the perimeter of a circle with the same area), where a circle takes the minimum value of one and…	Unknown	Ground	USSE	Unknown	[Yes]	Unknown	Agriculture | Woodlands | Grasslands | Wetlands | Urban	Unknown	"The productivity of bumble bee nests (the number of new reproductive females each nest produced)" (from Supplementary)
9568	9568.III	9568.III.a	NA	Scopus	Blaydes H., Gardner E., Whyatt J.D., Potts S.G., Armstrong A.	Solar park management and design to boost bumble bee populations	2022	Environmental Research Letters	17	4	NA	NA	10.1088/1748-9326/ac5840	Solar photovoltaics is projected to become the dominant renewable, with much capacity being installed as ground-mounted solar parks. Land use change for solar can affect ecosystems across spatial scales and solar parks offer a unique opportunity for ecological enhancement. One compelling potential benefit beginning to be deployed by the solar industry is management for insect pollinators. Specifi…	2-s2.0-85126547657	English	Journal_article	Modelling	AL	Low	"England, United Kingdom"	GBR	Temperate	NA	NA	NA	NA	NA	NA	Modelling	Context	"Landscapes were then assigned numbers from 1 to 10, where landscape 1 contained the highest percentage of non-crop habitat and landscape 10 contained the lowest. Landscape one was chosen as the comparator."	Different types of surrounding habitats (proportions of non-crop, crop and urban habitats)	Several_treatments	No_control	"bumble bee"	[Bombus Latreille, 1802]	Genus	Arthropoda	"Three sizes of representative solar park were used (small, medium and large), based on the 5th median and 95th percentile area of 1032 real solar parks in the UK as of March 2020 (see the SI for further details). Solar park shape was defined using compactness (the ratio of a solar park’s perimeter to the perimeter of a circle with the same area), where a circle takes the minimum value of one and…	Unknown	Ground	USSE	Unknown	[Yes]	Unknown	Agriculture | Woodlands | Grasslands | Wetlands | Urban	Unknown	"to investigate the impact of solar park management, size, shape and landscape context on foraging bumble bee density and nest density inside solar parks and surrounding buffer zones"
9568	9568.III	9568.III.b	NA	Scopus	Blaydes H., Gardner E., Whyatt J.D., Potts S.G., Armstrong A.	Solar park management and design to boost bumble bee populations	2022	Environmental Research Letters	17	4	NA	NA	10.1088/1748-9326/ac5840	Solar photovoltaics is projected to become the dominant renewable, with much capacity being installed as ground-mounted solar parks. Land use change for solar can affect ecosystems across spatial scales and solar parks offer a unique opportunity for ecological enhancement. One compelling potential benefit beginning to be deployed by the solar industry is management for insect pollinators. Specifi…	2-s2.0-85126547657	English	Journal_article	Modelling	AL	Low	"England, United Kingdom"	GBR	Temperate	NA	NA	NA	NA	NA	NA	Modelling	Context	"Landscapes were then assigned numbers from 1 to 10, where landscape 1 contained the highest percentage of non-crop habitat and landscape 10 contained the lowest. Landscape one was chosen as the comparator."	Different types of surrounding habitats (proportions of non-crop, crop and urban habitats)	Several_treatments	No_control	"bumble bee"	[Bombus Latreille, 1802]	Genus	Arthropoda	"Three sizes of representative solar park were used (small, medium and large), based on the 5th median and 95th percentile area of 1032 real solar parks in the UK as of March 2020 (see the SI for further details). Solar park shape was defined using compactness (the ratio of a solar park’s perimeter to the perimeter of a circle with the same area), where a circle takes the minimum value of one and…	Unknown	Ground	USSE	Unknown	[Yes]	Unknown	Agriculture | Woodlands | Grasslands | Wetlands | Urban	Unknown	"The productivity of bumble bee nests (the number of new reproductive females each nest produced)" (from Supplementary)
9568	9568.IV	9568.IV.a	NA	Scopus	Blaydes H., Gardner E., Whyatt J.D., Potts S.G., Armstrong A.	Solar park management and design to boost bumble bee populations	2022	Environmental Research Letters	17	4	NA	NA	10.1088/1748-9326/ac5840	Solar photovoltaics is projected to become the dominant renewable, with much capacity being installed as ground-mounted solar parks. Land use change for solar can affect ecosystems across spatial scales and solar parks offer a unique opportunity for ecological enhancement. One compelling potential benefit beginning to be deployed by the solar industry is management for insect pollinators. Specifi…	2-s2.0-85126547657	English	Journal_article	Modelling	AL	Low	"England, United Kingdom"	GBR	Temperate	NA	NA	NA	NA	NA	NA	Modelling	Presence	"Two buffer zones surrounding each solar park at distances of 0–500 m and 500–1000 m were generated, representing typical bumble bee foraging and dispersal zone, respectively"	Control (buffer zones outside of USSE facilities) and exposed (areas inside USSE facilities)	CE	Open	"bumble bee"	[Bombus Latreille, 1802]	Genus	Arthropoda	"Three sizes of representative solar park were used (small, medium and large), based on the 5th median and 95th percentile area of 1032 real solar parks in the UK as of March 2020 (see the SI for further details). Solar park shape was defined using compactness (the ratio of a solar park’s perimeter to the perimeter of a circle with the same area), where a circle takes the minimum value of one and…	Unknown	Ground	USSE	Unknown	[Yes]	Unknown	Agriculture | Woodlands | Grasslands | Wetlands | Urban	Unknown	"to investigate the impact of solar park management, size, shape and landscape context on foraging bumble bee density and nest density inside solar parks and surrounding buffer zones"
9568	9568.IV	9568.IV.b	NA	Scopus	Blaydes H., Gardner E., Whyatt J.D., Potts S.G., Armstrong A.	Solar park management and design to boost bumble bee populations	2022	Environmental Research Letters	17	4	NA	NA	10.1088/1748-9326/ac5840	Solar photovoltaics is projected to become the dominant renewable, with much capacity being installed as ground-mounted solar parks. Land use change for solar can affect ecosystems across spatial scales and solar parks offer a unique opportunity for ecological enhancement. One compelling potential benefit beginning to be deployed by the solar industry is management for insect pollinators. Specifi…	2-s2.0-85126547657	English	Journal_article	Modelling	AL	Low	"England, United Kingdom"	GBR	Temperate	NA	NA	NA	NA	NA	NA	Modelling	Presence	"Two buffer zones surrounding each solar park at distances of 0–500 m and 500–1000 m were generated, representing typical bumble bee foraging and dispersal zone, respectively"	Control (buffer zones outside of USSE facilities) and exposed (areas inside USSE facilities)	CE	Open	"bumble bee"	[Bombus Latreille, 1802]	Genus	Arthropoda	"Three sizes of representative solar park were used (small, medium and large), based on the 5th median and 95th percentile area of 1032 real solar parks in the UK as of March 2020 (see the SI for further details). Solar park shape was defined using compactness (the ratio of a solar park’s perimeter to the perimeter of a circle with the same area), where a circle takes the minimum value of one and…	Unknown	Ground	USSE	Unknown	[Yes]	Unknown	Agriculture | Woodlands | Grasslands | Wetlands | Urban	Unknown	"The productivity of bumble bee nests (the number of new reproductive females each nest produced)" (from Supplementary)
9596	9596.I	9596.I.a	NA	Scopus	Cagle A.E., Armstrong A., Exley G., Grodsky S.M., Macknick J., Sherwin J., Hernandez R.R.	The land sparing, water surface use efficiency, and water surface transformation of floating photovoltaic solar energy installations	2020	Sustainability (Switzerland)	12	19	NA	NA	10.3390/su12198154	Floating photovoltaic solar energy installations (FPVs) represent a new type of water surface use, potentially sparing land needed for agriculture and conservation. However, standardized metrics for the land sparing and resource use efficiencies of FPVs are absent. These metrics are critical to understanding the environmental and ecological impacts that FPVs may potentially exhibit. Here, we comp…	2-s2.0-85092615193	English	Journal_article	Study	AL	Low	"Oakville, CA FPV is located within a vineyard in California’s Napa Valley. The valley itself is between the Mayacamas and Vaca mountain ranges, creating a climatic signature unique from areas both to the east and west of Napa Valley [43]. While the Windsor, CA FPV exhibits similar climatic trends to the Oakville, CA FPV, the Windsor FPV is within a highly developed and urban land use. The Orland…	USA	Temperate | Continental	"in fall (1 September–30 November), winter (1 December–28 February), spring (1 March–31 May), and summer (1 June–31 August)"	In-situ	4	No	NA	Yes	Observational	PV_type	see Table 1	Different types of PV panels (technologies and floatation device types)	Several_treatments	No_control	NA	Ecosystem	NA	Ecosystem	"Floating device system and tilt angle specifications for the Oakville, CA site were provided by the current system manager; the floating system was custom-designed for that specific site. The additional three sites (Walden, CO, Windsor, CA, and Orlando, FL, USA) all utilize the same Hydrelio® system manufactured by Ciel et Terre." | for "PV panel technology" , "Panel tilt", see Table 1	Unknown	Water	USSE	No	Unknown	"Oakville, CA FPV is located within a vineyard in California’s Napa Valley. The valley itself is between the Mayacamas and Vaca mountain ranges, creating a climatic signature unique from areas both to the east and west of Napa Valley [43]. While the Windsor, CA FPV exhibits similar climatic trends to the Oakville, CA FPV, the Windsor FPV is within a highly developed and urban land use. The Orland…	"Oakville, CA FPV is located within a vineyard in California’s Napa Valley. The valley itself is between the Mayacamas and Vaca mountain ranges, creating a climatic signature unique from areas both to the east and west of Napa Valley [43]. While the Windsor, CA FPV exhibits similar climatic trends to the Oakville, CA FPV, the Windsor FPV is within a highly developed and urban land use. The Orland…	Unknown	"We then calculated a land sparing ratio (LSR) that relates the area (m2 ) of terrestrial land spared for every m2 of water surface covered directly by FPV as pertaining to installed capacity (Equation 5)."
9617	9617.I	9617.I.a	NA	Scopus	Chang Z., Liu S., Fu J., Wang Q., Wang F., Sun T., Liu S., Wang F.	Effect of desert photovoltaic on sand prevention and control - taking Gansu Gulang Zhenfa photovoltaic DC field as an example	2020	IOP Conference Series: Earth and Environmental Science	601	1	NA	NA	10.1088/1755-1315/601/1/012032	In recent years, the photovoltaic industry in desert and Gobi has developed rapidly. In order to reveal the effect of photovoltaic industry on sand prevention and control, this study was performed by taking GuLang Zhenfa photovoltaic DC field on the southern edge of Tengger Desert as an example. Through continuous observation of air temperature, wind speed and air pressure inside and outside the …	2-s2.0-85097651954	English	Conf_proceedings	Study	AL	High	"Gansu Gulang Zhenfa photovoltaic DC field is located in Gulang County, southwest edge of Tengger Desert" | "The center position of the photovoltaic field is 37°45'50''N, 103°07'40''E"	CHN	Arid	Unknown	In-situ	7	No	Unknown	No	Observational	Presence	"outside the field"	Control (outside USSE facility) and exposed (inside USSE facility)	CE	Open	"plant"	Plantae	Kingdom	Plantae	"The photovoltaic DC field is rectangular, with a length of 2700 m from north to south and a width of 1410 m from east to west. There is a distance of 120 m between the first stage field and the second stage field." | "the south end is a light tracking rotary photovoltaic panel with a north-south length of 156 m [...] a light tracking rotary photovoltaic panel with a north-south length of 390 m. …	Unknown	Ground	USSE	Yes	Unknown	[Desert]	"The west and south sides of 3 km are oases, and the east and north sides are deserts (Figure 1). The dunes around the photovoltaic DC field are 1.5 m-3.0 m high, and the main plants are Nitraria tangutorum, Artemisia arenaria, Agriophyllum squarrosum, Phragmites communis, Agropyron cristatum, etc., and the total vegetation coverage is 8%-10%" (Gulang Zhenfa USSE facility)	Unknown	"the average plant coverage"
9617	9617.I	9617.I.b	NA	Scopus	Chang Z., Liu S., Fu J., Wang Q., Wang F., Sun T., Liu S., Wang F.	Effect of desert photovoltaic on sand prevention and control - taking Gansu Gulang Zhenfa photovoltaic DC field as an example	2020	IOP Conference Series: Earth and Environmental Science	601	1	NA	NA	10.1088/1755-1315/601/1/012032	In recent years, the photovoltaic industry in desert and Gobi has developed rapidly. In order to reveal the effect of photovoltaic industry on sand prevention and control, this study was performed by taking GuLang Zhenfa photovoltaic DC field on the southern edge of Tengger Desert as an example. Through continuous observation of air temperature, wind speed and air pressure inside and outside the …	2-s2.0-85097651954	English	Conf_proceedings	Study	AL	High	"Gansu Gulang Zhenfa photovoltaic DC field is located in Gulang County, southwest edge of Tengger Desert" | "The center position of the photovoltaic field is 37°45'50''N, 103°07'40''E"	CHN	Arid	Unknown	In-situ	7	No	Unknown	No	Observational	Presence	"outside the field"	Control (outside USSE facility) and exposed (inside USSE facility)	CE	Open	"plant"	Plantae	Kingdom	Plantae	"The photovoltaic DC field is rectangular, with a length of 2700 m from north to south and a width of 1410 m from east to west. There is a distance of 120 m between the first stage field and the second stage field." | "the south end is a light tracking rotary photovoltaic panel with a north-south length of 156 m [...] a light tracking rotary photovoltaic panel with a north-south length of 390 m. …	Unknown	Ground	USSE	Yes	Unknown	[Desert]	"The west and south sides of 3 km are oases, and the east and north sides are deserts (Figure 1). The dunes around the photovoltaic DC field are 1.5 m-3.0 m high, and the main plants are Nitraria tangutorum, Artemisia arenaria, Agriophyllum squarrosum, Phragmites communis, Agropyron cristatum, etc., and the total vegetation coverage is 8%-10%" (Gulang Zhenfa USSE facility)	Unknown	"plant species"
9617	9617.I	9617.I.c	NA	Scopus	Chang Z., Liu S., Fu J., Wang Q., Wang F., Sun T., Liu S., Wang F.	Effect of desert photovoltaic on sand prevention and control - taking Gansu Gulang Zhenfa photovoltaic DC field as an example	2020	IOP Conference Series: Earth and Environmental Science	601	1	NA	NA	10.1088/1755-1315/601/1/012032	In recent years, the photovoltaic industry in desert and Gobi has developed rapidly. In order to reveal the effect of photovoltaic industry on sand prevention and control, this study was performed by taking GuLang Zhenfa photovoltaic DC field on the southern edge of Tengger Desert as an example. Through continuous observation of air temperature, wind speed and air pressure inside and outside the …	2-s2.0-85097651954	English	Conf_proceedings	Study	AL	High	"Gansu Gulang Zhenfa photovoltaic DC field is located in Gulang County, southwest edge of Tengger Desert" | "The center position of the photovoltaic field is 37°45'50''N, 103°07'40''E"	CHN	Arid	Unknown	In-situ	7	No	Unknown	No	Observational	Presence	"outside the field"	Control (outside USSE facility) and exposed (inside USSE facility)	CE	Open	"plant"	Plantae	Kingdom	Plantae	"The photovoltaic DC field is rectangular, with a length of 2700 m from north to south and a width of 1410 m from east to west. There is a distance of 120 m between the first stage field and the second stage field." | "the south end is a light tracking rotary photovoltaic panel with a north-south length of 156 m [...] a light tracking rotary photovoltaic panel with a north-south length of 390 m. …	Unknown	Ground	USSE	Yes	Unknown	[Desert]	"The west and south sides of 3 km are oases, and the east and north sides are deserts (Figure 1). The dunes around the photovoltaic DC field are 1.5 m-3.0 m high, and the main plants are Nitraria tangutorum, Artemisia arenaria, Agriophyllum squarrosum, Phragmites communis, Agropyron cristatum, etc., and the total vegetation coverage is 8%-10%" (Gulang Zhenfa USSE facility)	Unknown	"the average height of plant"
[truncated: 282 more rows]
[truncated: 5 more columns]

## Sheet: Review database
Article_ID	Source	Author	Title	Year	Journal	Volume	Issue	Start Page	End Page	DOI	Abstract	Key	Language	Doc_type	Doc_content	PV_type	Main_subject_sum	Data_location	Comments
[truncated: 61 more rows]
